# Supplementary material for: The Histidine Biosynthetic Genes in the Superphylum Bacteroidota-Rhodothermota-Balneolota-Chlorobiota: Insights into the Evolution of Gene Structure and Organization
Source: Microorganisms. 2021 Jul 3;9(7):1439. doi: 10.3390/microorganisms9071439 (PMC8305728; doi:10.3390/microorganisms9071439)
Supplement: Supplementary file 1 [file microorganisms-09-01439-s001.zip]

Archive with 21 entries (21 files):
- Supplementary file S1.xlsx
- Supplementary file S10.fasta
- Supplementary file S11.fasta
- Supplementary file S12.fasta
- Supplementary file S13.fasta
- Supplementary file S14.fasta
- Supplementary file S15.fasta
- Supplementary file S16.fasta
- Supplementary file S17.fasta
- Supplementary file S18.fasta
- Supplementary file S19.fasta
- Supplementary file S2.fas
- Supplementary file S20.fasta
- Supplementary file S21.pdf
- Supplementary file S3.fas
- Supplementary file S4.fas
- Supplementary file S5.fas
- Supplementary file S6.fas
- Supplementary file S7.fas
- Supplementary file S8.fas
- Supplementary file S9.fas
