# Supplementary material for: The Histidine Biosynthetic Genes in the Superphylum Bacteroidota-Rhodothermota-Balneolota-Chlorobiota: Insights into the Evolution of Gene Structure and Organization
Source: Microorganisms. 2021 Jul 3;9(7):1439. doi: 10.3390/microorganisms9071439 (PMC8305728; doi:10.3390/microorganisms9071439)
Supplement: Supplementary file 1 [file microorganisms-09-01439-s001.zip › Supplementary file S1.xlsx]

## Sheet: Table S1
Table S1. Organisms belonging to the Bacteroidota-Rhodothermota-Balneolota-Chlorobiota superphylum, selected for the present work. Accession numbers of the GenBank complete genomes assemblies and the locus tags of the histidine biosynthetic proteins are reported. Locus tags colours correspond to the different conting/scaffold where the genes map.
Phylum	Organism	Assembly	Sequence 1	Sequence 2	Sequence 3	Sequence 4	Sequence 5	Sequence 6	Sequence 7	Sequence 8	HisG	HisD 1	HisD 2	HisC 1	HisC 2	HisB	HisH 1	HisH 2	HisA 1	HisA 2	HisF 1	HisF 2	HisI	HisE	HisIE
Chlorobiota	Chlorobaculum limnaeum DSM 1677	GCA_001747405.1	CP017305.1								BIU88_10690	BIU88_08490		BIU88_04730		BIU88_07440	BIU88_09020		BIU88_09015		BIU88_03005				BIU88_09080
Chlorobiota	Chlorobaculum tepidum TLS	GCA_000006985.1	AE006470.1								CT1988	CT0546		CT1256		CT0735	CT0476		CT0477		CT1514				CT0463
Chlorobiota	Chlorobium limicola DSM 245	GCA_000020465.1	CP001097.1								Clim_2169	Clim_0513		Clim_1169		Clim_1631	Clim_2000		Clim_1999		Clim_1721				Clim_2012
Chlorobiota	Chlorobium phaeobacteroides DSM 266	GCA_000015125.1	CP000492.1								Cpha266_2357	Cpha266_0801		Cpha266_1412		Cpha266_0929	Cpha266_0491		Cpha266_0492		Cpha266_1907				Cpha266_0479
Chlorobiota	Chloroherpeton thalassium ATCC 35110	GCA_000020525.1	CP001100.1								Ctha_0580	Ctha_0232		Ctha_0158		Ctha_1863	Ctha_1400		Ctha_1401		Ctha_0100				Ctha_1880
Chlorobiota	Ignavibacterium album JCM 16511	GCA_000258405.1	CP003418.1								IALB_0449	IALB_0450		IALB_0451		IALB_0452	IALB_0453	IALB_0206	IALB_0454	IALB_1462	IALB_0455				IALB_0456
Chlorobiota	Melioribacter roseus P3M-2	GCA_000279145.1	CP003557.1								MROS_2795	MROS_2794		MROS_2793		MROS_2792	MROS_2791	MROS_2677	MROS_2790	MROS_2768	MROS_2789	MROS_2675			MROS_2788
Chlorobiota	Pelodictyon luteolum DSM 273	GCA_000012485.1	CP000096.1								Plut_0241	Plut_0554		Plut_1206		Plut_0718	Plut_1691		Plut_1690		Plut_1518				Plut_1696
Chlorobiota	Prosthecochloris aestuarii DSM 271	GCA_000020625.1	CP001108.1								Paes_1995	Paes_0693		Paes_1382		Paes_0820	Paes_0438		Paes_0439		Paes_1612				Paes_0430
Balneolota	Aliifodinibius roseus DSM 21986	GCA_900129315.1	FQUS01000012	FQUS01000022	FQUS01000006.1						SAMN05443144_11286	SAMN05443144_11288		SAMN05443144_11289		SAMN05443144_11290	SAMN05443144_11291		SAMN05443144_12260		SAMN05443144_12257				SAMN05443144_12256
Balneolota	Aliifodinibius sediminis DSM 21194	GCA_900182555.1	FXTH01000004.1	FXTH01000001.1							SAMN06265218_104148	SAMN06265218_104149		SAMN06265218_104150		SAMN06265218_104151	SAMN06265218_104152		SAMN06265218_104164		SAMN06265218_104167				SAMN06265218_104168
Balneolota	Fodinibius salinus DSM 21935	GCA_008124865.1	VNHY01000004.1								LX73_2221	LX73_2222		LX73_2223		LX73_2224	LX73_2225		LX73_2235		LX73_2237				LX73_2238
Balneolota	Gracilimonas mengyeensis DSM 21985	GCA_900182705.1	FXTP01000008	FXTP01000002							SAMN06265219_108123	SAMN06265219_108122		SAMN06265219_108121		SAMN06265219_108120	SAMN06265219_108119		SAMN06265219_102253		SAMN06265219_102389		WP_142455077.1	SAMN06265219_102390
Rhodothermota	Longibacter salinarum KCTC 52045	GCA_002554795.1	PDEQ01000001	PDEQ01000004	PDEQ01000003						CRI94_08695	CRI94_06400		CRI94_06405		CRI94_02780	CRI94_02790		CRI94_02795		CRI94_02800		CRI94_07105	CRI94_08690
Rhodothermota	Longimonas halophila KCTC 42399	GCA_002554705.1	PDEP01000001	PDEP01000010	PDEP01000008						CRI93_11365	CRI93_01110		CRI93_01115		CRI93_02455	CRI93_02465		CRI93_02470		CRI93_02485		CRI93_09355	CRI93_11360
Rhodothermota	Rhodothermus marinus DSM 4252	GCA_000024845.1	CP001807.1								Rmar_1052	Rmar_0666		Rmar_0667		Rmar_1569	Rmar_1571		Rmar_1572		Rmar_1573				Rmar_0811
Rhodothermota	Rhodothermus profundi DSM 22212	GCA_900142415.1	FRAU01000001	FRAU01000004	FRAU01000010						SAMN04488087_0615	SAMN04488087_1347		SAMN04488087_1346		SAMN04488087_0356	SAMN04488087_0358		SAMN04488087_0359		SAMN04488087_0360				SAMN04488087_2547
Rhodothermota	Rubrivirga marina SAORIC-28	GCA_002283365.1	MQWD01000001								BSZ37_09265	BSZ37_14290		BSZ37_14285		BSZ37_15635	BSZ37_10960		BSZ37_10955		BSZ37_10950				BSZ37_14865
Rhodothermota	Salinibacter ruber DSM 13855	GCA_000013045.1	CP000159.1								SRU_0727	SRU_2127		SRU_2128		SRU_1559	SRU_1561		SRU_1564		SRU_1565		SRU_1018	SRU_0728
Bacteroidota	Algoriella xinjiangensis XJ109	GCA_900115015.1	FOUZ01000003	FOUZ01000012							SAMN05421738_103155	SAMN05421738_103154		SAMN05421738_103153		SAMN05421738_103151	SAMN05421738_103150		SAMN05421738_103148		SAMN05421738_103147				SAMN05421738_103146
Bacteroidota	Algoriphagus hitonicola DSM 19315	GCA_900113375.1	FOPC01000013	FOPC01000001	FOPC01000004						SAMN04487988_11355	SAMN04487988_11354		SAMN04487988_11353		SAMN04487988_11352	SAMN04487988_101155		SAMN04487988_101156	SAMN04487988_104227	SAMN04487988_101157				SAMN04487988_101158
Bacteroidota	Algoriphagus ratkowskyi DSM 22686	GCA_003254355.1	QKZU01000011	QKZU01000002	QKZU01000005						LV84_02967	LV84_02966		LV84_02965		LV84_02964	LV84_00730		LV84_00731	LV84_01633	LV84_00732				LV84_00733
Bacteroidota	Aquimarina aggregata RZW4-3-2	GCA_001632745.1	LQRT01000002.1								AWE51_01820	AWE51_01830		AWE51_01835		AWE51_01840	AWE51_01845		AWE51_01850		AWE51_01860				AWE51_01865
Bacteroidota	Arcticibacter svalbardensis MN12-7	GCA_000403135.1	AQPN01000104								ADIARSV_3018	ADIARSV_3019		ADIARSV_3020		ADIARSV_3021	ADIARSV_3022		ADIARSV_3023		ADIARSV_3024				ADIARSV_3025
Bacteroidota	Arenibacter echinorum DSM 23522	GCA_003259375.1	QLLN01000003.1								LV92_01926	LV92_01928		LV92_01929		LV92_01930	LV92_01931		LV92_01932		LV92_01933				LV92_01934
Bacteroidota	Bacteroides fragilis NCTC 9343	GCA_000025985.1	CR626927.1								BF9343_2944	BF9343_2943		BF9343_2942		BF9343_2941	BF9343_2804		BF9343_2803		BF9343_2802				BF9343_2801
Bacteroidota	Bacteroides helcogenes P 36-108	GCA_000186225.1	CP002352.1								Bache_2988	Bache_2987		Bache_2986		Bache_2985	Bache_1873		Bache_1874		Bache_1875				Bache_1876
Bacteroidota	Bacteroides vulgatus ATCC 8482	GCA_000012825.1	CP000139.1								BVU_2361	BVU_2362		BVU_2363		BVU_2364	BVU_3851		BVU_3852		BVU_3853				BVU_3854
Bacteroidota	Belliella baltica DSM 15883	GCA_000265405.1	CP003281.1								Belba_2224	Belba_2223		Belba_2222		Belba_2221	Belba_3401		Belba_3400	Belba_1437	Belba_3399				Belba_3398
Bacteroidota	Cellulophaga lytica DSM 7489	GCA_000190595.1	CP002534.1								Celly_2959	Celly_2958		Celly_2957		Celly_2956	Celly_2955		Celly_2954		Celly_2953				Celly_2952
Bacteroidota	Cesiribacter andamanensis AMV16	GCA_000348925.1	AODQ01000001	AODQ01000027	AODQ01000071						ADICEAN_00108	ADICEAN_00109		ADICEAN_00110		ADICEAN_00111	ADICEAN_01475		ADICEAN_01476	ADICEAN_02710	ADICEAN_01477				ADICEAN_01478
Bacteroidota	Chryseobacterium aquaticum KCTC 12483	GCA_001420285.1	LLYZ01000005.1								AR438_08440	AR438_08445		AR438_08450		AR438_08455	AR438_08460		AR438_08465		AR438_08470				AR438_08475
Bacteroidota	Chryseobacterium gleum NCTC11432	GCA_900636535.1	LR134289	LR215974							NCTC11432_00559	NCTC11432_00560		NCTC11432_00561/NCTC11432_00562		NCTC11432_00563	NCTC11432_00564	NCTC11432_02314	NCTC11432_00565		NCTC11432_00566	NCTC11432_02313			NCTC11432_00567
Bacteroidota	Coprobacter fastidiosus NSB1	GCA_003634345.1	RBXN01000008	RBXN01000001	RBXN01000003						BC742_2288	BC742_2289		BC742_2290		BC742_2291	BC742_0351		BC742_0352		BC742_0353				BC742_0354
Bacteroidota	Croceibacter atlanticus HTCC2559	GCA_000196315.1	CP002046.1								CA2559_09016	CA2559_09011		CA2559_09006		CA2559_08996	CA2559_08991		CA2559_08986		CA2559_08981				CA2559_08976
Bacteroidota	Cyclobacterium marinum DSM 745	GCA_000222485.1	CP002955.1								Cycma_4629	Cycma_4630		Cycma_4631		Cycma_4632	Cycma_2766		Cycma_2767		Cycma_2768				Cycma_2769
Bacteroidota	Cytophaga hutchinsonii ATCC 33406	GCA_000014145.1	CP000383.1								CHU_1862	CHU_1861		CHU_1269		CHU_1270	CHU_1271		CHU_1272		CHU_1273				CHU_2337
Bacteroidota	Draconibacterium orientale FH5T	GCA_000626635.1	CP007451.1								FH5T_17025	FH5T_17020		FH5T_17010		FH5T_17005	FH5T_16990		FH5T_10015		FH5T_10010				FH5T_10005
Bacteroidota	Dyadobacter fermentans DSM 18053	GCA_000023125.1	CP001619.1								Dfer_1142	Dfer_1141		Dfer_1138		Dfer_2927	Dfer_4237		Dfer_4238		Dfer_4239				Dfer_4240
Bacteroidota	Filimonas lacunae NBRC 104114	GCA_002355595.1	AP017422.1								FLA_4199	FLA_4198		FLA_4197		FLA_4195	FLA_4187		FLA_4185		FLA_4184				FLA_4182
Bacteroidota	Flaviramulus basaltis DSM 18180	GCA_900114265.1	FPKV01000002								SAMN05428642_102203	SAMN05428642_102202		SAMN05428642_102201		SAMN05428642_102200	SAMN05428642_102199		SAMN05428642_102198		SAMN05428642_102197				SAMN05428642_102196
Bacteroidota	Flavobacterium aquatile LMG 4008	GCA_000757385.1	JRHH01000002	JRHH01000003							LG45_04560	LG45_04565		LG45_04570		LG45_04575	LG45_04580		LG45_04585		LG45_04590				LG45_04595
Bacteroidota	Flavobacterium cucumis DSM 18830	GCA_900148835.1	FRYK01000006								SAMN05443547_2517	SAMN05443547_2516		SAMN05443547_2515		SAMN05443547_2514	SAMN05443547_2513		SAMN05443547_2512		SAMN05443547_2511				SAMN05443547_2510
Bacteroidota	Flavobacterium johnsoniae UW101	GCA_000016645.1	CP000685.1								Fjoh_2878	Fjoh_2877		Fjoh_2876		Fjoh_2875	Fjoh_2874		Fjoh_2873		Fjoh_2872				Fjoh_2871
Bacteroidota	Flexibacter flexilis DSM 6793	GCA_900112255.1	FOLE01000004	FOLE01000012	FOLE01000005	FOLE01000011	FOLE01000010	FOLE01000001			SAMN05421780_104216	SAMN05421780_101332		SAMN05421780_101345		SAMN05421780_11251	SAMN05421780_110127		SAMN05421780_105120	SAMN05421780_11143	SAMN05421780_10554				SAMN05421780_11227
Bacteroidota	Fluviicola taffensis DSM 16823	GCA_000194605.1	CP002542.1								Fluta_3553	Fluta_3552		Fluta_3552		Fluta_3551	Fluta_3550	Fluta_2187	Fluta_3549		Fluta_3548				Fluta_3547
Bacteroidota	Formosa algae KMM 8021	GCA_002900225.1	MLJY01000011								BKP44_09290	BKP44_09285		BKP44_09280		BKP44_09275	BKP44_09270		BKP44_09265		BKP44_09260				BKP44_09255
Bacteroidota	Gelidibacter algens DSM 12408	GCA_003259265.1	QLLQ01000002								LX77_01035	LX77_01034		LX77_01033		LX77_01032	LX77_01031		LX77_01030		LX77_01029				LX77_01028
Bacteroidota	Hymenobacter roseosalivarius DSM 11622	GCA_900176135.1	FWWW01000095								SAMN00120144_2779	SAMN00120144_2778		SAMN00120144_2777		SAMN00120144_2776	SAMN00120144_2775		SAMN00120144_2774		SAMN00120144_2773				SAMN00120144_2772
Bacteroidota	Imtechella halotolerans K1	GCA_000260835.1	AJJU01000037								W5A_11896	W5A_11891		W5A_11886		W5A_11881	W5A_11876		W5A_11871		W5A_11866				W5A_11861
Bacteroidota	Kordia algicida OT-1	GCA_000154725.1	ABIB01000006								KAOT1_05552	KAOT1_05557		KAOT1_05562		KAOT1_05567	KAOT1_05572		KAOT1_05577		KAOT1_05582				KAOT1_05587
Bacteroidota	Leadbetterella byssophila DSM 17132	GCA_000166395.1	CP002305.1								Lbys_3585	Lbys_3586		Lbys_0732		Lbys_0035	Lbys_2916		Lbys_2915		Lbys_2914				Lbys_2393
Bacteroidota	Leeuwenhoekiella marinoflava LMG 1345	GCA_004104035.1	QOVL01000004								DSL99_956	DSL99_955		DSL99_954		DSL99_953	DSL99_952		DSL99_950		DSL99_949				DSL99_948
Bacteroidota	Maribacter cobaltidurans B1	GCA_002269385.1	CP022957.1								CJ263_18985	CJ263_18990		CJ263_18995		CJ263_19000	CJ263_19005	CJ263_08115	CJ263_19015		CJ263_19025	CJ263_08120			CJ263_19035
Bacteroidota	Marivirga tractuosa DSM 4126	GCA_000183425.1	CP002349.1								Ftrac_0079	Ftrac_0078		Ftrac_0077		Ftrac_1190	Ftrac_3207		Ftrac_3208	Ftrac_2036	Ftrac_3209				Ftrac_3210
Bacteroidota	Microscilla marina ATCC 23134	GCA_000169175.1	AAWS01000018	AAWS01000061	AAWS01000002	AAWS01000034	AAWS01000046	AAWS01000009	AAWS01000001	AAWS01000010	M23134_02188	M23134_02187	M23134_00568	M23134_02186		M23134_02185	M23134_07006	M23134_05635	M23134_07007	M23134_00675	M23134_07008		M23134_05168	M23134_04566
Bacteroidota	Mucilaginibacter mallensis MP1X4	GCA_900105165.1	LT629740								SAMN05216490_2921	SAMN05216490_2922		SAMN05216490_2923		SAMN05216490_2924	SAMN05216490_2925		SAMN05216490_2926		SAMN05216490_2927				SAMN05216490_2929
Bacteroidota	Muricauda ruestringensis DSM 13258	GCA_000224085.1	CP002999.1								Murru_3112	Murru_3113		Murru_3114		Murru_3115	Murru_3116		Murru_3118		Murru_3120				Murru_3121
Bacteroidota	Myroides phaeus DSM 23313	GCA_900099675.1	FNDQ01000004								SAMN05421818_104146	SAMN05421818_104145		SAMN05421818_104144		SAMN05421818_104143	SAMN05421818_104142		SAMN05421818_104141		SAMN05421818_104140				SAMN05421818_104139
Bacteroidota	Niastella koreensis GR20-10	GCA_000246855.1	CP003178.1								Niako_4492	Niako_4493		Niako_4494		Niako_4497	Niako_0364		Niako_0365		Niako_0366				Niako_0368
Bacteroidota	Nonlabens tegetincola JCM 12886	GCA_002954355.1	MQVV01000012								BST93_05840	BST93_05835		BST93_05830		BST93_05825	BST93_05820		BST93_05815		BST93_05810				BST93_05805
Bacteroidota	Odoribacter splanchnicus DSM 20712	GCA_000190535.1	CP002544.1								Odosp_2103	Odosp_2102		Odosp_2101		Odosp_2100	Odosp_2099		Odosp_2098		Odosp_2097				Odosp_2096
Bacteroidota	Olleya aquimaris DSM 24464	GCA_003259525.1	QLLO01000010.1								LY08_02468	LY08_02467		LY08_02466		LY08_02465	LY08_02464		LY08_02463		LY08_02462				LY08_02461
Bacteroidota	Paludibacter propionicigenes WB4	GCA_000183135.1	CP002345.1								Palpr_1208	Palpr_3042		Palpr_3041		Palpr_1349	Palpr_1300		Palpr_0743		Palpr_1159				Palpr_0857
Bacteroidota	Parabacteroides distasonis ATCC 8503	GCA_000012845.1	CP000140.1								BDI_0966	BDI_0967		BDI_0968		BDI_0969	BDI_2016		BDI_2017		BDI_2018				BDI_2019
Bacteroidota	Paraprevotella clara YIT 11840	GCA_000233955.1	AFFY01000022	AFFY01000047							HMPREF9441_01490	HMPREF9441_01489		HMPREF9441_01488		HMPREF9441_01487	HMPREF9441_03228		HMPREF9441_03227		HMPREF9441_03226				HMPREF9441_03225
Bacteroidota	Pedobacter heparinus DSM 2366	GCA_000023825.1	CP001681.1								Phep_3191	Phep_3192		Phep_3193		Phep_3194	Phep_3195	Phep_3935	Phep_3196		Phep_3197				Phep_3198
Bacteroidota	Pedobacter insulae DSM 18684	GCA_900113525.1	FOPP01000003								SAMN04489864_10397	SAMN04489864_10398		SAMN04489864_10399		SAMN04489864_103100	SAMN04489864_103101		SAMN04489864_103102		SAMN04489864_103103				SAMN04489864_103104
Bacteroidota	Pedobacter psychrophilus CCM 8644	GCA_001652725.1	LWHJ01000027								A5893_08765	A5893_08760		A5893_08755		A5893_08750	A5893_08745		A5893_08740		A5893_08735				A5893_08720
Bacteroidota	Phaeodactylibacter xiamenensis KD52	GCA_000759025.1	JPOS01000034	JPOS01000029	JPOS01000012						IX84_14090	IX84_14085		IX84_14070		IX84_04550	IX84_04560		IX84_04565		IX84_12005				IX84_12020
Bacteroidota	Polaribacter filamentus ATCC 700397	GCA_002943715.1	MQUA01000013								BST83_07205	BST83_07200		BST83_07195		BST83_07190	BST83_07185		BST83_07175		BST83_07170				BST83_07160
Bacteroidota	Pontibacter actiniarum DSM 19842	GCA_003585765.1	CP021235.1								CA264_05025	CA264_05030		CA264_05035	CA264_02020	CA264_05040	CA264_05100		CA264_05105		CA264_05110				CA264_05115
Bacteroidota	Prevotella bergensis DSM 17361	GCA_000160535.1	ACKS01000077.1	ACKS01000034.1							HMPREF0645_1982	HMPREF0645_1983		HMPREF0645_1984		HMPREF0645_0814	HMPREF0645_0855		HMPREF0645_0854		HMPREF0645_0853				HMPREF0645_0852
Bacteroidota	Prevotella maculosa OT 289	GCA_000243015.1	AGEK01000023.1	AGEK01000014.1	AGEK01000046.1						HMPREF9944_01249	HMPREF9944_01250		HMPREF9944_01251		HMPREF9944_00291	HMPREF9944_02456		HMPREF9944_02455		HMPREF9944_02454				HMPREF9944_02453
Bacteroidota	Reichenbachiella agariperforans DSM 26134	GCA_900142205.1	FRAA01000002								SAMN04488028_102290	SAMN04488028_102291		SAMN04488028_102292		SAMN04488028_102293	SAMN04488028_102294		SAMN04488028_102297	SAMN04488028_102233	SAMN04488028_102298				SAMN04488028_102299
Bacteroidota	Robiginitalea biformata HTCC2501	GCA_000024125.1	CP001712.1								RB2501_15159	RB2501_15154		RB2501_15149		RB2501_15144	RB2501_15139		RB2501_15134		RB2501_15124				RB2501_15119
Bacteroidota	Roseivirga ehrenbergii KMM 6017	GCA_001593005.1	LQZQ01000045	LQZQ01000049	LQZQ01000002						MB14_04355	MB14_04360		MB14_04365		MB14_04370	MB14_08570		MB14_08575	MB14_12315	MB14_08580				MB14_08585
Bacteroidota	Rufibacter tibetensis 1351	GCA_001310085.1	CP012643.1								DC20_18615	DC20_18610		DC20_18605		DC20_18600	DC20_18595		DC20_18590		DC20_18585				DC20_18580
Bacteroidota	Salegentibacter salegens ACAM 48	GCA_900142975.1	LT670848								SAMN05878281_1866	SAMN05878281_1865		SAMN05878281_1864		SAMN05878281_1863	SAMN05878281_1862		SAMN05878281_1860		SAMN05878281_1859				SAMN05878281_1858
Bacteroidota	Schleiferia thermophila DSM 21410	GCA_003337435.1	QPJS01000001								DES35_101324	DES35_101323		DES35_101322		DES35_101321	DES35_101320		DES35_101319		DES35_101318				DES35_101317
Bacteroidota	Siphonobacter aquaeclarae DSM 21668	GCA_900103285.1	FNGS01000006	FNGS01000008	FNGS01000007						SAMN04488090_3533	SAMN04488090_3534		SAMN04488090_3535		SAMN04488090_3625	SAMN04488090_3898		SAMN04488090_3899		SAMN04488090_3900		SAMN04488090_3901	SAMN04488090_3907
Bacteroidota	Solitalea koreensis DSM 21342	GCA_900182575.1	FXSZ01000002								SAMN06265350_102263	SAMN06265350_102265		SAMN06265350_102266		SAMN06265350_102267	SAMN06265350_102268		SAMN06265350_102269		SAMN06265350_102270				SAMN06265350_102271
Bacteroidota	Sphingobacterium spiritivorum ATCC 33861	GCA_000143765.1	ACHA02000012	ACHA02000002							HMPREF0766_14231	HMPREF0766_14232		HMPREF0766_10326		HMPREF0766_10325	HMPREF0766_10324		HMPREF0766_10323		HMPREF0766_10322				HMPREF0766_10321
Bacteroidota	Spirosoma linguale DSM 74	GCA_000024525.1	CP001769.1								Slin_1783	Slin_1784		Slin_1795		Slin_3446	Slin_5533		Slin_5534		Slin_5537				Slin_5481
Bacteroidota	Tenacibaculum maritimum NCIBM 2154T	GCA_900119795.1	LT634361.1								MARIT_1515	MARIT_1516		MARIT_1517		MARIT_1518	MARIT_1519		MARIT_1520		MARIT_1521				MARIT_1522
Bacteroidota	Thermoflavifilum thermophilum DSM 14807	GCA_900116565.1	FPCJ01000001								SAMN05660895_1870	SAMN05660895_1869		SAMN05660895_1868		SAMN05660895_1867	SAMN05660895_1859		SAMN05660895_1858		SAMN05660895_1857				SAMN05660895_1856
Bacteroidota	Thermophagus xiamenensis DSM 19012	GCA_900112795.1	FONA01000001								SAMN05444380_10155	SAMN05444380_10156		SAMN05444380_10158		SAMN05444380_10160	SAMN05444380_10125		SAMN05444380_10126		SAMN05444380_10128				SAMN05444380_10129
Bacteroidota	Ulvibacter litoralis DSM 16195	GCA_900102055.1	FNBA01000001								SAMN05421855_10146	SAMN05421855_10147		SAMN05421855_10148		SAMN05421855_10149	SAMN05421855_10150		SAMN05421855_10151		SAMN05421855_10152				SAMN05421855_10153
Bacteroidota	Wenyingzhuangia marina DSM 100572	GCA_900130035.1	FQXQ01000003								SAMN05444281_1415	SAMN05444281_1416		SAMN05444281_1417		SAMN05444281_1418	SAMN05444281_1419		SAMN05444281_1421		SAMN05444281_1422				SAMN05444281_1423
Bacteroidota	Zhouia amylolytica CGMCC 1.6114	GCA_900116365.1	FPAG01000007								SAMN04487906_2639	SAMN04487906_2638		SAMN04487906_2637		SAMN04487906_2636	SAMN04487906_2635		SAMN04487906_2634		SAMN04487906_2633				SAMN04487906_2632
Bacteroidota	Zunongwangia profunda SM-A87	GCA_000023465.1	CP001650.1								ZPR_2381	ZPR_2387		ZPR_2388		ZPR_2389	ZPR_2390		ZPR_2392		ZPR_2000				ZPR_2001

## Sheet: Table S2
Table S2. Outgroups selected for the present work. Accession numbers of the GenBank complete genomes assemblies and the locus tags of the histidine biosynthetic proteins are reported. Locus tags colours correspond to the different conting/scaffold where the genes map.
Phylum	Organism	Assembly	Sequence 1	Sequence 2	Sequence 3	Sequence 4	Sequence 5	HisG	HisD	HisC1	HisC2	HisC3	HisB	HisH1	HisH2	HisA	HisF1	HisF2	HisI	HisE	HisIE
Proteobacteria	Burkholderia cenocepacia J2315	GCA_000009485.1	AM747720.1					bcj:BCAL0311	bcj:BCAL0312	bcj:BCAL0797	bcj:BCAL0313		bcj:BCAL0314	bcj:BCAL0316		bcj:BCAL0317	bcj:BCAL0318		bcj:BCAL0319	bcj:BCAL0320
Proteobacteria	Geobacter thiogenes ATCC BAA-34	GCA_900167465.1	FUWR01000010.1					SAMN02745119_01987	SAMN02745119_02693	SAMN02745119_01654	SAMN02745119_02694		SAMN02745119_02696	SAMN02745119_00935		SAMN02745119_00936	SAMN02745119_00937		SAMN02745119_01988	SAMN02745119_00938
Proteobacteria	Neisseria meningitidis MC58	GCA_000008805.1	AE002098.2					nme:NMB1579	nme:NMB1581	nme:NMB1582			nme:NMB1583	nme:NMB0630		nme:NMB0629	nme:NMB0628		nme:NMB0627	nme:NMB0603
Proteobacteria	Sphingomonas wittichii RW1	GCA_000016765.1	CP000699.1					swi:Swit_2777	swi:Swit_2776	swi:Swit_3006	swi:Swit_4299	swi:Swit_1690	swi:Swit_2717	swi:Swit_2718		swi:Swit_2719	swi:Swit_2720		swi:Swit_0577	swi:Swit_2565
Proteobacteria	Xylella fastidiosa 9a5c	GCA_000006725.1	AE003849.1					xfa:XF_2220	xfa:XF_2219	xfa:XF_2218			xfa:XF_2217	xfa:XF_2216		xfa:XF_2215	xfa:XF_2214				xfa:XF_2213
Cyanobacteria	Gloeobacter violaceus PCC 7421	GCA_000011385.1	BA000045.2					gvi:gvip462	gvi:gvip194	gvi:gvip193			gvi:gvip088	gvi:gvip039		gvi:gvip072	gvi:gvip560				gvi:gvip167
Cyanobacteria	Prochlorococcus marinus MIT 9211	GCA_000018585.1	CP000878.1					pmj:P9211_05631	pmj:P9211_16101	pma:Pro_0211			pmj:P9211_03081	pmj:P9211_11301		pmj:P9211_09651	pmj:P9211_04261				pmj:P9211_05821
Verrucomicrobia	Akkermansia muciniphila ATCC BAA-835	GCA_000020225.1	CP001071.1					amu:Amuc_1107	CXT92_01705	amu:Amuc_2138			amu:Amuc_1474	amu:Amuc_1475		amu:Amuc_1476	amu:Amuc_0804				amu:Amuc_0611
Acidobacteria	Acidobacterium capsulatum ATCC 51196	GCA_000022565.1	CP001472.1					aca:ACP_2341	aca:ACP_2340	aca:ACP_2339			aca:ACP_2338	aca:ACP_2337		aca:ACP_2335	aca:ACP_2336				WP_015897432.1
Firmicutes	Hungatella xylanolytica DSM 3808	GCA_002934545.1	PTJA01000003.1	PTJA01000005.1	PTJA01000010	PTJA01000004	PTJA01000008	BXY41_103365	BXY41_103366	BXY41_105156	BXY41_11128		BXY41_103367	BXY41_11094		BXY41_103368	BXY41_11093				BXY41_103369
Firmicutes	Lactococcus lactis Il1403	GCA_000006865.1	AE005176.1					lla:L0066	lla:L0067	lla:L0065			lla:L0068	lla:L0069		lla:L0070	lla:L0071				lla:L0072
Actinobacteria	Micrococcus luteus NCTC 2665	GCA_000023205.1	CP001628.1					mlu:Mlut_10900	mlu:Mlut_19310	mlu:Mlut_07350			mlu:Mlut_07360	mlu:Mlut_07370		mlu:Mlut_07390	mlu:Mlut_10910		mlu:Mlut_10920	mlu:Mlut_10890
Actinobacteria	Streptomyces griseus NBRC 13350	GCA_000010605.1	AP009493.1					sgr:SGR_6095	sgr:SGR_5450	sgr:SGR_5451			sgr:SGR_5452	sgr:SGR_5454		sgr:SGR_5455	sgr:SGR_5457		sgr:SGR_5464	sgr:SGR_6094
Firmicutes	Bacillus subtilis 168	GCA_000009045.1	AL009126.3					bsu:BSU34920	bsu:BSU34910	bsu:BSU22620			bsu:BSU34900	bsu:BSU34890		bsu:BSU34880	bsu:BSU34870				bsu:BSU34860
Firmicutes	Clostridium novyi NT	GCA_000014125.1	CP000382.1					cno:NT01CX_1061	cno:NT01CX_1062	cno:NT01CX_1063			cno:NT01CX_1064			cno:NT01CX_1065	cno:NT01CX_1066		cno:NT01CX_1066	cno:NT01CX_1067
Firmicutes	Staphylococcus aureus NCTC 8325	GCA_000013425.1	CP000253.1					sao:SAOUHSC_03014	sao:SAOUHSC_03013	sao:SAOUHSC_00733			sao:SAOUHSC_03011	sao:SAOUHSC_03010		sao:SAOUHSC_03009	sao:SAOUHSC_03008				sao:SAOUHSC_03008
Firmicutes	Streptococcus gallolyticus ATCC 43143	GCA_000270145.1	AP012053.1					sgt:SGGB_1467	sgt:SGGB_1466	sgt:SGGB_0833	sgt:SGGB_1469		sgt:SGGB_1464	sgt:SGGB_1463		sgt:SGGB_1462	sgt:SGGB_1461		sgt:SGGB_1460	sgt:SGGB_1459

## Sheet: Table S3
Table S3. Alien and ORFan genes accession numbers, protein function and genomic position (flanking ORFs are indicated). Groups correspond to those indicated in Figure 2 within the alien genes icons.
Gene	Group	Accession number	Organism	Protein	Position
Alien genes	1	KZS42721.1	Aquimarina aggregata RZW4-3-2	GCN5 family acetyltransferase	hisG-hisD
		RAJ12691.1	Arenibacter echinorum DSM 23522	acetyltransferase (GNAT) family protein	hisG-hisD
	2	ASV32141.1	Maribacter cobaltidurans B1	GNAT family N-acetyltransferase	hisH-hisA
		AEM72138.1	Muricauda ruestringensis DSM 13258	GCN5-related N-acetyltransferase	hisH-hisA
		ADB41502.1	Spirosoma linguale DSM 74	GCN5-related N-acetyltransferase	hisA-hisF
	3	PEN15223.1	Longibacter salinarum KCTC 52045	pyrroline-5-carboxylate reductase	hisB-hisH
		PEN09611.1	Longimonas halophila KCTC 42399	pyrroline-5-carboxylate reductase	hisB-hisH
		ACY48457.1	Rhodothermus marinus DSM 4252	pyrroline-5-carboxylate reductase	hisB-hisH
		SHK12203.1	Rhodothermus profundi DSM 22212	pyrroline-5-carboxylate reductase	hisB-hisH
		ABC43770.1	Salinibacter ruber DSM 13855	pyrroline-5-carboxylate reductase	hisB-hisH
	4	KZS42211.1	Aquimarina aggregata RZW4-3-2	hypothetical protein AWE51_01855	hisA-hisF
		ASV32143.1	Maribacter cobaltidurans B1	hypothetical protein CJ263_19020	hisA-hisF
		AEM72140.1	Muricauda ruestringensis DSM 13258	hypothetical protein Murru_3119	hisA-hisF
		EAR15672.1	Robiginitalea biformata HTCC2501	hypothetical protein RB2501_15129	hisA-hisF
	5	RXG32146.1	Leeuwenhoekiella marinoflava LMG 1345	four helix bundle protein	hisH-hisA
		SFD68586.1	Thermophagus xiamenensis DSM 19012	four helix bundle protein	hisA-hisF
		SHH68991.1	Wenyingzhuangia marina DSM 100572	four helix bundle protein	hisH-hisA
	6	BAV08163.1	Filimonas lacunae NBRC 104114	L-sorbosone dehydrogenase	hisC-hisNB
		AEW00754.1	Niastella koreensis GR20-10	L-sorbosone dehydrogenase	hisC-hisNB
	7	BAV08153.1	Filimonas lacunae NBRC 104114	GCN5-related N-acetyltransferase	hisH-hisA
		AEV96763.1	Niastella koreensis GR20-10	GCN5-related N-acetyltransferase fused to HisA	hisH-hisA
	8	EAP86159.1	Croceibacter atlanticus HTCC2559	hypothetical protein CA2559_09001	hisC-hisNB
		AHW60761.1	Draconibacterium orientale FH5T	endonuclease	hisD-hisC
		PQB08639.1	Polaribacter filamentus ATCC 700397	hypothetical protein BST83_07180	hisH-hisA
	9	ADF52706.1	Zunongwangia profunda SM-A87	hypothetical protein ZPR_2382	hisG-hisD
		ADF52709.1	Zunongwangia profunda SM-A87	transposase	hisG-hisD
	10	ADF52708.1	Zunongwangia profunda SM-A87	hypothetical protein ZPR_2384	hisG-hisD
		ADF52710.1	Zunongwangia profunda SM-A87	Integrase, catalytic region	hisG-hisD
		SHG24298.1	Aliifodinibius roseus DSM 21986	NAD+ synthase	hisA-hisF
		PEN09614.1	Longimonas halophila KCTC 42399	antitoxin	hisA-hisF
		PEN09615.1	Longimonas halophila KCTC 42399	hypothetical protein CRI93_02480	hisA-hisF
		SFM85851.1	Algoriella xinjiangensis XJ109	four helix bundle protein	hisC-hisNB
		SFM85760.1	Algoriella xinjiangensis XJ109	C-terminal processing protease CtpA/Prc	hisH-hisA
		AHW60758.1	Draconibacterium orientale FH5T	formyltetrahydrofolate deformylase	hisNB-hisH
		AHW60757.1	Draconibacterium orientale FH5T	redoxin	hisNB-hisH
		ACT92389.1	Dyadobacter fermentans DSM 18053	conserved hypothetical protein	hisD-hisC
		ACT92388.1	Dyadobacter fermentans DSM 18053	RES domain protein	hisD-hisC
		ASV32145.1	Maribacter cobaltidurans B1	aspartate racemase	hisF-hisIE
		SDT27493.1	Mucilaginibacter mallensis MP1X4	Protein N-acetyltransferase	hisF-hisIE
		AEW00755.1	Niastella koreensis GR20-10	cytochrome c class I	hisC-hisNB
		OAQ39659.1	Pedobacter psychrophilus CCM 8644	hypothetical protein A5893_08730	hisF-hisIE
		OAQ39658.1	Pedobacter psychrophilus CCM 8644	hypothetical protein A5893_08725	hisF-hisIE
		KGE89054.1	Phaeodactylibacter xiamenensis KD52	hypothetical protein IX84_04555	hisNB-hisH
		PQB06956.1	Polaribacter filamentus ATCC 700397	MarR family transcriptional regulator	hisF-hisIE
		SHJ96267.1	Reichenbachiella agariperforans DSM 26134	hypothetical protein SAMN04488028_102295	hisH-hisA
		SHJ96301.1	Reichenbachiella agariperforans DSM 26134	ParE toxin of type II toxin-antitoxin system	hisH-hisA
		SFD69437.1	Thermophagus xiamenensis DSM 19012	Acetyl esterase/lipase	hisD-hisC
		SFD69504.1	Thermophagus xiamenensis DSM 19012	Acetyl esterase/lipase	hisC-hisNB
		ADF52707.1	Zunongwangia profunda SM-A87	hypothetical protein ZPR_2383	hisG-hisD
ORFan genes		SHF72621.1	Aliifodinibius roseus DSM 21986	hypothetical protein SAMN05443144_11287	hisG-hisD
		BAV08150.1	Filimonas lacunae NBRC 104114	hypothetical protein FLA_4183	hisF-hisIE
		AEV96765.1	Niastella koreensis GR20-10	hypothetical protein Niako_0367	hisF-hisIE
		not annotated	Salegentibacter salegens ACAM 48		hisH-hisA
		ADB41501.1	Spirosoma linguale DSM 74	hypothetical protein Slin_5535	hisA-hisF
		ADF52715.1	Zunongwangia profunda SM-A87	hypothetical protein ZPR_2391	hisH-hisA

## Sheet: Table S4
Table S4. List of the 182 conserved proteins, used to built the phylogenetic trees in Figure 2 and Figure S2 (Additional file S10). COG categories are listed following their relative abundance.
COG categories	Proteins
J	Cysteine--tRNA ligase
	Ribonuclease 3
	Ribosomal RNA small subunit methyltransferase H
	Peptide chain release factor 2
	Elongation factor P
	Ribosomal large subunit pseudouridine synthase D
	Release factor glutamine methyltransferase
	50S ribosomal protein L19
	Ribosome-recycling factor
	tRNA-specific adenosine deaminase
	Ribosomal RNA small subunit methyltransferase A
	Peptide chain release factor 1
	tRNA pseudouridine synthase A
	Serine--tRNA ligase
	50S ribosomal protein L21
	30S ribosomal protein S1
	Valine--tRNA ligase
	Dual-specificity RNA methyltransferase RlmN
	Peptidyl-tRNA hydrolase
	Peptide deformylase
	50S ribosomal protein L20
	Isoleucine--tRNA ligase
	Aspartate--tRNA ligase
	tRNA (guanine-N(1)-)-methyltransferase
	Phenylalanine--tRNA ligase beta subunit
	30S ribosomal protein S16
	SsrA-binding protein
	Phenylalanine--tRNA ligase alpha subunit
	50S ribosomal protein L31 type B
	Histidine--tRNA ligase
	Multifunctional CCA protein
	50S ribosomal protein L9
	30S ribosomal protein S18
	Methionyl-tRNA formyltransferase
	Elongation factor Ts
	30S ribosomal protein S2
	30S ribosomal protein S9
	Ribosomal large subunit pseudouridine synthase B
	Tryptophan--tRNA ligase 2
	50S ribosomal protein L17
	30S ribosomal protein S4
	30S ribosomal protein S11
	30S ribosomal protein S13
	50S ribosomal protein L15
	50S ribosomal protein L6
	30S ribosomal protein S8
	50S ribosomal protein L5
	50S ribosomal protein L24
	50S ribosomal protein L14
	30S ribosomal protein S17
	50S ribosomal protein L16
	30S ribosomal protein S3
	50S ribosomal protein L22
	30S ribosomal protein S19
	50S ribosomal protein L23
	50S ribosomal protein L4
	50S ribosomal protein L3
	Elongation factor G
	30S ribosomal protein S7
	50S ribosomal protein L7/L12
	50S ribosomal protein L1
	50S ribosomal protein L11
	Glutamate--tRNA ligase
	Polyribonucleotide nucleotidyltransferase
	Arginine--tRNA ligase
	30S ribosomal protein S15
	Methionine--tRNA ligase
	Ribosome-binding ATPase YchF
	Leucine--tRNA ligase
L	DNA polymerase I
	Holliday junction ATP-dependent DNA helicase RuvB
	Ribonuclease HII
	DNA gyrase subunit B
	DNA polymerase III subunit alpha
	Protein RecA
	Replication-associated recombination protein A
	Recombination protein RecR
	DNA ligase
	DNA gyrase subunit A
	ATP-dependent DNA helicase PcrA
	UvrABC system protein B
	DNA repair protein RecN
	DNA polymerase III subunit beta
	Holliday junction ATP-dependent DNA helicase RuvA
	D-aminoacyl-tRNA deacylase
	Chromosomal replication initiator protein DnaA
	DNA primase
	ATP-dependent DNA helicase RecG
	Primosomal protein N'
F	Phosphoribosylamine--glycine ligase
	D-alanine--D-alanine ligase
	Uridylate kinase
	tRNA dimethylallyltransferase
	Phosphoribosylformylglycinamidine cyclo-ligase
	Phosphoribosylaminoimidazole-succinocarboxamide synthase
	GMP synthase [glutamine-hydrolyzing]
	Adenylate kinase
	Ribose-phosphate pyrophosphokinase
	CTP synthase
	ATP phosphoribosyltransferase
	Phosphoglycerate kinase
	Adenylosuccinate synthetase
	Guanylate kinase
	Adenylosuccinate lyase
	N5-carboxyaminoimidazole ribonucleotide mutase
	Non-canonical purine NTP pyrophosphatase
H	S-adenosylmethionine synthase
	Dihydropteroate synthase
	Isoprenyl transferase
	Riboflavin biosynthesis protein RibD
	Ribosomal RNA small subunit methyltransferase I
	Bifunctional ligase/repressor BirA
	6,7-dimethyl-8-ribityllumazine synthase
	Transketolase
	Riboflavin synthase
	Folylpolyglutamate synthase
	Coenzyme A biosynthesis bifunctional protein CoaBC
	Oxygen-independent coproporphyrinogen-III oxidase-like protein YqeR
	NAD kinase
	Phosphopantetheine adenylyltransferase
	putative tRNA-dihydrouridine synthase
O	Thioredoxin-1
	ATP-dependent zinc metalloprotease FtsH
	Chaperone protein DnaK
	Chaperone protein DnaJ
	Protein GrpE
	tRNA N6-adenosine threonylcarbamoyltransferase
	Periplasmic serine endoprotease DegP
	60 kDa chaperonin
	10 kDa chaperonin
	tRNA threonylcarbamoyladenosine biosynthesis protein TsaB
	ATP-dependent Clp protease ATP-binding subunit ClpX
	ATP-dependent Clp protease proteolytic subunit
	Trigger factor
E	Cysteine desulfurase
	Acetylornithine/acetyl-lysine aminotransferase
	3-phosphoshikimate 1-carboxyvinyltransferase
	3-dehydroquinate synthase
	Serine hydroxymethyltransferase
	Imidazole glycerol phosphate synthase subunit HisF
	Histidine biosynthesis bifunctional protein HisB
	Histidinol dehydrogenase
	Chorismate synthase
M	UDP-N-acetylmuramate--L-alanine ligase
	UDP-N-acetylglucosamine--N-acetylmuramyl-(pentapeptide) pyrophosphoryl-undecaprenol N-acetylglucosamine transferase
	Phospho-N-acetylmuramoyl-pentapeptide-transferase
	UDP-N-acetylmuramoyl-L-alanyl-D-glutamate--2,6-diaminopimelate ligase
	Elongation factor 4
	Putative zinc metalloprotease
	UDP-N-acetylglucosamine 1-carboxyvinyltransferase
C	Glyceraldehyde-3-phosphate dehydrogenase A
	Thioredoxin reductase
	ATP synthase subunit beta
	ATP synthase subunit a
	ATP synthase subunit alpha
	ATP synthase gamma chain
K	hypothetical protein
	RNA polymerase sigma factor SigA
	DNA-directed RNA polymerase subunit alpha
	DNA-directed RNA polymerase subunit beta'
	DNA-directed RNA polymerase subunit beta
	hypothetical protein
U	Protein translocase subunit SecA
	Signal recognition particle receptor FtsY
	Membrane protein insertase YidC
	Signal recognition particle protein
	Protein translocase subunit SecY
S	tRNA threonylcarbamoyladenosine biosynthesis protein TsaE
	GTPase Obg/CgtA
	hypothetical protein
	GTPase Der
G	Enolase
	Ribulose-phosphate 3-epimerase
	putative HIT-like protein
I	3-oxoacyl-[acyl-carrier-protein] synthase 2
	hypothetical protein
	Malonyl CoA-acyl carrier protein transacylase
Q	Acyl carrier protein
	3-oxoacyl-[acyl-carrier-protein] reductase FabG
D	Cell division protein FtsZ
T	GTP-binding protein TypA/BipA
V	Undecaprenyl-diphosphatase
