# Supplementary material for: The Histidine Biosynthetic Genes in the Superphylum Bacteroidota-Rhodothermota-Balneolota-Chlorobiota: Insights into the Evolution of Gene Structure and Organization
Source: Microorganisms. 2021 Jul 3;9(7):1439. doi: 10.3390/microorganisms9071439 (PMC8305728; doi:10.3390/microorganisms9071439)
Supplement: Supplementary file 1 [file microorganisms-09-01439-s001.zip › Supplementary file S10.fasta]

>AAM73229.1 histidinol phosphatase-related protein, putative [Chlorobaculum tepidum TLS]
MESAKVLFLDRDGTINRD-IGRYVSSREE-FILIDRADEAIAIAR-EAGFRIVLITNQAG
IARGIVTPQDVEDVNDYLNELLAERQTSFDRCYYCPAHPNYPHP----EYDRFIDHRKPS
PRMVEQAIADLREEGFEVDRSASFFIGDKLIDVECGQRAGLKTILVRTGHNEESLCEQHQ
IFPDHVADDLYQAVTGYILG-
>ABB23109.1 Histidinol-phosphate phosphatase [Pelodictyon luteolum DSM 273]
TETIKVLFLDRDGTINED-TGSYVATRPQ-LKLIARAGEAVALAK-AAGFRIVIISNQAG
IARGIATVEQVEDVNLYLNELLTEAGASFDRCYYCPSHPQHPHP----EYDRFAGCRKPE
TGMVERAIADFKAEGLTVDRDASFFIGDKLIDVECGLRASLHPILVRTGHNEEEICRRLG
VVPEFVADDLYEAVTAHILR-
>ABR40023.1 histidine biosynthesis bifunctional protein HisB [Bacteroides vulgatus ATCC 8482]
--MKKALFIDRDGTLVIEPPVDYQLDSFHKLEFYPKVFRNLGFIRSKLDFEFVMVTNQDG
LGTSSFPEDTFWPVHNLVLKTLEGEGIIFDDILIDRSFPEDH-----------VSTRKPG
TGMMG-KYLIG-----DYDLANSFVIGDRATDVELAKNMGCKAILLQEN--ETDIYISLN
LDGSGKC-DISTGIGFFDHML
>ABR42999.1 putative histidinol-phosphatase [Parabacteroides distasonis ATCC 8503]
------MQLSNYHSHCTFCDGRSIPEDFVRFAITHGFRAYGFSSHSPLPFETFWNMSKDD
MPEYLQEIKRLKQKYSDQLEIYAGLEIDYLDETYNASIPYFQ-----------ELPLDYR
IGSIHFLPVSER-----LAEENMVCIDGSFREYAHS------------------------
-VERHFEGDVRLLVKRFFDTT
>ABR42737.1 histidine biosynthesis bifunctional protein hisB [Parabacteroides distasonis ATCC 8503]
STRKRALFIDRDGTLVKEPPVDYQLDSLEKLEFVPKVMRNLYFIRERLDFEFVMVSNQDG
LGTPSFPEETFWPAHNLMLKTLEGEGIVFDDILIDPSFPEDN-----------SPNRKPR
TGMLT-KYMTG-----EYDLENSFVIGDRLTDMELAHNLGAKGIWLRPEEGETDIYVDWN
LDGTGKT-SISTGLGFFDHML
>ABG58542.1 bifunctional protein: histidinol-phosphatase; imidazoleglycerol-phosphate dehydratase [Cytophaga hutchinsonii ATCC 33406]
-MKKKALFIDRDGTIITEP-ADEQIDSLEKLVFLPRVLTALSKIAVETDYELVMVTNQDG
LGTNSFPEETFWPAQNKMLKTLEGEGIVFKRIHVDRSFPKDN-----------LPTRKPG
IGMLT-EYMNG-----TYDLENSFVIGDRVTDVQLAKNLGTKAIYITP---ETDITIYLD
LDGEGKG-VMNTGLGFFDHML
>ABG58846.1 D-alpha,beta-D-heptose 1,7-bisphosphate phosphatase [Cytophaga hutchinsonii ATCC 33406]
----KCVFLDRDGVINVDNVN-YTYKVEE-FKIIDGVIPALKMLK-EAGYLLIIITNQSG
IAKGIYQHEDVYKCHDYFDRESGN---LIDEYFYSPYH-QSTS---------ESLSRKPG
SLMFEKAIAKYD-----IDIAQSWMVGDRERDILPANKLNIPTILIEE-F------PNTE
TSAKYKVDSLYEAAELILKKV
>ABL66364.1 histidinol-phosphate phosphatase family protein [Chlorobium phaeobacteroides DSM 266]
PNYIKVLFLDRDGTINED-TGSYVATREQ-FRLIERAGEAIALAR-EAGFRIVVVTNQAG
IARGIATVGQVEDIHLYLSELLTLYKTSIDGCYYCPSHPDFPHP----DDDRYIQCRKPE
TGMVDRAVADFLADGFIVDRSSSFFIGDKVLDVECGLRAGLRTVLVRTGHNEEKLCLEQQ
IIPDFIADDLYQAITGYILS-
>ABQ05896.1 histidinol-phosphatase [Flavobacterium johnsoniae UW101]
--MKKVLFIDRDGTIVLEP-ENYQLDSLAKLEFYPKAFQYLAKIAAELDYELAMVTNQDG
LGTDSFPEDTFWPTQNFILKAFENEGVVFDEIFVDRTFPEEN-----------APTRKPR
TGMLT-KYMNNP----AYDLENSFVLGDRLTDVELAKNLGAKAIFMNMTDGETDIYINLN
LDGTGKS-KIDTGIAFFDHML
>ACD91212.1 histidinol-phosphate phosphatase family protein [Chlorobium limicola DSM 245]
SEIIRVLFLDRDGTINED-AGTYITSREQ-FRLIERAGEAIALAR-DAGFRIVVVTNQAG
IARGITTTEEVEDLNRYLNELLSGWNTAYDHCYYCPSHPNYPNP----LYDRFNACRKPE
TGMVERAIGDFLAEGLVVDRSGSFFIGDKMVDVECGLRAGLRPVLVRTGHNEERLCLERG
ILPEYVADDLYRAVTGHILV-
>ACF14131.1 hydrolase, HAD-superfamily, subfamily IIIA [Chloroherpeton thalassium ATCC 35110]
SIKAKVLFLDRDGTINEDLIGGYVTELDQ-FRLIPKSDEAIALAR-KAGFKIVIVSNQAC
LAKGMASEEKINAVNAYMQSLLIKNGASYDLCYFAPYHPKYPHP----KYDAYKSWRKPE
TGMVAQALQDFQKMGLEVDKNDSYFIGDKQVDVLCGKRSGLRQILVRTGHGEVDACREKD
THPEFIADDLYDAVANYILPK
>ACF46761.1 D,D-heptose 1,7-bisphosphate phosphatase [Prosthecochloris aestuarii DSM 271]
ASSVRAAFIDRDGVINEERNY--VYKIQD-FVLLPGVLEALKIFQ-DTGFLLIVVTNQAG
IARGYYDSKAVEELHFYMRSLFSDSGIMIDKIYYCPHHR----EGIVKKYAIDCNCRKPA
PGMLIQAVNEFN-----INTAQSVLIGDKISDIQAGRRAGVGCNVLVESG-------HPF
ETSTRFLADYVVADLLAAAQL
>ACF47029.1 histidinol-phosphate phosphatase family protein [Prosthecochloris aestuarii DSM 271]
LRKIKVLFLDRDGTINHD-IGTYVTSRQQ-FRLIDRAAEAVRVAK-AAGFEIVIVTNQAG
IAKGIVTPEAIDDVHEYMRDLFCLDNASFDRVYYCPSHPDYPHP----LYDRFSDCRKPG
TGMVERAIAEYRACGCEVDLGHSFFIGDKTIDVECALRAGLRPVLVRTGHGEESLCREKN
LLPEYVADDLYDAVAGYILSQ
>ACT94142.1 histidinol-phosphatase [Dyadobacter fermentans DSM 18053]
--MKKVLFIDRDGTIIVEPPTDFQVDSLEKLEFLPKAISALRKIAEETDYELVMVTNQDG
LGTSSFPEDTFWPAQNKMVKTLEGEDVRFADVHIDRSFPEDN-----------LPTRKPG
IGMLT-SYFSN-----EYDLANSYVIGDRLTDVQLAVNLGAKAILFR----ETQIKVELN
LDGSGRS-DIHTGLGFFDHML
>ACT96784.1 hydrolase, HAD-superfamily, subfamily IIIA [Dyadobacter fermentans DSM 18053]
QELLKAAFLDKDGTLIRDEPY--NADPAK-VVFEEDVFEGLRTLQ-GDGYRLVIISNQPG
LAMGLFSQMELDALIHYFDDQFAQNGLVLSGFYYCPHMP--------ATTEPGCTCRKPE
PGLLLTAAQELN-----IDLSRSWMIGDILNDVEAGNRAGCRTVLIDNG--ETEWVKGPY
REPDYTTRYFLDATDYITTQT
>ACT94636.1 histidinol-phosphate phosphatase family protein [Dyadobacter fermentans DSM 18053]
----KCVFLDRDGVLNEDCPD-YLYKLEE-LVIPDGVAEALKTLK-EAGYLLIVITNQAG
IAKGLYTADNVYAIHEAMQKVSDS---ALDDIYFSPYHPAYSG---------NSLSRKPG
SLLIEKAMAKYD-----IDPAQSWMIGDRDRDMEAGKNVGLKTVHIIP-N------AEES
-TGDYAAVNLLEAARLILKQ-
>ADF52713.1 imidazole glycerol-phosphate dehydratase/histidinol phosphatase [Zunongwangia profunda SM-A87]
--MQKVLFIDRDGTIILEP-EDYQVDKLEKLEFYPEALFYLSKIAKELDYELVMVTNQDG
LGTEVYPEDEFWPIQNFVVKTFENEGVKFSDILIDRTFAKDN-----------HPTRKPN
TGLLERKYLNSP----AYDMAGSIMIGDRMTDIEFAYNFGGKGIFIDTHEDETDIKIKLN
LDGTGKA-EISTGIAFFDHML
>ACU05389.1 histidinol-phosphatase [Pedobacter heparinus DSM 2366]
--MKKVLFIDRDGTLITE-PEDEQIDSFAKLEFYPRSLYYLSKIAKELDYDLVMVTNQDG
LGTASHPEENFWPVHNFIMKTFENEGVIFNEVIIDKTFAHEN-----------APTRKPN
TGLLQ-HFLA-E----GYDLANSFVIGDRINDVILAKNLGAKAIWLRNNDLETKISIDID
LDGTGKA-VIRTGLNFFDHML
>ACU04333.1 histidinol-phosphate phosphatase family protein [Pedobacter heparinus DSM 2366]
--MNKAVFLDRDGVLNHEIYD-YITRQED-FKILEYQIGPLKKLY-DEGYLLIIITNQGG
IAQQRYTEETLAEMHRSLSARFEEQGALITHAYYCPHHP---------TVSEECNCRKPK
SGMLLEAIATYH-----IDPSLSVMIGDKPRDVEAANGAGVKGILIAPDE----------
QIDYDLVKQVLAGEDFQVSSA
>EAR15675.1 imidazole glycerol-phosphate dehydratase/histidinol phosphatase [Robiginitalea biformata HTCC2501]
KMKKRLLIIDRDGTLIRE-PEDEQIDAFDKLEFLPGVFRYLGAIARETDFVLVLVTNQDG
LGTDAYPEDTFWPVQEFMMNALKNEGIEFASVHIDRTFPEQG-----------AETRKPG
TGMLK-DYMSP-----EWDLAGSFVIGDRLTDMKLAENLGARGIFLNSHPEETDIDIRLV
LDGTGKS-DIHTGLAFFDHML
>ADB39454.1 histidinol-phosphatase [Spirosoma linguale DSM 74]
--MQKIVFIDRDGTLIAEPQPDQQVDSLAKLDFIPKAISAMRKIAEDTTYELVMVTNQDG
LGTGSFPEDTFWPAHNKMMSTFAGENVNFAAVHIDRHFPHDN-----------SSTRKPG
VGMLT-QYFEA-----SYDLTNSFVIGDRLTDVQLAVNLGAKAILFMPPNGETQIRVELN
LDGRGRA-DMHTGLGFFDHML
>ADB39118.1 histidinol-phosphate phosphatase family protein [Spirosoma linguale DSM 74]
--MNKAIFWDKDGTLIPDIPY--NVDPAK-ITLYTDAGSSLCRLR-AAGFKLIIISNQSG
VAHGYFKESRLTGVWNRLTELLSPYGAEPDGFYYCPHFPGA----SIKQYDWVCTCRKPR
PGLLLKAAREHQ-----IDLSQSWMVGDILNDVEAGNRAGCRTVLIDRG--ETEWLINSH
RLPTTRARSLSEATDYILATT
>ADB41494.1 hydrolase, HAD-superfamily, subfamily IIIA [Spirosoma linguale DSM 74]
----KCIFLDRDGVLNEDRTD-YVYRVED-FIIPDGVPEALRLLK-DAGYLLIVITNQAG
IARGLYTRDDVMACYQYLQEQCGQ---LIDDIYYCPHHPKYDT---------ESLTRKPG
SLMLEKAMAKYN-----ILPNQSWMIGDALRDMQAGKRVGVRTVRIAH-E------PELT
PECDGCAPNLLEASRFVLEYA
>CAH07298.1 possible histidinol-phosphatase [Bacteroides fragilis NCTC 9343]
------MNLTNYHSHTLYCDGRAGMEDFIRFAISRGFTSYGISSHAPLPFPTHWTMEWDR
MDDYLDEFTRMKEKYASEIELAVGLEIDYLNEDSNPSVRRFQ-----------ELPLDYR
IGSVHLLYN---------DRDEVVDIDVCAEVFRDI------------------------
-VDQHFGGDLDRVIHLYYDRL
>CAH08722.1 putative histidine biosynthesis bifunctional protein [Bacteroides fragilis NCTC 9343]
-MKKKVLFIDRDGTLVIEPPVDYQLDSLEKLEFYPKVFRNLGFIRSKLDFEFVMVTNQDG
LGTSSFPEETFWPAHNLMLKTLAGEGITFDDILIDRSMPEDC-----------ASTRKPR
TGMLT-KYISNP----EYDLEGSFVIGDRPTDVELAKNIGCRAIYLQES--ETDILVALN
LDGKGTC-DISTGLGFFDHML
>EFK59408.1 histidinol-phosphatase [Sphingobacterium spiritivorum ATCC 33861]
NHIKRVLFIDRDGTLILE-PEDEQIDSFAKLKFYPGALQYLPRIAKELDYELVLVTNQDG
LGTDSHPEANFWPVHQLVTDTFAGEGVVFAKEHIDRTFPHEN-----------AATRKPG
IGMLL-DYFDPE----KYDLQHSFVIGDRVNDVKLAQNLGAKAIWLRANDNETDIYIHLN
LDGSGKS-DIDTGLPFFDHML
>EDP95847.1 bifunctional protein: histidinol-phosphatase; imidazoleglycerol-phosphate dehydratase [Kordia algicida OT-1]
--MQKVLFIDRDGTIIKEP-ADEQIDSFEKLEFYPKALSALRKIAKELDFELVMITNQDG
LGTEVYPENTFWPVHNFILQTLKGEGIEFDKIVIDRTFAKDN-----------APTRKPN
TGLLT-EYFSEA-----YDLKNSFVIGDRLTDIELAKNLGSKGIYINDETFETKIQIDLN
LDGTGKS-NIETGIAFFDHML
>EFA44749.1 histidinol-phosphatase [Prevotella bergensis DSM 17361]
--MQKLLFIDRDGTLIEEP-QDEQIDAFDKLKFTRGVFRNLGFIRQHLDFKLVMVSNQDG
LGTPSFPEDTFWPVHNLILQTLEGEGIVFDDILIDRHFPEDH-----------SPMRKPG
TGMLT-NYIGNE----KYDLANSYVIGDRGTDKELAQNLGCKALILGR---ETDVYIKIN
LDGSGKS-DISTGLGFFDHML
>EFA43843.1 D,D-heptose 1,7-bisphosphate phosphatase [Prevotella bergensis DSM 17361]
SNQRKAIFLDRDGVINEDTGL--VYKPSH-LVLIDGVEEALKYIH-QKGYLAVVVTNQSV
IARNLCTIDELYAINARMETLLGKKNAFIDALYFCPHHPHRGYPEERKEYKIVCDCRKPA
PGMLLKAAKELN-----INLSESVMIGDNASDVQAGINAKVKQSFLIP------------
KNQPGALLELLKKEI------
>ADQ15831.1 imidazoleglycerol-phosphate dehydratase; histidinol-phosphate phosphatase [Leadbetterella byssophila DSM 17132]
--MPKVLFIDRDGTIIIEPPVDFQVDSLEKLEFLPKAISNLRKISEENQFELAMVTNQDG
LGTSSFPEDTFWPAHLKMMRTLENENVHFHEVFIDKTFPHEN-----------APTRKPG
TGLLG-KYINNP----EYDLPGSFVLGDRLTDVQLAINLGAKAIFIG----ETDIHIKLN
LDGQGKS-DIHTGIGFFDHML
>EAY28075.1 histidine biosynthesis bifunctional protein HisB [Microscilla marina ATCC 23134]
-MKKRVLFIDRDGTLIVEPPVDYQVDSLEKLEMYPKVIRNMYQIAQELDYELVMVTNQDG
LGTDSFPEDTFWPAHNKMLKTLEQEGIVFDEILIDRTFEEEN-----------APTRKPR
TGLMT-KYIDNP----AYDLANSFVLGDRLSDMQLAQNLGCQGILLQPTLAETDIAIALN
LDGSGKK-AMDTGIGFFDHML
>EAY24236.1 D,D-heptose 1,7-bisphosphate phosphatase [Microscilla marina ATCC 23134]
----KCVFLDRDGVLNRERGT-YTYTIAD-FEIPTGVIEALQELK-QAGYLLVVITNQGG
IAKGLYTKEDVKACHQYLQQQCGY---LLDDLFYSPYHPQYS----------ESLSRKPE
SFMLEKAVAKYV-----IDRERSWMIGDSARDIEAAKKIQVNTVQVIAEN------KPIS
ALADFTAKDLYAAVRLILSQN
>ADQ78910.1 histidinol phosphate phosphatase HisJ family [Paludibacter propionicigenes WB4]
------MYWSNYHSHCTFCDGRSPMEEFVKFAIAKGIRRYGFSSHAPLPFLTKWTMLEDD
FADYQSEFYRLKDKYSECIELYIALEVDYIDNCSSINNEFFR-----------DKFLDYS
IGSIHYL---DE-----LSENNYWTIDGDFSEFDKG------------------------
-LNKLFGGDIKLATKRFYDVT
>ADQ79495.1 imidazoleglycerol-phosphate dehydratase; histidinol-phosphate phosphatase [Paludibacter propionicigenes WB4]
TIKKKVLFIDRDGTIIIEPPVTFQVDTLEQMEFLPEVLRNLHFIRHKLDFEWALVTNQDG
LGTPVYPQENFDIIQSKFLQTLENEGITFDKIFIDKSFPEDN-----------LPTRKPG
TAMLT-EYFSE-----TYDLNGSFVIGDRVTDVELAKNLGCKAIFISND--ETDILIELN
LDGSGKC-SIDTGLKFFDHML
>ADR21185.1 imidazoleglycerol-phosphate dehydratase; histidinol-phosphate phosphatase [Marivirga tractuosa DSM 4126]
MKKKKVLFIDRDGTIIQEPPTDYQVDSLEKLEFLPYAISALQFIAQNSDYELVMVTNQDG
LGTDSYPEDTFWPAHNKMLKQLEIEGITFVEQHIDKTFEHEG-----------KDTRKPG
TGLLQ-KYFSD-----DYDLENSFVIGDRKTDVQLAENLGAKSIFIG----ETDIKIDLD
LDGSGKA-KNATGLKFFDHML
>ADR23712.1 D-alpha,beta-D-heptose 1,7-bisphosphate phosphatase [Marivirga tractuosa DSM 4126]
----KCIFLDRDGVLNRERGE-YTFKIED-FEIITGVDEALKILK-NSGYLLIVITNQAG
IAKDIYKEDAVLNCHAYLQAETGD---LIDDLFYCPHHPVTT----------QSLLRKPD
SLMLEKAIAKWD-----IDIEKSYMVGDSLRDIQASEKVGVKGILVGD-K------EKDK
NLTAPKAKSLLDAVNKFIVN-
>ADV44919.1 imidazoleglycerol-phosphate dehydratase; histidinol-phosphate phosphatase [Bacteroides helcogenes P 36-108]
-MKKKVLFIDRDGTLVIEPPISYQLDSLEKLEFYPKVMRNLGFIRSRLDFEFVMVTNQDG
LGTASFPEETFWPAHNLMLKTLEGEGVIFDDICIDRSMPEEF-----------APTRKPR
TGMLT-KYLNNP----EYDLENSYVIGDRPTDVELALNLGCRAILLQDD--ETDIYVSLN
LDGDGNC-DIHSGIGFFDHML
>ADY31678.1 histidinol phosphate phosphatase HisJ family [Odoribacter splanchnicus DSM 20712]
------MNLTNYHSHCSFCDGKAPMEDFVKSAIAAGFTSYGISSHAPLPFETCWTLSQER
VPDYLQEIGRLKQRYAGEIEIYAGLEIDYLNEIQNPANSYFQ-----------ALPLDYR
IGSVHLVYT---------DEEEIIDTDTDPENFRYL------------------------
-LEKHFRGNLQEMVTRYFVAA
>ADY33104.1 Imidazoleglycerol-phosphate dehydratase [Odoribacter splanchnicus DSM 20712]
--MKKMLFIDRDGTIIKEPTDNFQVDRPEKLKFMPGVIGALREITGNTDFRLVMVSNQDG
LGSADFPMEDFMLPQTLMLKVLESEGIVFDEICIDPSRPEEY-----------SRFRKPG
IGMVE-KYLNEY-----LDTENSYVIGDRETDMQLAAHMGIKGIWLGEWR-ETEVTVTLN
LNGEGRC-SIKTGLSFFDHML
>ADY31734.1 histidinol-phosphate phosphatase family protein [Odoribacter splanchnicus DSM 20712]
QPLNKAVFLDRDGTINSDEGHYYIYKPED-FVFNPGVIEGLKRLQ-KAGYLLIVITNQGG
IAKGIYTREDMFKVHEKMCAELEKHGVTLTKIYYCPHHE---------SIK-TCVCRKPS
PYMVNLAIEEFH-----IDKKRSWFIGDSSKDVKCAEDAGVKPLRIHKNQ----------
DITP-VIDQILKSKDSF----
>ADY30773.1 Imidazoleglycerol-phosphate dehydratase [Cellulophaga lytica DSM 7489]
--MKKVLFIDRDGTIIKET-VDEQIDAFEKMIFYPKAFTYLGKIAKELDYELVMITNQDG
LGTDVFPEDTFWPVHNFILKSFENEGVVFDKVFLDRTFPHEN-----------ANTRKPG
TGLLT-EYFSAE-----YDLANSFVIGDRLTDIELAKNLGSKGIFINDETNETDIYINVN
LDGTGKS-DIKTGLSFFDHML
>AEA45520.1 Imidazoleglycerol-phosphate dehydratase [Fluviicola taffensis DSM 16823]
-MKKKVIFIDRDGTIIKEP-KGYQIDSFSKLSFLEGVISALKTIVSWKEYELVLVTNQDG
LGTGAFPYEEFIGPHQLMLDVLASEGIVFSEEFIDCSFPEEN-----------SPNRKPR
TGLLT-KYFSEE-----YDLENSFVIGDRWTDVELAKNLGCKAFLISVQEIETDCSIVLD
LDGAGIS-KIQTGIDFFDHML
>AEA46001.1 histidinol-phosphate phosphatase family protein [Fluviicola taffensis DSM 16823]
LDQSWTLFLDRDGVINERIMDDYVKLPEE-FILLPGVSKAISKAN-QLFSSVFVVTNQQG
IGKGLMTERNLLTIHDYCSELLKVDNARIDRYYFAPNLASEN-----------SLLRKPN
SGMALLAKEEFP----TVDFNKSIMVGDSDSDIEFGKKLGM-KTVFINHQ------DLEA
---HKTADLTFDSLELFIKFI
>EAP86158.1 imidazole glycerol-phosphate dehydratase/histidinol phosphatase [Croceibacter atlanticus HTCC2559]
--MKKVLFIDRDGTIIKET-VDEQIDAFEKMIFYPKAFTFLGKIAKELDYELVMITNQDG
LGTDVFPEDTFWPVHNFIMTSFENEGVTFNKVFLDRTFPHEN-----------KDTRKPG
TGLLT-EYFSED-----YDLENSFVIGDRLTDMELAKNLGSKGIFINDDTNETKINITLN
LDGKGNS-NIDTGLKFFDHML
>AEL28318.1 Imidazoleglycerol-phosphate dehydratase [Cyclobacterium marinum DSM 745]
-MKKKLLFIDRDGTIIKEPPTDFQVDSLEKLEFIPRAISNLVKIAEDLEFELILVTNQDG
LGTDSFPEETFWPAQFKMLKTLEQEGVFFKDIHIDKTFEHEN-----------APTRKPG
TALLT-AYLNG-----DYDLENSFVIGDRETDVTLAKNLGTKSIFFGK---ETNIDIKLN
LDGTGNS-SISTGLPFFDHML
>AEM72136.1 Imidazoleglycerol-phosphate dehydratase [Muricauda ruestringensis DSM 13258]
-MGKKVLFIDRDGTIIKET-ADEQIDAFEKLDFYPKTFTYLGKIAKELDYELVMITNQDG
LGTDIFPEDTFWPVQNFIIRAFENEGVVFDKVFIDRTFPKDN-----------ADTRKPG
TGTLT-SYFSEE-----YDLENSFVIGDRLTDMELAKNLGAKGIFINDETHETDIKIKIN
LDGTGKS-DINTGLAFFDHML
>EHH00253.1 histidinol-phosphatase [Paraprevotella clara YIT 11840]
NIMKKALFIDRDGTLIKEP-ADEQIDAFEKLAFVPGVMRNLAFIRQKLDYEFVMVSNQDG
LGTEAFPEDTFWPVHNLMMRTLEGEGVTFDDVLIDRSFPEEN-----------LPTRKPG
TAMLG-RYTSG-----DYDMAACWVIGDRETDAQLALNLGCRALILKEKD-ETDIEVRLD
LDGSGRC-DIRTGLGFFDHML
>EHO73717.1 histidine biosynthesis hisB [Prevotella maculosa OT 289]
MKRQKFLFIDRDGTLIEEP-ADEQIDAFEKLQFKEGVFRNLGFICNRLDFRLVLVSNQDG
LGTASFPEETFWPVHNLILRTLEGEGITFDDQLIDRHFPEDG-----------SPMRKPG
VGMLK-DYLNNP----AYDIEGSYVIGDRESDALLAENLGCKALILGK---ETDVYVRLC
LDGTGKC-DINTGLGFFDHML
>AEW00756.1 imidazoleglycerol-phosphate dehydratase [Niastella koreensis GR20-10]
--MKRILFIDRDGTLINEAPPTYQLDSFDKLTFYPHMFEYMGRIARELDYELVMVTNQDG
LGTDAFPEDTFWPLQNLVMKSLEGEGIHFSAVHIDKSFPKDN-----------APTRKPG
TGMLT-QYLNNE----EYDIINSYVIGDRITDVQLAKNLGCKAIWLNQDPNETQIKIELN
VDGRGKG-AIYTGLGFFDHML
>AEV98584.1 hydrolase, HAD-superfamily, subfamily IIIA [Niastella koreensis GR20-10]
--MKKAVFIDKDGTLIKNIPY--NINTRL-ITFEEQVIPALRLLQ-SNGYQLILVSNQSG
IAFGYFTEEEVNRVFGFLTTQLLLEGIQLNGFYYCPHHTEG----VNRTYAKACYCRKPL
PGLLLNAAMELD-----IDLESSWMIGDILDDCEAGNRAGCATILLNVG--ETEWVLNNN
RRPNYVCSSWSEAAGIIIQYA
>AEV98890.1 histidinol-phosphate phosphatase family protein [Niastella koreensis GR20-10]
IDNSWTLFLDRDGVINVEKYQDYVYTYDE-FVFYDGVPEAIKALS-GLFGLVILTTNQRG
VGRGLMTEAALQDIHTQMTRDVVNAGGRIDKIYYCVANDPY------------DPNRKPN
PGMIYQAKKDFP----AIDLQKSLIVGNNMSDMKFGRNGGI-HTVFVKTT------HPDQ
AIPDPAIDLAFNSLPDFAKAL
>AFH49163.1 Histidinol phosphatase-like protein [Ignavibacterium album JCM 16511]
MKSNRAIFLDRDGTLNDDPGY--LGDPEQ-VILLPTVGEALSILKNQCKYLLIVVSNQSG
VARGLITDEDVKNVNKRINKLLSNYNVSIDEFYYCTTHPD-------YNSYEECQCRKPS
PKMLIDASKKYN-----IDLTKSYLIGDNVSDIESAYNAGCKAILVKTGYGSINVLQKQN
KFPSFVAENLMDAANFIIKDI
>EID72202.1 imidazole glycerol-phosphate dehydratase/histidinol phosphatase [Imtechella halotolerans K1]
-MSKKVLFIDRDGTLIKEP-ADEQIDSFDKLDFYPQALIYMSKIAKELDYSLVMVTNQDG
LGTSSFPEETFWPVQNFIIKTLANEGIQFDEIVIDRTFAHEN-----------APTRKPR
TGLLT-PYFSKD-----YDLANSYVIGDRMTDVELAKNLGAKAIFINDNTKETDITIAIN
LDGSGKS-TISTGLPFFDHML
>AFL84787.1 imidazoleglycerol-phosphate dehydratase [Belliella baltica DSM 15883]
--MKKALFIDRDGTIIIEPPTDFQVDSLEKLEFYPKALSNLRKIAEECDFELIMVTNQDG
LGTDSFPEDTFWPAQNKMMKTLEGEGIIFTAVHIDKSFEHEN-----------LPTRKPG
IGMLT-AYQNG-----DYDLANSYVIGDRKTDVQLAKNLGTKSIFIG----ETDIKISLN
LDGTGKC-NISTGLHFFDHML
>AFN73296.1 Histidinol phosphatase-like protein [Melioribacter roseus P3M]
MRP--ALFLDRDGTINHDPGY--IRDPEI-VRLIDGVAENLKDLKRKFDFKLIIISNQAG
VAKGLMTIEDVEAVNKRVKDLLEENGVAIDDIYYCPYHPD-------FDPPEKSKCRKPS
PFMILQAAKDHD-----IDLSKSFMIGDRASDIEAGINANIKTILISQQKEEIENLINDG
KKPNFVAADFYEINKYITQTF
>EMR04840.1 Histidine biosynthesis bifunctional protein hisB [Cesiribacter andamanensis AMV16]
-MKKKALFIDRDGTIIVEPPLDFQVDSLEKLEFLPGAISGLRQLRELSEYEFVMVTNQDG
LGTDSFPEDTFWPAHNKMLRTLEGEGVTFDDILVDRSFEHEG-----------LDTRKPG
TGMMG-AYLAG-----EYDLANSYVIGDRHTDIQLAKNLGAKAIFIGT---ETQIELILR
LDEQGKA-DIQTGLHFFDHML
>EMR03159.1 D,D-heptose 1,7-bisphosphate phosphatase [Cesiribacter andamanensis AMV16]
----KCVFLDRDGVINKDYVD-YVYSADK-LELLPGVEEALQALK-QAGFLLIVITNQSG
IAKGIYTREQMHETHRLIQQALGG---TIDHFYYAPWHPSVS----------NCLTRKPG
SLLFERAIARYK-----VDAGQSWMVGDKDRDLIPAKKVGLKTIQVEH---------ADS
PRADHKVADLRACLPLILDES
>EOR93778.1 Histidinol-phosphatase [Arcticibacter svalbardensis MN12-7]
NAKRKLLFIDRDGTLVLE-PDDYQVDSFAKLRFYPGVFKYMTKIAEELDFDLIMVTNQDG
LGTESHPEANFWPVHHFIMNSFEGEGVVFKEVIIDKSFPHEN-----------LATRKPG
IGLLT-HFFDKE----KYDLLNSFVIGDRITDVLLAKNLGTKAIWIKQDEAETDILVKVN
LDGKGDS-KINTGIPFFDHML
>EOR94332.1 D-glycero-D-manno-heptose 1,7-bisphosphate phosphatase [Arcticibacter svalbardensis MN12-7]
MEKNKAVFLDRDGVLNQEMGD-YVCKMED-FHILEHNFVPLKALQ-DRGYLLIIITNQGG
TAKGWYTEETLAEMHDALRAAYTKHGIHITEVYYCRHHP---------DYNGRCLCRKPN
SLMLEKGVARFN-----IDASKSYFIGDRERDIEAGEGAGLTGILIDSNQ----------
PIG--EVLHLIA---------
>EOR95550.1 D-glycero-D-manno-heptose 1,7-bisphosphate phosphatase [Arcticibacter svalbardensis MN12-7]
-MMHKAVFIDKDGTLIQDVPY--NVDPAL-IKLEEHALDGLKRIK-ELGYELIVISNQSG
VAHGYFEESALQGVEAKIKELLHAHQITLDAFYYCPNHPEG----KIEKYKLDCDFRKPK
PGMILQAAVERG-----IDLSQSWMIGDILHDIEAGQRAGCKTILINNG--ETEWIMNDF
NHPDFTVKNINEAASKL----
>EOR93273.1 histidinol-phosphate phosphatase family protein [Arcticibacter svalbardensis MN12-7]
--MLDTLFLDRDGVLNKKLDDTYVLLPSD-IEILPGIKDFLLWAN-QAFKQILVVTNQRC
IGRKMLSLIELKAINEQIN---KQVGSVIQYFFVCPHLDEDN-----------CNCRKPK
TGLFLQAKEMY-----SIDFDNSWMIGDSVSDLIPARSLGI-KTIYVG--------HHDS
QMADFRVESTVQLLPSLINQG
>AHW60759.1 imidazoleglycerol-phosphate dehydratase [Draconibacterium orientale FH5T]
--MKKVLFIDRDGTLNYET-PDEQIDAFEKLEFLPKVFRNMHYIRKNLDYELVMVTNQDG
LGTDSFPEDTFWPVQNFILKAFENEGVVFDDICIDRHFPEDN-----------SPTRKPA
TGMLT-KYIEG-----DYDLANSFVIGDRLTDIMLAKNLGAKGIFINNGDQETAISVSLN
LDGSGVC-NISTGLGFFDHML
>AHW60099.1 D,D-heptose 1,7-bisphosphate phosphatase [Draconibacterium orientale FH5T]
TNKNKALFLDRDGTINLEKNY--VFRIED-FEFTPGIFELIKTYQ-NKGFLLFVITNQSG
IARKYYTETDFFRLNNWMIRQFLKQGIEITKVYHCPHHP---------EITGKCNCRKPE
PGMILQAIQEFN-----IDPVNSVLIGDKKRDILAGEKAGIGKNLYIQ------------
--------DLLQTDID-----
>KGD68919.1 imidazoleglycerol-phosphate dehydratase [Flavobacterium aquatile LMG 4008]
--MKKVLFIDRDGTLIIEPPIDFQVDSLEKLEFYPQVFQYLSRIAKELDYELVMVTNQDG
MGTDSFPETTFWPAQNKMMKAFENEGIRFSDVVIDVSFPEQN-----------LPTRKPG
TALLQ-HYIKGN-----YDLKNSFVIGDRITDIQLADNLGSQAIFISASANETEIAVEIN
LDGSGKS-NISTGLGFFDHML
>KGE89053.1 imidazoleglycerol-phosphate dehydratase [Phaeodactylibacter xiamenensis KD52]
--MKKLLILDRDGTLILE-PEGYQIDSLEKLDFYPGVFQHLSRIVKELDFELVMITNQDG
LGTEVFPEETFWPAHRKMMSAFEAEGIPFIDVLIDRSFPEDN-----------APTRKPR
TGLMT-PYMN-G----DYDLANSFVVGDRLTDMELAKNLGAKGIWLNNQPDETDILIQLD
LDGTGKS-EIDTGLGFFDHML
>ALJ00616.1 imidazoleglycerol-phosphate dehydratase [Rufibacter tibetensis 1351]
--MKKVLFIDRDGTILLEPPTDYQVDSFEKFSFYPKVIRNLYKIFTELDYEFVMVTNQDG
LGTDSYPENTFWPYQNKMLEILEGEDIKFSHIHIDRSFEHEN-----------SPNRKPR
LGMMG-QYLTSE-----YDLANSYVIGDRLTDVQMAKNLGSKSILLQ----ETQISVEIN
LDGEGKS-DMQTGVGFFDHML
>ALI97916.1 D,D-heptose 1,7-bisphosphate phosphatase [Rufibacter tibetensis 1351]
LK--KAVFLDRDGVLNVERGD-YTWRLQD-FEVCQGVPEALALLK-QQGFFLIVVTNQAG
ITKGLYSKEDVLACHEKLQASCGN---SIDAIYMAPGHPSYS----------ESLSRKPD
SLMLERAIARFN-----LDPAKCWLVGDQPRDLQAAQKCGISGILVG-PH------ASGT
HALQ--KKDLYEAAQWIVTQP
>KQK25620.1 imidazoleglycerol-phosphate dehydratase [Chryseobacterium aquaticum KCTC 12483]
--MKKVLFIDRDGTLITEPPIDFQVDSLEKLEFYPGVFQNLAKIAKELDYELVIVTNQDG
LGTESFPYEDFIKPQEKMIKAFENEGIFFDDILIDKSFEHEN-----------LNTRKPQ
TGMLG-KYIYGN-----YDLENSYVIGDRITDVQLAKNLGTKAIFIGDYENETEIKIEIN
LDGSGNS-EISTGLHFFDHML
>KYG75101.1 bifunctional imidazole glycerol-phosphate dehydratase/histidinol phosphatase [Roseivirga ehrenbergii KMM 6017]
--MKKILFIDRDGTIIVEPKTDFQVDSLEKLEFLPGAISNLRKIAEQLDYLLVMVTNQDG
LGTDSFPEETFWPAQNKMLKTLEGEGVVFDEIIIDRTFAHEN-----------APTRKPG
TALLT-QFTNG-----DYDLANSFVLGDRETDIQLAENLGAKAIFIA----ETDIFIQLN
LDGTGQC-NNETGLGFFDHML
>KYG82199.1 hypothetical protein MB14_00660 [Roseivirga ehrenbergii KMM 6017]
----KCVFMDRDGVLNKELGR-HILKIEE-FIIPEDVPNGLKRLK-EAGYKLVVVTNQSG
IARKYYDDKLVDDCHDLLQEACGN---LIDQFYYAPLVDSVS----------KSLMRKPD
SLMLEKGMAKFN-----VDPAQSWMVGDKERDLIPAKKLGIKRIQLMA-M------VEKS
ELAEVVAHTFTEVVDAILGEG
>KZS42722.1 bifunctional imidazole glycerol-phosphate dehydratase/histidinol phosphatase [Aquimarina aggregata RZW4-3-2]
-MKKKVLFIDRDGTMIKET-VDEQIDAFEKMIFYPKAFTYLGKIAQELDYELVMITNQDG
LGTDVFPEDTFWPVHNFIMKSFENEGVVFDKVFLDRTFPHEN-----------ADTRKPG
TGLLT-AYFSEE-----YDLENSFVIGDRLTDMELAKNLGAKGIFINDNTNETDIYIKLN
LDGTGKS-NISTGLDFFDHML
>OAQ39662.1 bifunctional imidazole glycerol-phosphate dehydratase/histidinol phosphatase [Pedobacter psychrophilus CMM 8644]
--MIKLLFIDRDGTLILE-PEDEQIDSFQKLVFYPGAITNLSKIAKEADFELVMVTNQDG
LGTSSHPEENFWPVQNFIIQTLENEGIRFNEIIIDKTFAKDN-----------VPTRKPG
TALLT-HYFDKE----KYDLANSFVIGDRLNDVVLAKNLGAKAIWLNNNPDETDILIKIN
LDGKGNS-NIKTGLNFFDHML
>OAQ42394.1 histidinol phosphate phosphatase [Pedobacter psychrophilus CMM 8644]
--MQKAVFLDRDGVINKELGD-YVCKFED-FEILTHNYEALRELQ-NRGYLILVATNQGG
IAKGWYTEETLKKMHDHLSADYLANGIKISGFYYCPHHP---------DFTGDCNCRKPK
PGMLLKGIKDHN-----LDAKASYFIGDKFTDVEAAVAAGINGIKVEIDQ----------
PLG--EILHLIK---------
>AOS84578.1 D,D-heptose 1,7-bisphosphate phosphatase [Chlorobaculum limnaeum DSM 1677]
MEFAKVLFLDRDGTINRD-IGSYVSSREE-FILIERADEAIALAR-QAGFRIVIITNQAG
IARGIVTPRDVEDVNDYLNELLAERQTSFDRCYYCPAHPNYPHP----EYDRFIDHRKPS
PRMVEQAIADLREEGVEVDRNASFFIGDKVIDVECGQRAGLKTILVRTGHNEEALCAERG
IFPDHVADDLYEAVTSFVLAG
>ASV32139.1 bifunctional histidinol-phosphatase/imidazoleglycerol-phosphate dehydratase [Maribacter cobaltidurans B1]
GGGRKVLFVDRDGTIIKET-ADEQIDAFEKMIFYPKAFTFLGKIAKELDYELVMITNQDG
LGTDSFPEDTFWPVHNFILKSFENEGVVFDKVFLDRTFPHEN-----------ADTRKPG
TGLLT-EYFSNE-----YDLENSFVIGDRLTDIELAKNLGSKGIFINDQTNETDILIELN
LDGTGKS-DIKTGLAFFDHML
>BAV08162.1 histidinol-phosphatase [Filimonas lacunae NBRC 104114]
--MKRVLFIDRDGTLIKEAPPTYQIDSWEKLEFYPGVFTYLSRIAAELDYELVVVSNQDG
LGTDSYPEDTFWPIQNFVMKSLENEGIRFSAAFFDKTFAKDN-----------QPTRKPE
TGMLT-AYINNP----DYDLANSYVIGDRITDVVLARNLGCKAIWLNNDPSETKIHVELN
LDGSGKA-AIHTGLGFFDHML
>BAV04478.1 D-glycero-D-manno-heptose 1,7-bisphosphate phosphatase [Filimonas lacunae NBRC 104114]
--MNKAVFIDKDGTLIKNVPY--NVDLER-IALENRVVEALSMLQ-QNDYLLIVVSNQGG
IAKGYFNEKQLMKANAHLAGLLAASDVFIDAFYYCPHHPDG----VIADFAKKCNCRKPA
PGMLLQASQELQ-----IDLKNSWMIGDNLNDVEAGHLAGCKSVLYDVG--ETEWVMNRF
RKPDYKTSNLLKAAAMICEVK
>BAV08687.1 D-glycero-D-manno-heptose 1,7-bisphosphate phosphatase [Filimonas lacunae NBRC 104114]
--MIKAVFIDRDGTLIKNRPF--NIDPSL-VELDDCAVDALKLMQ-QNDFLIIVIANQGG
IAKGNFTAKQVDAVNARIASMLAENEVYIDAFYYSPFHPDG----IIAEFAKNSDDRKPS
AGMLLKAASSFG-----IDLSHSWVIGDLLDDMEAGHRAGCTTILYNNE--ETDWRVDRF
RQPDYIVNDLYKAACAVCEIS
>BAV06262.1 D-glycero-D-manno-heptose 1,7-bisphosphate phosphatase [Filimonas lacunae NBRC 104114]
MDKSWTLFLDRDGVINLEKKADYILHVGE-FGFYEGVLEAMPVFN-QLFGTIVMVTNQKG
IGKGLMTVDHLTEIHDHMLGEMKKLGGRIDKIYFAPDLDQD------------AYNRKPN
PGMAFQAKADFP----DIDFTKSIMVGNKLSDMEFAHNAGIAHSVFLATT------NPET
PFPHPLIEQRFNSLAEYAAHL
>PNW28327.1 bifunctional imidazole glycerol-phosphate dehydratase/histidinol phosphatase [Formosa algae KMM 8021]
-MKQKVLFIDRDGTIIREP-ADEQIDSFEKLEFYPKVFQYLSKIAKELDFEIVMITNQDG
LGTEVYPEDTFWPVHNFILEAFKNEGVEFKEQFIDRTFAKDN-----------APTRKPN
TGLLT-QYFSEA-----YDLENSYVIGDRLTDIELAKNLGSKGIFINDNTNETKIKIDLN
LDGTGKS-NIETGIAFFDHML
>PQB06960.1 bifunctional imidazole glycerol-phosphate dehydratase/histidinol phosphatase [Polaribacter filamentus ATCC 700397]
--MKKVLFIDRDGTLVLEPPVDYQLDSLEKLEFYPKVFQYMAKIALELDYELVMVTNQDG
LGTASFPEDTFWPAQNKVMTAFQKEGVIFTDVFIDKTFPHEN-----------AETRKPR
TGLLT-KYFS-E----EYDLENSFVLGDRITDMELAKNLGAKGIYLSEDPEETKIYIKVN
LDGSGKN-DIHTGLSFFDHML
>PQJ19273.1 bifunctional imidazole glycerol-phosphate dehydratase/histidinol phosphatase [Nonlabens tegetincola JCM 12886]
--MKKVLFIDRDGTIVKEPPVDYQLDSYEKLEFLPQAITQLHRIARELDYELVMVTNQDG
LGTDSFPENTFWPVHNLMMDILQGEGINFSEVIIDKTFPEDN-----------APTRKPG
TALLT-HFIKGD-----YDLANSFVIGDRNSDMQLAKNLGCKGIQLPSITDETDINITLN
LDGAGNG-TIDTGLKFYDHML
>PZX53856.1 imidazoleglycerol-phosphate dehydratase [Algoriphagus ratkowskyi DSM 22686]
-MQKKVLFIDRDGTIIKEPPTDFQVDSLEKLEFLPKAISNLRKIAEELDFELVMVTNQDG
LGTDSFPENTFWPAQYKMLKTLEQENIFFTEILVDSTFEHEN-----------APTRKPQ
TGLLT-KYFSE-----EYDLANSYVIGDRLTDVKLAENLGAKAIFIG----ETDIYIKLN
LDGNGHC-DIKTGLHFFDHML
>RAJ26777.1 imidazoleglycerol-phosphate dehydratase [Gelidibacter algens DSM 12408]
-MKKKVLFIDRDGTIIIEP-EDYQIDSFDKLLFYPKVFQYLGKIARELDYEIVMVTNQDG
LGTESFPEDTFWPVHNFMVETFQSEGIIFKEQFIDRTFDEDN-----------APTRKPR
TGLLN-QYFSEA-----YDLENSLVIGDRLTDVELAKNLGSKAIFIN----ETKIAITLN
LDGTGKS-NIDTGIAFFDHML
>RAJ12694.1 imidazoleglycerol-phosphate dehydratase [Arenibacter echinorum DSM 23522]
QKGKKVLFIDRDGTIIKET-VDEQIDSFEKMVFYPKAFTFLGKIAKELDYELVMITNQDG
LGTDIFPEHTFWPVHNFILKSFENEGVVFDKVFLDRTFPHEN-----------ANTRKPG
TGLLT-EYFSEE-----YDLANSFVIGDRLTDVELAKNLGAKGIFINDNTNETDIFIKLN
LDGTGKS-DISTGLDFFNHML
>RAJ11965.1 imidazoleglycerol-phosphate dehydratase [Olleya aquimaris DSM 24464]
--MKKVLFIDRDGTLVLEPPVDYQLDSLEKLEFYPKVFQYMAKIASELDYELVMVTNQDG
LGTDSFPEDTFWPAQNKIISAFEKEGVVFSEVCIDKTFPHEN-----------ADTRKPR
TGLLS-KYLDAT----KYDLKNSFVLGDRITDMELAKNLGAKGIFLSENPEETKIYIKLN
LDGSGKN-DIDTGLKFFDHML
>RCX05042.1 imidazoleglycerol-phosphate dehydratase [Schleiferia thermophila DSM 21410]
-MKEKILFIDRDGTLVKEPPVTFQIDHFEQVDFLPGMLTSLSRIAKSERYRLVMVTNQDG
LGTDTYPEERFQPIQQLILRTMESVGIHFSEVHIDRSRPEEN-----------LPTRKPG
IAMLT-RYITGE-----YDLENSFVIGDRLTDAQLAANLGCKAILINNSEAETDITVEIN
LDGSGQAHQISTGIGFLDHML
>RCX05579.1 D,D-heptose 1,7-bisphosphate phosphatase [Schleiferia thermophila DSM 21410]
KNLQKAIFLDRDGVLNEDKDL--IKSPDE-LVVFPFAGESIRQIN-KSEYLAIVVTNQSV
VARGLTDSAGLDKIHAKLDKVLAESEAYLDDLYYCPHHPDSGYEGEIKELKIKCTCRKPS
PGMLLAAAEKYN-----IDLSQSWIIGDRNSDIEAGKNLKTMPDFIFGNLPIEYILTKPH
HNVLQKLKSLLKNHLKGRPAV
>ARS34854.1 bifunctional imidazole glycerol-phosphate dehydratase/histidinol phosphatase [Pontibacter actiniarum DSM 19842]
--MKKALFIDRDGTILVEPKTDYQVDSFEKFAFLPKSISNLAKIYRELDYEFVMVTNQDG
LGTDSYPEDTFWPYQNKMLEVLETEGVRFDDILIDRSFEHEG-----------LETRKPG
IGMMK-RYLAGE-----YDLANSFVIGDRLTDVKLAQNLGAQAIFIG----ETDIQVDLN
LDGSGKM-NISTGLGFFDHML
>ARS34233.1 D,D-heptose 1,7-bisphosphate phosphatase [Pontibacter actiniarum DSM 19842]
----KCIFLDRDGVLNRERGD-YTYKLDD-FEVLPRVPEALRLLK-KNGYLLIVVTNQAG
IAKGLYKKDDVLACHGKLQDACSS---LLDAIYFAPNHPNFS----------ASLARKPD
SLMLEKAMAKYN-----IDPAASWMVGDSVRDIEAAAKVGVRSVLVGDKY------GPGT
HTNQ--VQDLWEATQLILAQN
>RKT59133.1 histidinol-phosphatase (PHP family) [Coprobacter fastidiosus NSB1]
-----MDNLTNYHTHSLYCDGSASIEDFVKEAIRQGFSSYGVSSHSPIPFDTCWNMNRGD
LPAYLDEVHFIKKKYEGRIEIYCGLEIDYLGAEYNPSSPFFQ-----------ELPLDYR
IGSVHFLKT---------EEG-YVDIDTAPEQFKET------------------------
-VFRYFDGNIRKLVEKYFDTM
>RKT50186.1 imidazoleglycerol-phosphate dehydratase [Coprobacter fastidiosus NSB1]
NSIKKVLFIDRDGTLVVEPPVDYQLDSLEKLEFIPKVFRNLHFIKEKLDFELVMVSNQDG
LGTDSFPEETFWPAQNKIIRAFENEGVTFDNILIDRSFPEEN-----------LPTRKPG
TGMLK-EYLDG-----SYDMKQSFVIGDRITDMQLAKNMGCRGIFLKNEEQETDIHVTIN
LDGNGKC-NISTGLGFFDHML
>RXG32148.1 imidazoleglycerol-phosphate dehydratase [Leeuwenhoekiella marinoflava LMG 1345]
TKKQKVLFIDRDGTIIKEP-LGYQVDAFDKVTFYPKVFSYLSKIANELDYKLVMITNQDG
LGTDIFPEDTFWPVHNFILKSFANEGVIFDKVFIDKTFPEEN-----------ANTRKPG
TGMLT-EFFSEE-----YDLENSFVFGDRLTDIELAKNLGAKGIFINDHTDETDIEIELN
LDGTGKS-DIKTGLAFFDHML
>SDH46978.1 imidazoleglycerol-phosphate dehydratase / histidinol-phosphatase [Myroides phaeus DSM 23313]
-MKKKVLFIDRDGTIINEP-ADFQIDSLEKLEFLPQVITNLARIAKELDYELVMVSNQDG
LGTASFPTETFWPAQNKMLAVLQGEGINFVDIYIDESFEQEN-----------KPTRKPG
IGMLG-KYVYG-----NYDLANSFVIGDRLTDVQLAKNLGAQAILIQ----ETDIKVQVN
LDSNKES-QFDTGLPFFDHML
>SDE31268.1 imidazoleglycerol-phosphate dehydratase / histidinol-phosphatase [Ulvibacter litoralis DSM 16195]
--MKKVLFIDRDGTLVIEPPVDYQLDSLEKLEFYPGVFQAMAKIATQLDYELVLVTNQDG
LGTDSFPEDTFWPAQNKMIQAFKNEGVEFSDILIDRSFPEDN-----------APTRKPR
TGLLQ-KYIYGD-----YDLANSYVIGDRKTDIELAKNLNCKGIFIGNEAVETDIAIEVN
LDGTGKS-SISTGIGFFDHML
>SDM53524.1 imidazoleglycerol-phosphate dehydratase [Siphonobacter aquaeclarae DSM 21668]
--MKKALFIDRDGTLILEPQTDFQIDSYEKLEFLPGVISALRKIAEETDYELVMVTNQDG
LGTPAFPEDTFWPAHNKMLAILEGEGIRFAAVHIDRSFPEDK-----------LPTRKPG
IGMLT-QYFDG-----SYDLAGSYVIGDRLTDVLLAQNLGAKALLIEPGN-ETQIAVTLN
LDGTGKA-DIHTGLGFFDHML
>SDL69792.1 D-alpha,beta-D-heptose 1,7-bisphosphate phosphatase [Siphonobacter aquaeclarae DSM 21668]
----KCVFLDRDGVLNQDTEG-YLFRTED-LIIPEGTVEALRQMK-EAGYMLIVITNQAG
IAKGLYKKEDVVKCHEFLQEKCGN---LLDDLYFCPHHPDYTS---------NSLLRKPD
SLMLEKAMAKYA-----IDPAQSWMIGDRERDVQAGHKAGVRTIRIAQ--------EETP
SKAEWLTSSLWEASSVVVA--
>SDT27365.1 imidazoleglycerol-phosphate dehydratase [Mucilaginibacter mallensis MP1X4]
-YPKRILFVDRDGTIIKE-TTDEQIDSFAKLEFYPGALQYLPKIAKELDFELVMVSNQDG
LGTASFPEDTFWPVQNFILKTLENEGVVFSNICIDRTFPADN-----------APTRKPG
TGLLT-QYFDTE----KYDLHNSFTIGDRKNDVLLGYNLGAKAIWLNENPGETDIQIKIN
LDGKGEA-KVSTGLHFFDHML
>SDT20691.1 D-alpha,beta-D-heptose 1,7-bisphosphate phosphatase [Mucilaginibacter mallensis MP1X4]
SAKNKAVFLDRDGVLNQEMGD-YVRRMED-FHILDN-FEALKTLQ-DKGYLLIVATNQGG
LAKGWYTEDELAKMHGELRKQYHAHGVEFTDMFYCPHHP---------DFTGECDCRKPK
PGLLLRGIEKYN-----LDPTQSYFIGDRERDVEAGTAAGVNGILINSDQ----------
PIS--TILDLIK---------
>SFC91995.1 imidazoleglycerol-phosphate dehydratase / histidinol-phosphatase [Flexibacter flexilis DSM 6793]
--MKKVLFIDRDGTIIAEPPTDFQVDSLEKLAFLPHAITALHQIATQLDYELVMVTNQDG
LGTNSFPEETFWPAHNAMLQTLAGEDVTFAHMHIDPSFEHEN-----------SPNRKPR
TGMLG-QYFSA-----DYDLANSFVIGDRLTDAQLAYNLGAKAILLGQGFHETKIHVKLN
LDGTGKT-DIKTGLGFFDHML
>SFC16176.1 D-glycero-D-manno-heptose 1,7-bisphosphate phosphatase [Flexibacter flexilis DSM 6793]
-----AVFLDRDGILNVEIGD-YVYRNED-FVVVPRAPEALRRLK-DAGYILVVVTNQGG
IAKGLYTAQEVWQFHQVLQDVSGN---ALDALYYSPYHDTTS----------KSLMRKPD
SLMFERAIARFD-----IDPAQSWIVGDAERDLLAGHKVGVKGILVPSHK------EQNS
TYAQCIAADLYEATDFILSQE
>SFD69538.1 imidazoleglycerol-phosphate dehydratase [Thermophagus xiamenensis DSM 19012]
EKPKRILFIDRDGTIIKEPPIDYQVDSLEKLEFYPGVMVNLARIVRHLDFQLVMVTNQDG
LGTPSFPEETFWPAHNKMLETLKGEGIQFSAIHIDRSFPEDN-----------APTRKPR
TGMLK-DYLSG-----NYDLDNSFVIGDRLTDVELAKNMGCKAILMKKPEEETKIKVTLN
LDGTGSC-DISTGLGFFDHML
>SFH01865.1 imidazoleglycerol-phosphate dehydratase [Algoriphagus hitonicola DSM 19315]
-MKKKVLFIDRDGTIIKEPPTDFQVDSLEKLEFVPKAISNLRKIAEETDYELVMVTNQDG
LGTDSFPEKDFWPAQYKMLKTLEQENVIFKAIHIDKSFEHEN-----------LPTRKPR
IGLLQ-NYFSD-----EYDLASSYVIGDRLTDIQLAKNLGAKAIFIG----ETDIYIKLN
LDGSGKC-KISTGLHFFDHML
>SFG89761.1 imidazoleglycerol-phosphate dehydratase [Pedobacter insulae DSM 18684]
--MKQILFIDRDGTLNVE-PEDEQVDSFAKLKFYPKALYYLSKIANELDYELVMVTNQDG
LGTSSNPEENFWPVHNFMIDTFANEGVIFSEVVIDRTFARDN-----------ALTRKPN
IGLLT-KYLG-E----GYDLANSFVIGDRLNDVLLARNLGAKAIFLRQNDAETDIAIELD
LDGVGKA-TIKTGLNFFDHML
>SFH50709.1 D-glycero-D-manno-heptose 1,7-bisphosphate phosphatase [Pedobacter insulae DSM 18684]
-MKQKAIFLDRDGVLNQELND-YICRVED-FKVLEYQIAPLKRLY-DEGYLLIIITNQGG
IAQKRYTEKQLAEMHAILFTAFEAQGAKISHAYYCPHHP---------TVTGPCECRKPL
SGMLLEAIATYD-----IDPALSVMIGDKPRDVEAANGAGVKGILIAPDE----------
QIDYQAVKDVLES--------
>SFZ91662.1 imidazoleglycerol-phosphate dehydratase / histidinol-phosphatase [Flaviramulus basaltis DSM 18180]
--MKKVLFIDRDGTIIREP-ADEQIDSFEKLEFYPKVFQYLSRIAKELDYEIVMITNQDG
LGTDAFPEDTFWPTHNFIIKCFEDEGIVFKKQFIDRTFAKDN-----------APTRKPN
TGLLT-KYFSDK-----YDLDNSFVIGDRLTDIELAKNLGAKGIFINDETHETKIAIQLN
LDGTGKS-KIETGIAFFDHML
>SFM85823.1 imidazoleglycerol-phosphate dehydratase / histidinol-phosphatase [Algoriella xinjiangensis XJ109]
NNMKKILFIDRDGTLILEP-ADYQVDSFEKLEFYPEAFTYMAKIAKELDYELVMVTNQDG
LGTDAHPEELFWPIQNFIIKAFENEGVKFEDIYIDKTFAREN-----------APTRKPE
TGLLT-KYINNS----DYDLANSYVIGDRITDIKLAQNLGSKGIFIANDEAETKIKIDLN
LDGTGKS-DISTGIHFFDHML
>SFT03503.1 imidazoleglycerol-phosphate dehydratase [Zhouia amylolytica CGMCC 1.6114]
MNKKRVLFIDRDGTMIKEP-EDEQIDAFDKLEFFPKAFTYLSKIAMELDYELVMVTNQDG
LGTDSFPEDTFWPVHNFILKAFENEGVVFDDIVIDRTFPHEN-----------APTRKPK
TGLLG-KYMNGD-----YDLNQSFVFGDRLTDVELAKNLGAKAIYINTNTNETDISITLN
LDGTGKS-NISTGLAFFDHML
>SFZ82277.1 fused histidinol-phosphatase; imidazoleglycerol-phosphate dehydratase [Tenacibaculum maritimum NCIMB 2154T]
--MKRVLFIDRDGTLIKEP-ADEQTDSFEKLEFYPNVFEGLGKIARELDFELVLVTNQDG
LGTEVYPENTFWPIHNFVMKTLLGEGIVFSEEIIDNTFAKEN-----------RLTRKPN
TGLLT-KYFSKE-----YDLENSFVIGDRLTDIELAKNLGTKGIYINDKRFETAIDIILN
LDGVGKS-NIDTGIPFFDHML
>SHF20111.1 D-alpha,beta-D-heptose 1,7-bisphosphate phosphatase [Aliifodinibius roseus DSM 21986]
----KAFFLDRDGTINVDYN--FVHRPEE-WRWCEGVIEALQWIR-DHHFKIIVVTNQSG
IARGRYTEKQVQALHRWVDQQLLEHTVSIDDWYYAPHHPEYDPD-----QRYVPEDRKPG
TGMFQKAAQKHR-----IDFGQSYMAGDKLSDLKPAVDLGITPFFIKSRH------EPHQ
DTEWLRQHGIEKYQSLHAVTK
>SHH68963.1 imidazoleglycerol-phosphate dehydratase [Wenyingzhuangia marina DSM 100572]
--MKKVLFIDRDGTLCIEPPVDYQLDSLEKLEFYPKVFRYMARIAEELDYELVMVTNQDG
LGTDSFPEDTFWPAQNKVIQAFENEGVIFSAVHIDKTFPHEN-----------APTRKPR
TGLLT-QYFDKE----KYDLENSFVLGDRITDMELAKNLGAKGIFLSENPEETKIYIKLN
LDGSGKN-DISTGVKFFDHML
>SHJ96199.1 imidazoleglycerol-phosphate dehydratase [Reichenbachiella agariperforans DSM 26134]
--MKKVLFIDRDGTLVLEPPVDYQLDSLEKLEFYPGAFQWMAKIA-KLGYELVMVTNQDG
LGTDSFPEDTFWPAHNKCMQAFENEGVKFDAVKIDRSFPADN-----------APTRKPR
TGMLT-EYMDGS-----YDLTNSYVIGDRITDVELAKNLGAKAIFIQQEEGETDIDIEVE
LDGTGQA-DIDTGIKFFDHML
>SHM75928.1 imidazoleglycerol-phosphate dehydratase [Salegentibacter salegens ACAM 48]
--MKKVLFIDRDGTLIHEP-EDYQVDRIEKLEFYPEALYYLKKIATELDFELVMVTNQDG
LGTEAYPEKDFWPIQNFILQTFKNEGVEFKEVLMDRTFAKDN-----------SPTRKPN
TGLLEEKYLNNEE---NYDLKNSFMVGDRLTDIEFAYNFGGKGIFIDTHEDETDIFINLN
LDGTGKS-EISTGIAFFDHML
>SHO74130.1 imidazoleglycerol-phosphate dehydratase [Flavobacterium cucumis DSM 18830]
MMSKKVLFIDRDGTLALEP-ENYQLDSLTKLEFYPKVFQFMSKIAKELDFELAMVTNQDG
LGTASFPEDTFWPTQNFILKAFENEGVTFDEIFIDRSFPEDN-----------APTRKPR
TGMLT-KYLNNP----EYDLENSFVIGDRITDIELAKNLGSKAIFIKNEANETDIAITLN
LDGTGKS-NINTGISFFNHML
>SMB99800.1 imidazoleglycerol-phosphate dehydratase [Hymenobacter roseosalivarius DSM 11622]
HSMKKILFIDRDGTILIEPPTDFQIDSLEKFQFLPGSISNLARIARELDYELVLVSNQDG
LGTSSFPEETFWPAHNLMLDILRGEGVEFVREHIDRSFPHEN-----------LPTRKPG
TGMLA-QYLGSES---GYDLQHSFVIGDRLTDVELAQNLGCQSILLR----ETKIRVELN
LDGQGRP-HMHTGLGFFDHML
>SMB97870.1 D-alpha,beta-D-heptose 1,7-bisphosphate phosphatase [Hymenobacter roseosalivarius DSM 11622]
SSRAKAIFLDRDGVLNKEIGE-YVWRLED-FEILEGVPASLARLK-VAGYHLIVVTNQAG
IAKGLYTAAEVKACYAKLQAACDN---ALDALYFAPGHPTVS----------ESLLRKPD
SLMVEKGLARFQ-----LDPAQCWIIGDRLRDLEAGARAGVRGILVG-DA------VIHP
NIVQ--ASDLVGATGFILGSS
>SMO32123.1 D-alpha,beta-D-heptose 1,7-bisphosphate phosphatase [Aliifodinibius sediminis DSM 21194]
----QAFFLDRDGTINVDYN--FVHTPGE-WSWCDGAIAALRWMQ-EQNYKIIVVTNQSG
IARGRYSEKQVQDLHCWVDQQLEEHSVTIDDWYYAPHHPDYDPN-----QLYHPEDRKPG
TGMFQKAAEKHD-----IDFNRSYMAGDKISDLQPAVNLGITPFFIRSRH------EPSQ
DKEWLSQHSIPTFDNINQVVN
>SMO47534.1 imidazoleglycerol-phosphate dehydratase [Solitalea koreensis DSM 21342]
--MKRVLFIDRDGTLVTE-PADEQVDSFEKLEFYPKAFEFMGKIARELDFELVMVTNQDG
LGTASLPEEIFWPIQNFIIKAFENEGVKFDSVFIDKTFAKDN-----------APTRKPN
TGLLT-QFFDAD----KYDLAGSFVLGDRITDVMLAKNLGSKAIWMNEDRGETDITIEIN
LDGTGNA-DISTGIHFFDHML
>SMO68373.1 D-glycero-D-manno-heptose 1,7-bisphosphate phosphatase [Solitalea koreensis DSM 21342]
--MNKAVFLDRDGVLNKELGD-YVCTLAD-FQVLEHNYEPLKQLH-DAGYLLIVVTNQGG
LAKGWYTEATLQSMHTELRRQFAMHGVEFAEIYYCNHHP---------EYTGNCFCRKPG
SLLLEKAIARFN-----IDKNKACFIGDRERDVEAGEKAGIKGILIDSDQ----------
PLS--EVLHLVPGFSV-----
>VEE04986.1 Histidine biosynthesis bifunctional protein hisB [Chryseobacterium gleum NCTC11432]
--MKKVLFIDRDGTLIIEPPTDFQVDSLEKLEFYPGVFQNLSKIANELDYELVMVTNQDG
LGTESFPEEDFIKPQEKMLQAFENEGIVFSDILIDKSFESEN-----------LPTRKPG
IGMLG-KYIYGN-----YDLENSYVIGDRSTDVQLAKNLGTKAIYLNQNLNETDIEIEVN
LDGNGKS-DISTGLHFFDHML
>BAA77877.1 D,D-heptose 1,7-bisphosphate phosphatase [Escherichia coli K-12 W3110]
AKSVPAIFLDRDGTINVDHGY--VHEIDN-FEFIDGVIDAMRELK-KMGFALVVVTNQSG
IARGKFTEAQFETLTEWMDWSLADRDVDLDGIYYCPHHP----QGSVEEFRQVCDCRKPH
PGMLLSARDYLH-----IDMAASYMVGDKLEDMQAAVAANVGTKVLVRTG-------KPI
TPEAENAADWVLNSLADLPQA
>AAK05314.1 histidinol phosphatase [Lactococcus lactis Il1403]
MKKLDYHFHSHFSADSEELPRKHVTEAIAHGLEEICFTEHRDFYFPGMDFSLNLPEYFQE
INRLQAEFKDKIKIKIGLEMGIDLRFKSEINQFIDSAP---------------FDFVIAS
VHEIGDIEVYDG-----TEFYLQKIKEEAQREYLLA-CLDVVQNFENYNSFHLDYVARYG
PYTDKSIKFAENREILFEILR
>BAA15853.1 fused histidinol-phosphatase and imidazoleglycerol-phosphate dehydratase [Escherichia coli K-12 W3110] - region HisN
-MSQKYLFIDRDGTLISEPPSDFQVDRFDKLAFEPGVIPELLKLQ-KAGYKLVMITNQDG
LGTQSFPQADFDGPHNLMMQIFTSQGVQFDEVLICPHLPADE-----------CDCRKPK
VKLVE-RYLAEQ----AMDRANSYVIGDRATDIQLAENMGITGLRYDR------------
---------------------
>SFV33979.1 imidazoleglycerol-phosphate dehydratase [Thermoflavifilum thermophilum DSM 14807]
-MQPRLLFIDRDGTLIQE-PPDHQIDDFSKLVFVPEMLQYLPRISRELDFQLVMVSNQDG
LGTDKFPEERFQPVQDFVIRTLENEGVHFTEILIDRSFPEDK-----------LPTRKPG
IGMMG-KYLEAG----KYDLAHSYVIGDRITDVMFARNMGCKAIWLNRGDDETDVYVKLN
LDGTGKA-DIATGLGFFDHML
>SFV35354.1 D-glycero-D-manno-heptose 1,7-bisphosphate phosphatase [Thermoflavifilum thermophilum DSM 14807]
FDKRWTLFLDRDGVINLEKKNGYVLSREE-FHFEPGALDALRLLQ-TIFGRILVVTNQRC
VGKGLISAQQLEQLHRWMCEEITNHGGRIDRIYYCPDLEDE------------SPCRKPN
IGMALQASRDFP----DIDFQHAVMVGNHFSDMQFGKSLGM-YTVLIASD------NESL
TLPHPLVDACFAGLWAWAQHL
