# Supplementary material for: The Histidine Biosynthetic Genes in the Superphylum Bacteroidota-Rhodothermota-Balneolota-Chlorobiota: Insights into the Evolution of Gene Structure and Organization
Source: Microorganisms. 2021 Jul 3;9(7):1439. doi: 10.3390/microorganisms9071439 (PMC8305728; doi:10.3390/microorganisms9071439)
Supplement: Supplementary file 1 [file microorganisms-09-01439-s001.zip › Supplementary file S12.fasta]

>Ignavibacterium_album_JCM_16511_HisA1 186 bp
MKIIPAIDILDNKLVRLEKGEYD-SAKVYSDDPFEMARTFSGFEWLHIVDLSGAKELISR
IKNERLKIQVGGGIRNLSDAID-KGVDRLVIGSISVIDKEKIIASVVMVKGWTLNSNVKT
FLCTDIKKDGMLTGPNLELYKNLADFIASGGISDLIALRELNIYAAVVGKAI--YENKI-
-DLKEL
>Ignavibacterium_album_JCM_16511_HisA2 186 bp
LLVIPSIDIKDGKTVRVVQGIPELNCKEYGNDPVEMAMIWRNAKMLHVVDFDGAIPIIEK
ICSSVIPVEFAGGVRTIEDAFD-MGICRIAISTMALENRNKVVISLLITRGRQNKTGVER
FVVTDIKRNGVLGGPNIQYSLNVAKVTHSGGVRELLDLQNYGIDSVIIGRAL--YENRF-
-PCQKI
>Melioribacter_roseus_P3M_HisA1 186 bp
MLIIPAIDILNNKVARLTKGDFN-KAKYYDTTPLEIARKYEGFQWIHIVDLGATLPVLKE
IKNNTLKLEFGGGIRNSSQVLN-AGADRIVIGSLSIKNKDKFVVALILVKGWTEDSGIDT
FLCTDISRDGTLTGSNTQLYGKIIKLIASGGIGDVLVLSQLNIYAVIVGKAI--YENKI-
-NIKDL
>Melioribacter_roseus_P3M_HisA2 186 bp
ILIIPSIDIQDGKTVRVVQGIPELNCPSYGNDPVEMALIWRNAKCLHVVDFNSAWDVIRR
ICESVIPVELGGGISNLEDAFD-LGAARIVIGTLAHENKNKVVAAIVVTRGRRVFTGTER
YIVTDVRRNGMLLGPNIELSKKIKKVTHSGGISDLIQLQKEHIDSVIIGRAL--YENRF-
-SCQKI
>Chloroherpeton_thalassium_ATCC_35110_HisA 186 bp
MLIIPAIDIKGGKCVRLTRGDFE-QEKIYLDEPSDMAIIWRNAKLIHVVDLDAALDKIKQ
IVDTLIPIEIGGGIRTAEDALD-IGVYRVVIGSAAVKNPRKIVVGIAKISGWTESSGVER
IIYTDITRDGTLEGVGYETTKAFMRITASGGVFDLSKLCKLGVDSVIIGKAL--YEERF-
-PCQKL
>Prosthecochloris_aestuarii_DSM_271_HisA 186 bp
MLIIPAIDIKDGKCVRLTRGDFD-QQKIYLDNPRDMAIIWRNAKMLHVVDLDAALEKIRE
IVATLIPVQVGGGIRSFEDVLG-IGVSRVVIGSAAVTNPSQIVVGIPKIKGWTESSGVKR
IIYTDISRDGMMQGVGYESTRRFMRVTASGGVTDLKKLQTLGVDSVIVGKAL--YESNF-
-PCQQL
>Chlorobaculum_tepidum_TLS_HisA 186 bp
MLIIPAIDIKEGKCVRLTRGDFA-QKKIYLDNPCDMAVIWRNAKMIHVVDLDAALERIRE
IVNVLIPIQVGGGIRSVEAVLD-IGVSRVVIGSAAVTNPSQIVVGIPKIKGWTESSGVER
IIYTDITRDGMLQGVGYETTKRFMKVTASGGATDLHKLRSLGVDSVIIGKAL--YECNF-
-PCQEL
>Chlorobaculum_limnaeum_DSM_1677_HisA 186 bp
MLIIPAIDIKDGKCVRLTRGDFA-QKKIYLDNPCDMAVIWRNAKMIHVVDLDAALERIRE
IVNVLIPIQVGGGIRSVEAVLE-IGVSRVVIGSAAVTNPSQIVVGIPKIKGWTESCGVER
IIYTDITRDGMLQGVGYESTKRFMKVTASGGVTDLHKLRSLGVDSVIIGKAL--YECNF-
-PCQEM
>Pelodictyon_luteolum_DSM_273_HisA 186 bp
MLIIPAIDIKDGKCVRLTRGDFS-QQKIYLDNPLDMAIIWRNAKMLHIVDLDAALERIRQ
IVEELIPVQVGGGIRSADDVLD-MGVGRVVIGSAAVTNPSKIVVGIPKIKGWTESAGIER
IIYTDITRDGMLQGVGYETTRRFMKVTASGGVTDLRRLAGLGVDSVIIGKAF--YECNF-
-PCQEL
>Chlorobium_limicola_DSM_245_HisA 186 bp
MLIIPAIDIKDGKCVRLTRGDFN-QQKIYLDNPRDMAIIWRNAKMLHIVDLDAALERIKE
IVEELIPIQVGGGIRSLEAVLD-IGVSRVVIGSAAVTNPSRIVVGIPKIKGWTESSGIER
IIYTDISRDGMMQGFGYETTRRFMKITASGGVTDLKRLVQLGVDSVIIGKAL--YECNF-
-PCQEM
>Chlorobium_phaeobacteroides_DSM_266_HisA 186 bp
MLIIPAIDIKDGRCVRLTRGDFN-QQKIYLDNPCDMAIIWRNAKMLHVVDLDAALLKIEQ
IVRELIPLQVGGGIRSLDAVLD-IGVGRVVIGSAAVTNPSKIVVGIPKIKGWTESCGIER
VVYTDISKDGMMQGFGYESTKRFMKVTASGGVTDLMKLVGLGVDSVIIGKAL--YECNF-
-PCQEL
>Fodinibius_salinus_DSM_21935_HisA 186 bp
MRVIPAIDLLNGKVVRLHKGNYD-EAKIYNDDPIAEAQKFKGFDHIHVIDLNGAKEYIQK
IINGVLSVQTGGGIRSYEDALD-TDLSNIICSSMAVKSPDSAILGMVAYSGWLETLGLST
VLSTDISRDGTLEGPNMELYRQLLNFIASGGVSDLATLNNDGQYGVVVGRAY--YEGKI-
-SLDEM
>Aliifodinibius_sediminis_DSM_21194_HisA 186 bp
MIVIPAVDLLDGHVVRLQKGDYE-QVTIYNENPLQEARKFKGFTHIHIVDLNGARGNITK
IIDELLSIQTGGGIRSYKDALD-QGVSNIICSSMAVKNQKRAILGMVAYGGWLKTLGLST
VLCTDISRDGTLEGANTELYQSLLQFIASGGVSDLATLDEENLYGVVVGRAY--YEKKI-
-SLEEM
>Aliifodinibius_roseus_DSM_21986_HisA 186 bp
MIVIPAVDLLDGQVVRLQKGDYE-QVTVYNEDPLQEARKFKGFNHIHIVDLNGARAHINE
IINELLSVQTGGGIRSYDDAFD-HGVSNIICSSMAVKNREQAILGMVAYGGWLKTLGLST
VLCTDISRDGTLEGANTGLYRSLLQFIASGGVSDLKTLSEEQLYGVVVGRAY--YEQKI-
-TLEQM
>Gracilimonas_mengyeensis_DSM_21985_HisA 186 bp
MQTIPAIDLLNGQAVRLHKGSYE-EVTVYDKSPINQARKFKGFEHIHVVDLNGAKPHIKE
IIDELISVQTGGGIRTFDDVLD-AGLSKVICSSMAIKNEEHMILGMIAYSGWLETAGLQE
VLCTDISKDGTLAGPNFDLYHDLVRLIASGGVSDLETLDEADIDAVVIGKAY--YEGRM-
-SLEQM
>Rubrivirga_marina_SAORIC-28_HisA 186 bp
MLVIPAIDLRDGRCVRLRQGRYE-DETVYFDDPVRMAKLWRNAKVLHLVDLDAARAVIAQ
IAETLVPVQVGGGIRTLDDVLD-LGVYRVVMGTAAVRDPSRVVVGIVMTEGWEAGSGVRR
FVYTDISRDGTLEGPNIEAYRELAHLTASGGVGDLLALQAVGVDSVIVGRAL--YENRF-
-PCQQF
>Rhodothermus_profundi_DSM_22212_HisA 186 bp
LLVIPAIDIRGGRCVRLYQGAYE-RETVYFDDPVKMACLWRNARVLHVVDLDAAREVIGA
ICRTLIPIQVGGGIRTLEDILQ-QGVYRVVLGTVAVREPSRVVVGIVRVQGWTEGTGVRR
FVYTDISRDGTLEGPNVDMYRTLARITASGGVGDLMRLQELRVDSVIIGRAL--YENRF-
-PCQQF
>Rhodothermus_marinus_DSM_4252_HisA 186 bp
LLVIPAIDIRGGRCVRLYQGSYE-RETVYFDDPVKMACLWRNARVLHVVDLDAAREVIGA
ICRTVIPIQVGGGVRTLEDILQ-VGVYRVVLGTAAVREPSRVVVGIVRVQGWTEGTGVRR
FVYTDISRDGTLEGPNVEMYRTLARITASGGVSDLMRLQELRVDSVIIGRAL--YENRF-
-PCQQF
>Longimonas_halophila_KCTC_42399_HisA 186 bp
ALVIPAIDLRGGRCVRLHQGSYD-EETVYFDDPVKMAKLWRNARVLHVVDLDAAREAIRG
ITDALIPVQMGGGIRSLDDILE-MGVYRVIIGTAAVRNPQRIVVGIARVQGWTEGSGVSR
IVYTDISRDGTMEGPNVQAYRTMTKITASGGVGDLLSIQTLGIDSVIVGKAL--YENVF-
-PCQQF
>Longibacter_salinarum_KCTC_52045_HisA 186 bp
ALIIPAIDLRGGRCVRLHQGSYD-DETVYFDDPVDMAKLWRNARTLHVVDLDAAREVIRR
IADALIPIQLGGGIRSIEDILD-WGVYRVILGTAAVRNPRRVVVGIARVQGWTEGSGVRR
IIYTDISRDGTMTGPNVQAYRNLAKITASGGVGDLVKIQTLNVDSVIVGRAL--YENRF-
-PCQQF
>Salinibacter_ruber_DSM_13855_HisA 186 bp
PLVIPAIDIRDGRCVRLHQGDYD-NETVYFEDPVKMAKLWRNAQTLHVVDLDAARDVIGK
MCDALIPIQLGGGIRSMDQILD-RGVYRVILGTAAVRNPRRVVVSIVRVQGWTEGSGVRR
LVYTDISRDGTMDGPNIQAYRTLAKVTASGGVGDLLDIQTLGVDSVIVGTAL--YENRF-
-PCQQF
>Phaeodactylibacter_xiamenensis_KD52_HisA 186 bp
MHPIPAIDIIEGKCVRLTQGDYD-RKKVYNEDPLEVAKAYEGLQRLHLVDLDGAKKVLET
LATKTLHIDFGGGLKSDEDLFD-SGAKQVTGGTIAVKQPERIILGSIAVSGWQEQSGIRY
TICTDVSKDGLLEGTALPLYKDILQLIASGGISELDELRDIGCFGAIIGKAI--YENKI-
-SLQEL
>Thermoflavifilum_thermophilum_DSM_14807_HisA 186 bp
IELIPAIDIINGQCVRLTRGDYQ-QQKVYSPDPLEVARLFEGLRRLHLVDLDGAREVLER
IARHTLVIDFGGGITTAEEVLQ-SGASLVVVGSMAAREPDKFLLGAIAIHGWQQTIGVKQ
VFCTDVERDGMLQGPAFELYSQIIHLIASGGVQDIKRLEQIGLKGVIVGKAI--YEGKI-
-SLEEW
>Filimonas_lacunae_NBRC_104114_HisA 186 bp
MQIIPAIDIIDGKCVRLTQGDYN-QKKIYNENPLEVAKVFEGLQRLHLVDLDGAKKVLEA
LTSKTLVIDFGGGIKQEEDLFN-SGAALATIGSLAVKNEDKFLLGAIAVGGWLETTGIQQ
VFCTDVSKDGLLQGPSVELYTNILHFIASGGVADLEDLHKIGCSGVIVGKAF--YEGRI-
-SLEQL
>Niastella_koreensis_GR20-10_HisA 186 bp
MQIIPAIDIIDGKCVRLTQGDYE-QKKIYNENPLEVAKEFEGLQRLHLVDLDGAKKVLEA
IAGKTLVIDFGGGIKTEKDVFD-SGAALATIGSLAVKNEEKFLLGAITVGGWLETTGVQQ
VFCTDVSKDGLLAGPSTALYKKILHFIASGGVSDLEALAEIGCTGAIVGKAI--YENRI-
-SLDEL
>Solitalea_koreensis_DSM_21342_HisA 186 bp
MYVIPAIDILDKKVVRLREGKYD-DKTVYNVSLEEMLEKYIGTNFIHIIDLNGAKQYVLE
AVKKLIKVQYGGGIRSINKVLA-LGFHRVIVGTQAITDPDQVVIAIIKYSGWMESSGFFR
FLCTDIDKDGKLAGSGVELYKKLIKLIASGGVSDLEDLKQIKCESAVVGKAI--YEGKV-
-TVEEI
>Sphingobacterium_spiritivorum_ATCC_33861_HisA 186 bp
MYIIPAIDVLDKKVVRLREGNYD-DVTTYDISLEEQIDRYHGTELVHIIDLNGAKEYLFN
IIRKTMKIQYGGGVRSIEKVID-AGVYRVIVGTQAITNPDHIVIAIIKYSGWLESSGFYR
FLCTDISKDGKLGGAGVELYKKLIKLIGSGGISDIRKLQELRMESCVVGKAI--YENRI-
-SIEEI
>Pedobacter_psychrophilus_CCM_8644_HisA 186 bp
MYIIPAVDVLNQKIVRLVEGDYN-QVTQYEVSLEEQIETYQGTEFVHIIDLNGAKKYLFD
IIKKTMKVQYGGGVRSIDKVID-AGIHRVIVGTQAITNPDQVVVAVIKYSGWMESSGFYR
FLCTDINKDGKLGGAGVDLYKKLIKLIASGGISDIEELNEFKIESCVVGKAI--YENRI-
-SIEEI
>Arcticibacter_svalbardensis_MN12-7_HisA 186 bp
MYIIPAIDILDKKVVRLREGNYE-SATFYDVTLEEMIERYQGTEFVHIIDLNGAKEYLFD
IIRNTMKVQYGGGVRSIDMVID-AGIHRVIVGTQAITNPDQIVVAIIKYSGWMESSGFFR
FLCTDINKDGKLGGAGVELYQKLIKLIASGGISDIKAVKQYKVEACVVGKAI--YEGHI-
-SIDEI
>Mucilaginibacter_mallensis_MP1X4_HisA 186 bp
MYIIPAIDILNKKVVRLREGDYQ-QVTEYDVTLEEMIERYQGTNFIHIIDLNGAKQYLFD
VIKKTMQVQYGGGIRSIEKVLD-AGVQRVIVGTQAITNPDRVVIAIIKYSGWMESSGFFR
FLCTDIGKDGKLGGAGIDLYEKLIKLIASGGVSDIEQLSNLKVESCVVGKAI--YEGHI-
-TIDEI
>Pedobacter_insulae_DSM_18684_HisA 186 bp
MYIIPAIDILDGKVVRLREGDYN-QKTEYDVSIEEMIERYRGTDFIHIIDLNGAKKTLFN
IIKKTMRVQYGGGIRTIDQVLD-SGIHRVIVGTQAISNPNKIVIAIIKYSGWMESSGFFR
FLCTDINKDGKLEGAAVDLYRKLIKLIASGGVSDIKELAKYDIRSVVVGKAI--YENRI-
-SIEEI
>Pedobacter_heparinus_DSM_2366_HisA 186 bp
MYIIPAIDILDGKVVRLTEGDYN-QKTVYDVSIAEMIETYRGTEFIHIIDLNGAKKALFE
VIKKTMRVQYGGGIRTIKQVLD-AGIHRVIVGTQAITNPNRIVIAIIKYSGWMESSGFFR
FLCTDINKDGKLGGAAVELYKKLIKLIASGGVSDIEELDKYDIRSVVVGKAI--YENRI-
-TIDQI
>Microscilla_marina_ATCC_23134_HisA1 186 bp
IQIIPAIDIINGQCVRLTQGDYS-QKRVYDKDPIEMAQKYAGFQRLHVVDLDGAKALVEQ
MAAKTLTIDYGGGIKTTEQVLD-AGAAMANIGSLAVKQPDKILLASIAINAWQDESGLTQ
FFCTDVSKDGLLQGVALELYCKLMTIIASGGVADIEDLNKEGIDGVIVGKAI--YENRI-
-ALEEL
>Microscilla_marina_ATCC_23134_HisA2 186 bp
IKIVPSIAILGGKVVRTIKGDID-QVQVYDTNPLDLALEFEGIKHLHLVDLDGAKNILEM
LASYTLEIDYTGGITRDDDIFE-CGAKHVTAATVAVHERNKVILAAVLTKGWRKNTGVRF
VKTTEIGRNGTLEGPNFDTYKKLLQILASGGIRDIEQLDALGVAGVIIGKSY--YDGQI-
-KLKDL
>Cesiribacter_andamanensis_AMV16_HisA1 186 bp
MHIIPAIDLIGGACVRLTQGDYD-QKTEYNSDPLAVAKEYEGLRRLHLVDLDGAKPVLER
IASQTLQVDFGGGVQSDEDLFA-AGAHQITGGSIAVRQPERIILGAIAIGGWQEGGGVRY
VICTDVSKDGLLQGPSLRLYQEILHLIASGGVADLHQLRDIGCWGCIVGKAI--YENRI-
-SIEEL
>Cesiribacter_andamanensis_AMV16_HisA2 186 bp
IKIVPSIAVIKGQCVHVDKSNFN-KVTKYDVNPLEVAQKFEGIEQIHMVDLEGARGVLET
IAGYTLQIDFSGGITTDGDIYE-YGASYITAASIAVSRKEKITLGAIAIRGWAKTTGLKY
VKTTDISRDGELSGPSIDLYKHLICILASGGISDIERLQDIGVWGVIFNRAF--YEDKL-
-KLKDL
>Reichenbachiella_agariperforans_DSM_26134_HisA1 186 bp
MRIIPAIDLIDGKCVRLTKGDYD-QKKIYNENPLEVAKEFEGIKHLHLVDLDGSKAVLES
ITAHTLIVDFGGGIRSDRDIFD-AGAAQVNLGSVALENKEKIILSAIAINGWQEESGNQY
MVCTDISKDGMLQGIAVDLYEDLQKIVASGGVKDVKAAAALKMDGIIIGKAI--YENKI-
-SLKQL
>Reichenbachiella_agariperforans_DSM_26134_HisA2 186 bp
MQLVPSIAIKDGKVVRLTKGDFS-QPTVYDQNPIDLAKQFQGVKRLHMVDLDGAKHILEA
VVGHTLAVNFTGGVHTDGDIFE-CGAESVTCATMAAYSRDKIALAAIRIGGWQKDTGLKY
VKTTDIAKEGVLKGPSFVLYEQIVFLFASGGIRDIEKLDKLGVHGAIFGKAF--YEGHI-
-TLKDI
>Roseivirga_ehrenbergii_KMM_6017_HisA1 186 bp
MHIIPAIDIIDGKCVRLTQGDYA-QKTEYASDPLIVAQKFEGIKRLHVVDLDGAKPTLKR
IASNTLHVDFGGGVKSDEAIFA-AGAAQITAGSIAVKDKDKIILGAVRINGWQEGSGIEY
VICTDVSKDGLLQGPSFDLYDDILKLIASGGVADLKKLEQAGMFGTIVGKAY--YEGRI-
-SLEEL
>Roseivirga_ehrenbergii_KMM_6017_HisA2 186 bp
IKIVPSISIINGKLTRLKQGDYE-HGTVYKDSPVDIARRFEGVKKIHIVDLDGARHVLES
IVGYTLKVDYSGGIATDGDIYE-YGATSITAASIATSDKEKIILGAIAIRGWQKDTGLKY
VKSTDVAKDGIQEGPNFEMYKEIIHVLASGGVRDIKKLEEIGVKSVIFGRAY--YEGNL-
-TLKDI
>Marivirga_tractuosa_DSM_4126_HisA1 186 bp
MHIIPAIDIIDGKCVRLTKGDYN-QKTEYNDHPLAVAKEFEGIQRLHLVDLDGAKEVLKS
ISENTLTIDFGGGVQSTEDLFD-AGANQITGGSIAVKNEEKIILGAIAIHGWQESSGLKY
VICTDVSKDGALEGTSNELYQHIVQLIASGGVSDLQILEEMKVYGAIVGKAI--YEKRI-
-NLSDL
>Marivirga_tractuosa_DSM_4126_HisA2 186 bp
IQIIPSIAIRDGKIIRVEGADIA-GAKVYDDSPIDVARKLEGIKVVHIVDLDGAHHILEA
IHGYTLELDFTGGINTDGDIYE-YGADYITAASIAVERKEKITLGAIAYKGWMQNTGLKY
VKTTDISKEGSLSGPAFDLYQSIICVLASGGVRDIRKLNDMGVFAVIFGKAY--YEGNI-
-KIADL
>Cyclobacterium_marinum_DSM_745_HisA 186 bp
MEIIPAIDIIDGKCVRLTQGDYN-QKKEYSSDPTEVAKRFEGIKRLHLVDLDGAKEVLEG
ICKATLHVDFGGGVQSDEGIFN-LGAKQVTGGSIAVKNPEKLILGAIAISGWEETTGVQY
VICTDVAKDGLLQGPSLELYKEIIKLIASGGVADLDELNEAGVYGTIVGKAF--YEGKI-
-SLEEL
>Belliella_baltica_DSM_15883_HisA1 186 bp
MYIIPAIDIIDGKCVRLTQGDYG-QKKEYHDSPLEMAKRFEGIKRLHLVDLDGAKEVLKS
VAFGTLQVDFGGGVQSDEDIFE-LGAHQLTGGSIAVKNPEKIILGAIAISGWEETTGISY
VICTDVAKDGLLQGPSVDLYKEIIKLIASGGVSDLEELQKTGVYGAIVGKAY--YEGRI-
-SLEEL
>Belliella_baltica_DSM_15883_HisA2 186 bp
FDIIPSIYLINGKCVRLKRGDFA-TEEVISNNPLEIAQAFEGIRWLHLVDLDGARHILEA
IAGYTLNVDFTGGVSTDGDVFE-HGAHAITAASVAVTYPEKIFLAAIKTRGWIKKTGLKY
LKCSDVTRDGVMEGPNFELYKDVIHLAANGGVRDFKELKDIGVTAVVFGRAY--YEGKI-
-SLQDL
>Algoriphagus_ratkowskyi_DSM_22686_HisA1 186 bp
MQIIPAIDLIGGKCVRLSQGDYS-SKKEYHDDPLEMAKRFEGIRRLHLVDLDGAKEVLER
ICAGTLHVDFGGGIQADEEIFS-LGANQVTGGSIAVKNPEKIILGAIAVGGWEETTGISY
VICTDVAKDGLLQGASVDLYKEIVKLIASGGVSDLEELEKIGVCGTIVGKAY--YEGRV-
-TLEEL
>Algoriphagus_ratkowskyi_DSM_22686_HisA2 186 bp
FEIVPSVWLINGKCVRLKRGDFS-TEEVISNNPLEIAQAFEGIQRIHLVDLDGARHILEA
IAGYTLKVDYTGGISTHGDVFE-FGAATITVSSIAANHPEKINLAAIKIRGWLKKTGLKY
LKCSDISRDGVMEGPNFALFQTIIHLAASGGVRDFKRLKDMGVSASVFGRAY--YEGMI-
-TLEEL
>Algoriphagus_hitonicola_DSM_19315_HisA1 186 bp
MYIIPAIDLIGGKCVRLSQGDYS-SKKEYHDDPLEMAKRFEGISRLHLVDLDGAQEVLER
ICAGTLQVDFGGGIQADEEIFS-LGASQVTGGSIAVKNPEKIILGAIAVGGWEETTGIRY
VICTDVAKDGLLQGPSVDLYQEILKLIASGGVSDLEELEKIGVYGAIVGKAY--YEGRV-
-SLEEL
>Algoriphagus_hitonicola_DSM_19315_HisA2 186 bp
FEIIPSIWLINGKCVRLKRGDFT-TEEVISSNPLGIAQEFEGLKRLHLVDLDGARHILEA
IAGYTLLIDFTGGITTDGDVFE-FGAKTVTISSAAANHPEKINLAAIKIRGWLKKTGLKY
LKCSDVSRDGVMEGPNLELYKNVIHLAASGGVRDFKALRDIGVKSSVFGRAY--FEGKI-
-TLKDL
>Flexibacter_flexilis_DSM_6793_HisA1 186 bp
FQIIPAIDIIDGKCVRLTQGDFS-QKTEYNTDPLAVAKSFEGLKRLHLVDLDGAKSVLES
IAKNTLHIDFGGGIQSDTDIFD-HGAAQVTGGSIAIKNAEKLILGAIAISGWEESTGIRY
VISTDVARDGLLQGAAVELYKKMLQIIASGGVSDLQELANLGIYGVITGKAL--YEKRF-
-TLEEL
>Flexibacter_flexilis_DSM_6793_HisA2 186 bp
IQVVPTISIVDGKVAKLSSSATL-NAALYEKSPLDLAKYFEGMKRLHFVDLDGAEQTLQV
IAGHTLNINFSGGIRTDGGILE-NGAKTVTIATMAAKHPDKLVLGAIKINNWHQTTGVQF
LKCTDVTRDGVLEGPNFELYEKVMRVVASGGVRDIEKLNELGVWAVVVAKAF--YEDRI-
-MMKDL
>Rufibacter_tibetensis_1351_HisA 186 bp
MDIIPAIDLIGGQCVRLTEGDFT-QQTTYHTDPVEVAKQFEGLSRLHLVDLDGARLVLER
IASQTLHIDYGGGLQSSEAVFN-AGAKQITAGSIAVREPDRIIIGAIAINAWADQSGGKT
FICTDVSKDGKLQGSSIEVYQRLLQFIASGGVTEVRQLREAGLHGSIIGKAI--YEGTI-
-SLEDL
>Pontibacter_actiniarum_DSM_19842_HisA 186 bp
MEIIPAIDLIGGQCVRLTEGDFA-QQTTYDSNPLEVAKRFEGIKRLHLVDLDGARHVLES
IAANTLTIDFGGGLQSDEAVFD-AGAAQITAGSIAVREPDKIFIGAIAISAWTEESGAKL
FICTDVSKDGKLQGPSTSTYRHLAEVIASGGVTDLEQLQEIGVKGAIIGKAI--YEGTI-
-ELKDL
>Hymenobacter_roseosalivarius_DSM_11622_HisA 186 bp
MNIIPAIDLINGQCVRLTEGDFA-QQTTYDADPLAVAQRFEGVRRLHLVDLDGARPVLEK
IARHTLHIDFGGGLQSEQAVFD-AGAAQITAGSIAVREPEKIIVGAIAINAWADQSGTTT
FICTDVSKDGKLQGPSLPMYQELAQLVASGGVTDVEALAGIGMHGAIIGKAL--YEGTI-
-TLEQL
>Cytophaga_hutchinsonii_ATCC_33406_HisA 186 bp
IQIIPAIDIIDGKCVRLTQGDYN-QKKEYHSNPVEVAKMFEGIQRLHLVDLDGAKKVLEN
ITAATLSVDFGGGLQSDEDLFD-AGARQITAGSIAVKNPECIILGAIAVHGWQETSGISY
SICTDVAKDGLLQGPSFDLYKQLINWIASGGVADIEKLNDMGIYGVIVGKAF--YEGRI-
-TLQQL
>Siphonobacter_aquaeclarae_DSM_21668_HisA 186 bp
MFIIPAIDLIEGKAVRLTQGDYS-QKKVYNANPLEVAKEFEGLTRLHLVDLDGAKTVLEK
IASQTLHIDFGGGVQSDDDLFE-SGARQVTGGSIAVKNPEKMILGAIAVGGWEEGTGARY
VISTDVAKDGLLQGPSFDLYEKLLDIIASGGVSDLEKLAEMNVFGVIVGKAI--YEGRV-
-TLSQL
>Leadbetterella_byssophila_DSM_17132_HisA 186 bp
IQIIPAIDLIDGKCVRLTQGDYE-QKKVYNENPLEVARQFEGITRLHLVDLDGAKKVLES
IASKTLQIDFGGGLQSDEDLFE-SGAKQITGGSIAVKKPEKIILGAIAVSGWQETTGVRY
SISTDVAKDGLLQGPSTALYQRILKLIASGGISDIEDLDALKIFGVIVGKAI--YENRI-
-SLKDI
>Dyadobacter_fermentans_DSM_18053_HisA 186 bp
IQIIPAIDLIEGKCVRLTQGDYG-QKKIYNENPLEVALQFEGLKRLHLVDLDGAKKVLEK
IASKTLHVDFGGGVQSDDDLFG-SGAKQVTGGSIAVKQPDKIILGAIAVSGWEEGTGVKY
TISTDVAKDGLLQGPSFDLYKNLLNIIASGGIADVEKLAEMNIYGVIIGKAI--YENRI-
-SLADL
>Spirosoma_linguale_DSM_74_HisA 186 bp
MHIIPAIDLIDGKAVRLTQGDYN-QKKEYNARPLEVAKQFEGLTRLHLVDLDGAKKVLEL
ITSKTLHVDFGGGVQSDEDLFE-CGAKQVTGGSIAVKNPEKLILGAIAVSGWEEGTGVKY
VISTDVAKDGLLQGPSFDLYRNMLNIIASGGVSDIETLADMNVFGVIVGKAI--YEGRV-
-TLKEL
>Odoribacter_splanchnicus_DSM_20712_HisA 186 bp
MKIIPAIDIIGGKCVRLTQGNYG-QCKIYSANPLEMARLFEGLDRLHLVDLDGAKAVLET
ICKHTLSIDFGGGVKTDEDMFE-AGADYACVGSIAQTNPERVIIGAVCIQGWKKVT-IGH
LMCTDITRDGMMDGTAIGLYRELIRLIASGGVSDLQQLAEVGVEAVVVGKAL--YEKKI-
-DLKSL
>Draconibacterium_orientale_FH5T_HisA 186 bp
MEIIPAIDLIDAKCVRLSQGDYN-QKTVYNENPLEVAKMFEGITRLHLVDLDGAKKVLET
IAGKTLVIDFGGGLKSDKDLFN-SGAAMVTGGSIAVKEKEKIILGAIAVSGWLETTGISK
VISTDISRDGMLSGPAFELYADIVEIIASGGIADILKLDEMGVPGVITGKAI--YENRI-
-TLKQI
>Thermophagus_xiamenensis_DSM_19012_HisA 186 bp
IELIPAIDIIGGKCVRLSKGDYD-TKKVYNENPLEVALQFEGIRRLHLVDLDGAKKILEK
IASRTLIIDFGGGLKTSDDLFE-CGAQMVTGGSIAVKNPDKIILGSIAVSGWTETAGITK
TICTDISKDGMLKGPAIELYKNILYLIASGGVSDIDALEAAGIPAVIFGKAI--YEGRI-
-RVEEL
>Paludibacter_propionicigenes_WB4_HisA 186 bp
IEIIPAIDLIDGKCVRLSQGDYA-QKIVYNENPLEVAKMFAGIRRLHLVDLDGAKKVLEK
ITSGTLIVDFGGGLKSDDDLFE-CGASMITGGSIAVKNPDKIILGAIAVGGWLETTGVNK
VICTDISKDGMLQGPAIDLYKKMMYLIASGGVSDIELLQEAEVPAVITGKAI--YEGRI-
-KLNEL
>Parabacteroides_distasonis_ATCC_8503_HisA 186 bp
IELIPAIDIIDGKCVRLTQGDYA-TKKVYNEDPLEVAKMFEGIRRLHVVDLDGARRILER
IATRTLIIDFGGGLKQEDDLFE-SGAQMVTGGSIAVKNPEKIILGAIAISGWEETTGITK
VICTDIARDGMLQGPAIDLYKEILYIIASGGVSDIEKLSEAGIPAVIFGKAI--YEGKI-
-QLKDL
>Coprobacter_fastidiosus_NSB1_HisA 186 bp
IELIPAIDIIDGKCVRLSQGDYE-RMTTYNHDPLEVAKEFQGIRRLHVVDLDGAKKALER
IASRTLIIDFGGGIKSDGDLFE-SGAQMVTGGSIAVKNPDKIILGAIAVGGWKESSGVKK
VITTDICKDGMLNGPSIDLYKKMIYLIASGGVADIEKLELAGVPSVIFGKAL--YEGRI-
-TLKEL
>Bacteroides_vulgatus_ATCC_8482_HisA 186 bp
IELIPAIDIIDGKCVRLSQGDYN-TQKVYNENPVEVAKEFEGIHRLHIVDLDGAVRVLDQ
IASRTLVIDFGGGIKTDEDLFD-NGAQMVTLGSVAVKNPEKIILGAISVNGWKEESGVFK
VLCTDISRDGMLQGPSVELYQQIMHLIASGGVSDIIDLEIAKVPAVVFGKAL--YEGKI-
-TLKDL
>Bacteroides_helcogenes_P_36-108_HisA 186 bp
IELIPAIDIIDGKCVRLSQGDYG-SKKVYNENPVEVARELEGIRRLHVVDLDGAARVLEQ
IASRTLIIDFGGGVKSDEDLFE-NGAQMVTGGSIAVSNPGKIILGAISVNGWKDESGIRK
VICTDITCDGMLQGPSVSLYKEILYLIASGGVSDVYLLESVSVPAVIFGKAL--YEGRI-
-ALKDL
>Bacteroides_fragilis_NCTC_9343_HisA 186 bp
IELIPAIDIIDGKCVRLSQGDYG-SKKVYNENPVEVAKEFEGIRRLHVVDLDGAARTLDL
ISSRTLIIDFGGGLKSDEDLFE-NGAQMVTGGSIAVRNPGKIILGAIAVNGWKDESGIEK
VICTDISCDGMLAGPSLDLYKEILYLIASGGVSDIEALHEAGVPAVIFGKAL--YEGRI-
-TLKEL
>Paraprevotella_clara_YIT_11840_HisA 186 bp
IELIPAIDLIDGKCVRLTKGDYA-TQKTYNEDPVAVAREFEGFKRLHVVDLDGARKVLER
LASATLTIDFGGGIKADEDLFE-SGAALVTIGSVAATRPDHIILGAISINGWKEESGVRH
VLCTDISKDGMLQGPSTDLYRKVCGLIASGGVSDLIGLNEAGIPAVVFGKAI--YEGRI-
-SLNEL
>Fluviicola_taffensis_DSM_16823_HisA 186 bp
MIAIPAIDIIDNQIVRLFQGDYQ-QQTNYSLKPLEYAREIAGLDYLHLVDLSGAKELLAE
IVSKTLKVDFGGGVKTNKDVLQ-LGANQVVIGSLCVKEPNQFILALLKINGWQDEADELT
ILTTDIRKDGTGNGPSTNLYKELQRWIASGGVEDLEELREAGCYGCVIGKAL--LDGKI-
-TLKEL
>Schleiferia_thermophila_DSM_21410_HisA 186 bp
MKVFAAIDLMDGKCVRLSQGIYG-TAITYHADPVYVARQFEGINYLHVVDLDGARKVLEQ
LATHTLEIDFGGGITGEKDVLA-AGATRVSVGTLAVKNQDRFMPGALAVRGWTEISGIRR
FFCTDISRDGMLAGTSTDIYNEVLELIASGGIHELDRLKEAGLWGAIVGKAL--YEGTI-
-QLHEL
>Algoriella_xinjiangensis_XJ109_HisA 186 bp
MRIIPAIDIIDGKCVRLSQGDYN-TKKIYNENPLEVAKEFEGIEYLHLVDLDGAKKTLEL
ITSKTLKVDFGGGIKSQDDIFE-CGANQITGGSIAVQNPEKIILGAIATHGWLETSGIDY
VICTDIAKDGMLQGTSNELYQEIVKLIASGGVTDLIKVKELGCEGAILGKAI--YEGRI-
-DLKVL
>Chryseobacterium_gleum_NCTC11432_HisA 186 bp
MKIIPAIDIIDGKCVRLSKGDYN-TKKIYNEDPVEVAKEFEGIQYLHLVDLDGAKKVLEN
IARSTLHIDFGGGLKTQEDIFN-SGAKQITLGSIAVQDPEKIILGAIKTSGWLKESGVQT
AICTDIAKDGMLEGPSTALYIEIVQLVASGGISDVYKMKDIGCAGTIIGKAI--YEGKI-
-SLPQL
>Wenyingzhuangia_marina_DSM_100572_HisA 186 bp
MRIIPAIDIIDGQCVRLSKGDYN-TKKVYNENPLEIAKQFEGIEHLHLVDLDGAKKVLEE
IATKTLKIDFGGGLKTDEDLFE-SGATQITGGSIAVKNADKIILGAIAVSGWLEESGIQY
VICTDIAKDGMLQGPSFDLYEKIVKLIASGGISELPRLKDLGCEGTIVGKAI--YENRI-
-SLKQL
>Tenacibaculum_maritimum_NCIBM_2154T_HisA 186 bp
MRIIPAIDIIEGKCVRLTQGNYD-TKKIYNQNPLEVAKQFEGIEYIHLVDLDGAKKILEE
ITSKTLKVDFGGGIKSDEAIFN-AGANQIIGGSIAIKNPDKIILGAIAISGWIEKSGVQY
VMVTDIAKDGMLAGPSFELYKDILKLIASGGVSQVLKLEAMGCEGVVIGKAI--YEHKI-
-TLKDL
>Polaribacter_filamentus_ATCC_700397_HisA 186 bp
MRIIPAIDIIDGKCVRLTKGDYN-TKKIYNENPLEVAKEFEGIEYLHVVDLDGAKKLLEQ
IASKTLKIDFGGGLKSDKDLFN-SGANQVTGGSIAVKNSDKIILGAIATNGWQEESGIQY
VICTDISKDGMLQGPSFDMYQQILKLIASGGISELPKLATLGCEGVIIGKAI--YENRI-
-SLKQL
>Myroides_phaeus_DSM_23313_HisA 186 bp
MRIIPAIDVIDGKCVRLSKGDYD-TKKIYADDPVEMAKRFEGIQYLHLVDLNGAKGLIEA
IATQTLIVDFGGGIKTEEDVFE-SGANQITVGSVALNNPDKIILGAIMTQGWLKGSGVST
TIVTDIDKDGMLSGPAFELYNEIVDLIASGGITDVLRLREMGCEGAIIGKAI--YEGTI-
-TLKQL
>Flavobacterium_cucumis_DSM_18830_HisA 186 bp
MRIIPAIDIIEGKCVRLSKGDYD-TKKIYNENPLEVAKSFEGIEYLHLVDLDGAKKVLEQ
IASKTLKIDFGGGLKSDADLFE-NGANQITGGSIAIKQSDKIILGAVAISGWLEESGIQY
VICTDISKDGMLEGPSFELYQRILKLIASGGISELPKLAELGCEGTIIGKAI--YEGRI-
-SLKQL
>Flavobacterium_aquatile_LMG_4008_HisA 186 bp
MRIIPAIDIINGKCVRLTKGDYA-TQKIYNENPMEVAKYFEGLQYLHLVDLDGAKKVLYQ
IATKTLKIDFGGGLKQRKDLFE-NGANQITGGSIAAKNPEKIILGAIATHGWLETSGIST
VICTDISKDGMLQGTSNELYQNIVNLIASGGVTDLELLKTIGCEGAIIGKAL--YEGTI-
-KIENL
>Flavobacterium_johnsoniae_UW101_HisA 186 bp
MRIIPAIDIIEGKCVRLSKGDYD-TKIIYNENPLEVAKSFEGIEYLHLVDLDGAKKILEQ
IATQTLKIDFGGGLKSDDDLFE-SGANQITGGSIAVKNREKIILGAIAVSGWLEESGIQY
VICTDIAKDGMLQGPSFDLYSKIVKLIASGGISELPKLAELGCEGTIIGKAI--YEGRI-
-TLKQL
>Imtechella_halotolerans_K1_HisA 186 bp
MRIIPAIDIIDGKCVRLSKGDYA-TQKTYNEHPLEVAKAYVGITHLHLVDLDGAQKVLEN
IASNTLKIDFGGGLKSDEDLFE-SGASQITGGSIAVKNKEKIILGAIAVSGWQESSGISY
VICTDISKDGMLQGPSFELYKAILKLIASGGISELPKLAALGCEGVIIGKAI--YEGRI-
-SLKQL
>Muricauda_ruestringensis_DSM_13258_HisA 186 bp
MRLIPAIDIIEGKCVRLSKGDYD-TKKIYNENPLEVAKEFEGIRYLHLVDLDGAKKVLET
IASKTLQIDFGGGLKTDKDLFE-SGAHQITGGSIAVRDQDKIILGAIAVSGWQEESGIVY
VICTDISKDGMLQGPAFELYKKIIKLIASGGISELPKLAEIGCDGTIIGKAI--YENRI-
-SLKQL
>Robiginitalea_biformata_HTCC2501_HisA 186 bp
MRIIPAIDIIEGKCVRLTKGDYS-TTKVYHEDPLEAARAFEGIRYLHVVDLDGARKVLEK
LASRTLQIDFGGGLRTDDDLFE-SGAEQVTGGSIAVREPERILLGAIAVSGWEEGSGIRY
VICTDIARDGMLQGPATDLYRELIRLIASGGIRDLDALRGAGCEGAILGKSL--YEGTI-
-GLREL
>Cellulophaga_lytica_DSM_7489_HisA 186 bp
MRIIPAIDIIDGKCVRLSKGDYN-TKKIYNENPLEVAKEFEGIEYLHLVDLDGAKKILEQ
IASKTLKIDFGGGLKSDDDLFE-SGANQITGGSIAVKDRNKIILGAVAVSGWLEESGVSY
VICTDISKDGMLEGPSFDLYSKILKLIASGGISELPKLAEIGCEGTIIGKAI--YENRI-
-SMKQL
>Zhouia_amylolytica_CGMCC_1.6114_HisA 186 bp
MRIIPAIDIIEGKCVRLTKGDYN-TKKIYNEDPLEVAKEFEGIKSLHLVDLDGAKKILEK
IAGKTLNIDFGGGLKSDEDLFE-SGATQITGGSIAVKNPDKIILGAIAVSGWQEESGVQY
VICTDISKDGMLEGPAFDLYKKILKLIASGGISELPKLEEIGCEGTIIGKAI--YEGRI-
-SLKQL
>Kordia_algicida_OT-1_HisA 186 bp
MRIIPAIDIIDGKCVRLSKGDYD-TKKIYNESPLEVAKQFEGIQYLHMVDLDGAKKVLEQ
VASKTLKIDFGGGLKSDEDLFE-SGAKQITGGSIAVKNPQRIILGAIAISGWQEESGIEY
VICTDIAKDGMLEGPSFDLYEKILKLIASGGISELPKLKELGCEGVIIGKAI--YENRI-
-SLKQL
>Gelidibacter_algens_DSM_12408_HisA 186 bp
MRIIPAIDIIDGKCVRLTKGDYN-TKKIYNENPLEVAKEFEGIEYLHLVDLDGAKKVLEQ
IASKTLKIDFGGGLKSNEDLFN-SGAKQITGGSIAVNDHAKIILGAIAISGWQEESKVQY
VICTDIAKDGMLEGPSFDLYRDIIKLIASGGISELPRLKKLGCEGVIIGKAI--YENKI-
-SLKQL
>Formosa_algae_KMM_8021_HisA 186 bp
MRIIPAIDIIDGKCVRLTKGDYD-TKKVYNENPLEVAKSFEGVEYLHLVDLDGAKKILDQ
IASKTLKVDFGGGLKTNDDLFS-SGAKQITGGSIAVKNSQKIILGAVAISGWLEESGIQY
VICTDISKDGMLEGPSFDLYKKIIKLIASGGISELPKLKELGCEGVIIGKAI--YENKI-
-SMKDL
>Flaviramulus_basaltis_DSM_18180_HisA 186 bp
MRIIPAIDIIDGKCVRLTKGDYG-TKKIYSESPLEIAKAFEGIEYLHLVDLDGAKKVLEQ
IASKTLKIDFGGGLKANEDLFN-SGAKQITGGSIAVKDPAKIILGAVSISGWTEKSSIQY
VICTDISKDGMLEGPSIDLYKQIIKLIASGGISEIPILKEMGCEGVIIGKAI--YENKI-
-TLKEL
>Ulvibacter_litoralis_DSM_16195_HisA 186 bp
MRIIPAIDIIDGKCVRLSKGDYS-TQKTYNENPLEVAKQFEGIEFLHLVDLDGAKKVLET
IATNTLKIDFGGGLKSDEDVFE-SGASQITGGSIAVSNPERVILGAIATHGWLKSSGIQS
VICTDISKDGMLQGASNELYKEIVHLIASGGVSDLEDLIEIGCEGAILGKAI--YEGNI-
-TLKEL
>Leeuwenhoekiella_marinoflava_LMG_1345_HisA186 bp
MRIIPAIDIIDGKCVRLSKGDYD-TKKIYNESPLEVAKEFEGIEFLHLVDLDGAKKVLEQ
IASQTLKIDFGGGLKTDDDLFE-SGAKQITGGSIAVKDRDKIILGAVAVSGWLEESGVSY
VICTDISKDGMLEGPSFDLYTKILKLIASGGISELPKLAELGCEGTIIGKAI--YEGRI-
-SMKQL
>Nonlabens_tegetincola_JCM_12886_HisA 186 bp
MRIIPAIDIIEGKCVRLSQGDYN-KKTIYNEDPLEVAKEFEGIKHLHLVDLDGAKKVLED
LCNKTLQVDFGGGVKTDEDIFE-SGAQQVTGGSIAVKNPEKIILGAIATHGWLESSNIEY
VICTDIAKDGMLSGPSYDLYKSITKLIASGGVTDVYKLNEMGCEGAIIGKAI--YEGTI-
-ELKQL
>Croceibacter_atlanticus_HTCC2559_HisA 186 bp
MRIIPAIDIIEGKCVRLSKGDYS-TKKIYSEDPLDMAKRFEGIKYLHLVDLDGAKKVLEN
IATNTLQIDFGGGLKTDDDLFE-SGAKQITGGSIAVKNPDKIILGAIAVSGWLEESGIAY
VICTDISKDGMLEGPAFNLYKRILKLIASGGISELPKLAEIGCEGTIIGKAI--YENRI-
-SLKQL
>Salegentibacter_salegens_ACAM_48_HisA 186 bp
MRIIPAIDIIEGKCVRLSKGDYN-TKKIYNENPLEVAKNFEGIQYLHLVDLDGAKKILEE
IASKTLKVDFGGGLKTDKDLFE-CGAHQITGGSIAVKDPEKIILGAIAVSGWQEESGINY
VICTDISKDGMLEGPSFELYRRILKLIASGGISELPELAELGCEGTIIGKAI--YEGRI-
-QMKEL
>Zunongwangia_profunda_SM-A87_HisA 186 bp
MRLIPAIDIIDGKCVRLSKGDYN-TKKIYNENPLEVAKSFEGIEYLHLVDLDGAKKILET
IASKTLKIDFGGGLKTDKDLFE-CGAKQITGGSIAVKDPEKIILGAVAVSGWQEESGVVY
VICTDISKDGMLQGPAFDLYDRIIKLIASGGISELLELSESGCEGTIIGKAI--YEGRI-
-SLKQL
>Prevotella_maculosa_OT_289_HisA 186 bp
IELIPAIDIINGQCVRLTKGDYN-QKVIYNDDPVHVACNIEGFKRLHIVDLDGAARVLKA
ITSTTLKVDFGGGIKTEEDIFA-AGAHMVTVGSVSVTDPDRLILGAVYVNGWKKNSGIKN
VLCTEINRDGTLSGPEITLYQQILHLIASGGVSDIVHLEQAGIPAVVFGKAF--YEGRI-
-NIKQL
>Prevotella_bergensis_DSM_17361_HisA 186 bp
IELIPAIDIIEGKCVRLTQGDYT-RKKVYNEDPIAQAQEFEGFKRLHLVDLDGAKAVLRA
ITARTLVVDFGGGIKTDDDIFD-AGASMVTAGSIAVTQPERMILGAVSIHGWKEDSGVKN
VLCTEISRDGTLEGPATELYKQILYLIASGGISDITELEQAGVPAVVFGKAW--YEGRI-
-DFKKR
>Chryseobacterium_aquaticum_KCTC_12483_HisA 186 bp
MKIIPAIDIIDGKCVRLSKGDYN-TKKIYNENPVEVAKEFEGVQFLHLVDLDGAKKVLEK
ISNETLKIDFGGGLKTEKDIFN-SGAKQITIGSIAVQEPEKIILGAIKTSGWLEESNIKN
VICTDISKDGMLEGASTELYQEIILLVASGGISDVYTMKEIGCSGTIIGKAI--YENKI-
-SLNQL
>Arenibacter_echinorum_DSM_23522_HisA 186 bp
MRIIPAIDIIEGKCVRLSKGDYD-TKKIYNENPLEVAKEFEGIEYLHLVDLDGAKKVLEK
IASNTLKIDFGGGLKTDVDLFE-SGANQITGGSIAVKDREKIILGAVAVSGWMEESGIRG
VICTDISKDGMLEGPSFNLYRKILLLIASGGISELPKLAELGCEGTIIGKAI--YENRI-
-SLKQL
>Maribacter_cobaltidurans_B1_HisA 186 bp
MRIIPAIDIIEGKCVRLSKGDYD-TKKIYNENPLEVAKEFEGIQYLHLVDLDGAKKVLEQ
IASRTLKIDFGGGLKTDKDLFE-SGANQITGGSIAVKNRERIILGAVAVSGWQEESGIRY
VICTDISKDGMLQGPSFQLYEKIIKLIASGGISELPKLAELGCEGAIIGKAI--YENRI-
-TLKQL
>Olleya_aquimaris_DSM_24464_HisA 186 bp
MRIIPAIDIIDGKCVRLTKGDYN-TTKIYNENPLEIAKQFEGIEYLHMVDLDGAKRVLEQ
VASKTLKIDFGGGLKSDNDIFN-SGARQITGGSIAVKNRQKIILGAIAISGWLEESGIKY
VICTDISKDGMLEGPSIELYKNIVKLIASGGVTDLETLAEIGCEGVIIGKAL--YENRI-
-TLREL
>Aquimarina_aggregata_RZW4-3-2_HisA 186 bp
MRIIPAIDIIDGKCVRLSKGDYN-TKKIYNENPLEIAKEFEGITYLHLVDLDGAKKILDQ
IASKTLKIDFGGGLKTDDDLFE-SGASQITGGSIAVKDPDKIILGAIAVSGWQEESGVSY
VICTDISKDGMLQGPSFDLYARILKLIASGGISELPKLEDLGCEGTIIGKAI--YENRI-
-SLKQL
>Burkholderia_cenocepacia_J2315_HisA 186 bp
MLLIPAIDLKDGQCVRLKQGDMD-QATIFSEDPAAMARKWVGARRLHLVDLNGAFEAIEA
ILDEVIPVQLGGGIRSLETILD-AGLSYVIIGTAAVKNPGSIIVGLVATDGWSKLTGVES
IVYTDIGRDGMLQGINIDATVKLIPVIASGGLSDIESLCEVGVEGVICGRAI--YSGDL-
-DFAAA
>Geobacter_thiogenes_ATCC_BAA-34_HisA 186 bp
MIVIPAIDLKEGNCVRLEQGEMN-RDTVFSDNPAEQALKWQGAELLHLVDLDGAFAAIES
IIKAIIPAQLGGGIRDIATILS-LGLSRVIIGTAAQRNPGQIVVGIVAVQGWAELTGVAA
IIYTDISRDGMMGGPNLEATKALIPVIASGGVSDIENLMAIGISGAITGKAI--YTGAI-
-NLREA
>Neisseria_meningitidis_MC58_HisA 186 bp
MLLIPAIDLKEGRCVRLKQGLME-EATVFSDSPAETALHWFGARRLHLVDLNGAFPAIKD
ILAAVIPVQLGGGIRDLKTILD-LGLNDVIIGTAAVKNPGRIIVGLAAIDGWATVTGVNS
IIYTDIGRDGMMSGVNIDATVKLIPVISSGGLTDIRALCAAGVAGAITGRAI--YEGSI-
-DFAQA
>Sphingomonas_wittichii_RW1_HisA 186 bp
IIVFPAIDLKGGQVVRLAEGDMD-RATVYGDDPADQARRFAGAEWLHVVDLDGAFEAVEA
IIKAFGKVELGGGIRDRAGILA-LGVERVIIGTAALQNPGRIVVGVVATHGWAEVSGVAS
LLFTDVGRDGLLKGCNVEATVALIPVIASGGVADIAALVPHGIEGVITGRAL--YDGRL-
-DLAEA
>Xylella fastidiosa 9a5c_HisA 186 bp
FIVYPALDIRNGAVVRLQQGDYA-RQTRYDDQVLPRALAFAGATWMHLVDLDAAKPLLRQ
MTRATLQVQTGGGVRSRDDVLD-AGAARVVIGSLAVRESERITVALLPVHGWTEVAGLRH
LLCTDIARDGMLSGPNMDVYTYLVQLQVSGGARDVVAAKMAGCAGIVLGKAL--LEGRL-
-ALKEA
>Gloeobacter violaceus PCC 7421_HisA 186 bp
MDIIPAIDILDGRCVRLYQGNYQ-LAETYGEDPVAVACNWAGAPRLHVVDLDGARDALEA
IVTQVCPVQFGGGLRSIEAVLD-RGVDRVILGTAAVENPGRIAVGLVAVRGWRETSGVSA
IVYTDILKDGTLTGPNLVELQRLVPIIASGGVGDVLYLLALGLQGVIIGRAL--YTGDV-
-DLAEA
>Prochlorococcus marinus MIT 9211_HisA186 bp
MELIPAIDLLEGNCVRLVQGNYN-KVTKFNSDPVSQALRWEGASRLHIVDLDAARDVIKQ
IAKSLIPIQIGGGIRTSKRALD-YGIDRVIIGTAALEDPKKIVLGIVATRGWIEQSKIAA
IISTDISTDGTLEGPNLKSLTSVAPVIASGGIGDLISLTTLGVTGVIVGRAL--YDNKF-
-SLEEA
>Akkermansia muciniphila ATCC BAA-835_HisA 186 bp
TRFRPCIDLHGGRVKQIVGGTLT-QDGVSDRGAAWYADLYRGLSGGHVIKLGPG-HVARE
ALAAWGGLQVGGGM-TPENAIS-SGASHVIVTSCLFDAEERLVLDLVAMNRWQTLTYCAE
FLIHAADVEGLCTGIDRELVEMLLPMTYAGGISDIDEIDALGTMDATVGSALDLFGGGLI
-RYGDL
>Acidobacterium capsulatum ATCC 51196_HisA 186 bp
-MLIPSIDLMGGRIVQLVQGE---KLKLAFDDFEYWIDRF-AYPLVQLIDLDAAMALIEK
ITR--LPCQIGGGVRTPEQALD-LGARRVIFGSVLFRADKHFVASIVAIRGWKEQTHCGS
FLYTHVDTEGTLTGFPFAVAEALRELIVAGGIREIDALDAIGVD-AVAGMAV--YSGLL-
------
>Hungatella xylanolytica DSM 3808_HisA 186 bp
MQLYPAIDLKNGQCVRLKQGEFK-EITVYSDKPEEIAALWQGATYLHLVDLDGALEVIRR
IVNTVIPVEIGGGIRSEEAILS-LGVARVIIGTKAVKQPDRIVLGVVAVEGWETVSGIRH
IVYTDISRDGMLSGPNVAYTKKLLDVIASGGMSDLRQLYEAGVQGAIIGKAL--YEKRI-
-DLSEA
>Lactococcus lactis Il1403_HisA 186 bp
MKIIPAIDLQNGEAVRLYKGDYD-KKTVYSKTPLEIAQKFEGATDLHLVDLDDANEIVRK
IKEETLKIEIGGGIRDFDTVLEQIGVERVILGTAAVEKPSKIIVGVVSTSGWLEKTGVKT
TIITDISKDGTLTGPNFKLYDEILNVIISGGVKDIQRATRSDFYGIIVGKAY--YEKKI-
-NLEKE
>Micrococcus luteus NCTC 2665_HisA 186 bp
LELLPAVDVQDGQAVRLVQGEAG-SATSYG-DPVTAALDWQGAEWIHLVDLDAAFEVMRR
VVEEIVKIELSGGIRDDASLLE-MGAARVNLGTAALEDPDRVAVGLLAARGWTKEGGCAR
YVVTDVTKDGTLKGPNTELLAQVKPVVASGGISDVAALAAMGVEGAIMGKAL--YAGRF-
-SLEQA
>Streptomyces griseus NBRC 13350_HisA 186 bp
LELLPAVDVRDGQAVRLVHGESG-SETSYG-SPLEAALAWQGAEWLHLVDLDAAFALIAE
VAGAMIKVELSGGIRDDASLLA-TGCRRVNLGTAALETPDKIAVGLLRGRGWTRDGGCAR
YVVTDIAKDGTLEGPNLGLLRDVRPVVASGGVSDLRAISLLGVEGAIVGKAL--YAKAF-
-TLEEA
>Bacillus subtilis 168_HisA 186 bp
FTLYPAIDMRNGKCVRLVQGDYN-KETIYGDSPYDMAELFEGAEWIHLVDLDGAKRHVIE
IAQKLLKVEIGGGIRSENDVLS-AGVERVILGSSAVSNPEKIAIGLVSTEGWLETSGAEV
FIFTDIATDGMLSGPNVKSTVELKSVIASGGVSDLEALARNGVSGAIIGKAL--YTNQF-
-TLSEA
>Clostridium novyi NT_HisA 186 bp
MIILPAIDLRMGKCVRLYKGDFN-KTEIVAESAVDTALMFKGAEYIHIVDLDGALDIVCE
LIKKVIPIEFGGGIRDIETIID-IGVSRIILGTAALNNEDKVAVGIVAVEGWLNLSGVKN
IIFTDISRDGTLNGPNFDALLKLCNITASGGIKDIKKLKEFNIYGAIVGKAI--YSNNI-
-DLKEA
>Staphylococcus aureus NCTC 8325_HisA 186 bp
IELWPAIDLIGSTSVRLTEGKYD-SEEKMSRSAEESIAYYSCVNRIHIVDLIGAKDYIKS
LRRLTKDIEVGGGIRTKSQIFA-AGINYCIVGTKGIQDTGRIYLSVIKVNGWEEDTPLGG
IIYTDIAKDGKMSGPNFELTGQLIPVIASGGIRDIQRLASLNVHAAIIGKAA--HQASFW
EGLK--
>Streptococcus gallolyticus ATCC 43143_HisA 186 bp
MQILPAIDIKEGQAVRLFKGDFN-QKTVVNPDVLGQAKIFAGIEFIHVVDLDGALDLIAK
LKQESLGVEVGGGIRTLEQILA-VGIDRVIIGSMAVKNPDKIVVGIVATEGWLETSGVTL
FVYTDVDRDGTLMGPNFEHYERLAKVIASGGIADLVKLQEIGVAGTIVGKAY--YNGNI-
-SLDEL
