# Supplementary material for: The Histidine Biosynthetic Genes in the Superphylum Bacteroidota-Rhodothermota-Balneolota-Chlorobiota: Insights into the Evolution of Gene Structure and Organization
Source: Microorganisms. 2021 Jul 3;9(7):1439. doi: 10.3390/microorganisms9071439 (PMC8305728; doi:10.3390/microorganisms9071439)
Supplement: Supplementary file 1 [file microorganisms-09-01439-s001.zip › Supplementary file S13.fasta]

>Ignavibacterium_album_JCM_16511_HisF 
MLAKRIIPCLDVKDGKVVKGTNFINLRDAGSAVELAERYYQEGADELVFLDITASIEKRK
TLIQLVKDVSSVIRIPFTVGGGISDIKDISDLLNNGADKISLNTSAIKNPELISDAAKRF
GSQAIVVAIDVKRISDNYKVFIKGGREETAWDGYSWCKKAEELGAGEILLTSMDKDGTKS
GFDIEFISKLVKIVKIPVIASGGAGNETHFLDAF-NAGADACLAASLFHYQELKISELKS
FLFQKGVNVR
>Melioribacter_roseus_P3M_HisF1 
----------------MVKGTNFVNLKDAGSAVELSERYYKEGADELVFLDITATEEKRK
TLVELVKDVAKVLRIPFTVGGGISELNNIEELLNAGADKVSLNSSIVRNPGLITEAAKRF
GSQAVVAAVDVKIVDGIKKVFIKGGKEETDLEGFEWCKRVCELGAGEILLTSMDHDGTRN
GYDVEFLSKVVQNVTVPVIASGGAGKKEHFLEAFQKANVDACLAAGLFHYGELSIRELKQ
YLLENKVNIR
>Melioribacter_roseus_P3M_HisF2 
MFRPRIIPVLLLKNLGLVKSIRFKKFRYIGDPINAVKIFNDKKADELIFLDINASREKRC
IPLDFVHKVGDEANMPFGVGGGIRTLDQIRQILKHGAEKVVLNTIAAENPDFVRQAAEEF
GSSTIVVCIDVKKLFGRYTTVFLNGKKKLKYSPVEFAQLMEEKGAGEIVIQSVDRDGTYL
GYDLDLITMVSRAVSIPVVALGGANDYEDFRKAHFEAIASAVAAGSLFVYHAVLINYEHN
YIFSK-----
>Chloroherpeton_thalassium_ATCC_35110_HisF 
MLAKRIIPCLDVKNGRVVKGVQFEELRDAGSILEQAKFYNDELADELVFLDISASIESRR
TTLEEVLKVSEQVFIPLTVGGGINSVERAREAFLHGADKVSVNTSAVKEPTLISELAERF
GSQAVVVAIDIKNVGSHYEVFTHSGKTPTGLDTLEWAHKVVELGAGEILLTSMDRDGTQK
GYDNVILKEISTSVGVPVIASGGAGNLQHLYEGFSIGMADAALAASIFHFRQHSVREAKA
FLQEKGIAIR
>Prosthecochloris_aestuarii_DSM_271_HisF 
MLAKRIIPCLDVRDGRVVKGINFEGLRDAGSILEQARFYNGELADELVFLDISASLESRK
TTLGEVLKVSEEVFIPLTVGGGISSVERAHDAFMHGADKVSVNTAAIATPELISRIAEKF
GSQAVVVAIDVKKVGNDYIVHTHSGKKPTQYEAMEWAHKVEKLGAGEILLTSMDRDGTKS
GYDNVILKAISTSVNIPVIASGGAGNLEHLYQGFAEGHADAALAASIFHFRQYSIREAKT
YLRERGIVVR
>Chlorobaculum_tepidum_TLS_HisF 
MLAKRIIPCLDVRDGRVVKGINFEGLRDAGSILEQARFYNNEMADELVFLDISASLESRR
TTLEEVLKVSGEVFIPLTVGGGISSVERAHDAFLHGADKVSVNTAAVSEPELISRIAEKF
GSQAVVVAIDVKKVDGRYIVHTHSGKKPTEYEAVEWAHKVQELGAGEILLTSMDRDGTQE
GYDNEILKMISTTVHIPVIASGGAGNLEHLYRGFTDGHADAALAASIFHFRTYSIRQAKE
YLRERGITVR
>Chlorobaculum_limnaeum_DSM_1677_HisF 
MLAKRIIPCLDVRDGRVVKGINFEGLRDAGSILEQARFYNGEMADELVFLDISASLESRR
TTLEEVLKVSGEVFIPLTVGGGISSVERARDAFLHGADKVSVNTAAVSEPELISRIAERF
GSQAVVVAIDVKKVDGRYIVHTHSGKKPTEYEAVEWAHKVQELGAGEILLTSMDRDGTKE
GYDNEILKMISTTVHIPVIASGGAGNLEHLYRGFTDGHADAALAASIFHFRQHSIREAKE
YLRERGIPVR
>Pelodictyon_luteolum_DSM_273_HisF 
MLAKRIIPCLDVRDGRVVKGINFEGLRDAGSILEQARFYNNELADELVFLDISASLESRR
TTLEEVLKVSGEVFIPLTVGGGINSVERAREVFLHGADKVSVNTAAVKEPELISRIAEKY
GSQAVVVAIDIKKVDGRYIVHTHSGKQPTAYEALEWALKVQELGAGEILLTSMDRDGTKE
GYDNDSLALISTAVHIPVIASGGAGSLEHLYDGFTKGHADAALAASIFHFRQHSIREAKQ
YLRDRGITVR
>Chlorobium_limicola_DSM_245_HisF 
MLAKRIIPCLDVTGGRVVKGINFEGLRDAGSILEQARFYNGELADELVFLDISASVESRK
TTLEEVLKVSGEVFIPLTVGGGINSVDRAREIFMHGADKVSVNTAVVKEPELISRIAEKY
GSQAVVVAIDVKKKDDRYMVHTHSGKIPTPLEAVEWAQMVQELGAGEILLTSMDRDGTQE
GYDNDILAKVSTSVHIPVIASGGAGNLEHLYDGFTRGKADAALAASIFHFRQYSIRQAKQ
YLRDRGIPVR
>Chlorobium_phaeobacteroides_DSM_266_HisF 
MLAKRIIPCLDVTGGRVVKGINFEGLRDAGSILEQARFYNNELADELVFLDISASLESRK
TTLEEVMKVSGEVFIPLTVGGGINSVERAKDVFLHGADKVSVNTAAVNHPELISRIAEKY
GSQAVVVAIDIKKIGSDHMVHTHSGKNPTAYEALEWAHKVQELGAGEILLTSMDRDGTRE
GYDNDILARVSTSVHIPVIASGGAGNLEHLYEGFTIGHADAALAASIFHFRQYSIRQAKQ
YLRDRGIEVR
>Fodinibius_salinus_DSM_21935_HisF 
MLAKRIIPCLDIKDGRTVKGVNFEGLRDAGDPVELAKRYSDEGADELVFLDITATKEKRK
TLVDLVKRISKKINIPFTVGGGINSVSQIAELLHAGADKVSLNSAIVRNPDLINKAAQQF
GSQCIVAAVDAKRIGNQWTVFISGGSINTQKDALQWIKEVQQRGAGEILLTSMDKDGTKS
GYDLELLQAVNAFAQVPVIASGGAGTKQHCIEAITEGNADAILAASIFHFQEIAISDLKG
ELKKAHITVR
>Aliifodinibius_sediminis_DSM_21194_HisF 
MLTKRIIPCLDIKDGRTVKGVNFEGLRDAGDPVELAQRYSEEGADELVFLDITATKEKRK
TLVDLVKKISRRIDIPFTVGGGIGSVEEIADILHAGADKVSLNSAIVRDPDLINRAARQF
GSQCIVAAVDAKRTDGQWTVFISGGSKNTGRDALQWITEAERRGAGEILLTSMDRDGTKS
GFDLDLLSEVNQQVSIPVIASGGAGTIAHCRDAIKLGHADAVLAASIFHFREIEISLLKE
ELQRAQIPVR
>Aliifodinibius_roseus_DSM_21986_HisF 
MLTKRIIPCLDIKDGRTVKGINFEGLRDAGDPVELAQRYSEEGADELVFLDITATREKRK
TLVKLVTQIARRIDIPFTVGGGIGSVDEIADILHAGADKVSLNSAIVRNPGLIDRASRQF
GSQCIVAAVDAKRTGSQWTVYISGGSKNTGKDALQWITEAERRGAGEILLTSMDRDGTKS
GFDLELLSAVNDRVSIPVIASGGAGTIRHCIDAVKTGKADAVLAASIFHFGEIEIADLKK
ELGKSNIPVR
>Gracilimonas_mengyeensis_DSM_21985_HisF 
MLTKRIIPCLDIKNGRTVKGVNFEGLRDAGDPVELAKRYSEEGADELVFLDITATLEKRK
TLVELVKRIAREINIPFTVGGGIKTVDEIEELLKAGADKVSLNSSIVKDPALISRASDAF
GAQAIVAAVDAKRNEGSWNVYIKGGTEDTGLDALEWMQETEKRGAGEILLTSMDRDGTKA
GFDIELLSKVNQLVTIPVIASGGAGTVKHCIDAVKEANADAVLAASIFHFREIEISDLKE
EMLQAGIEVR
>Rubrivirga_marina_SAORIC-28_HisF 
MLAKRIVPCLDIHDGRVVKGVQFVDLVDAGDPVEQARFYDASGADEVVFLDITATHEGRA
TLYDTIRRAADEVFIPLTVGGGVRTVEDVRNLLEAGADKVAINSAALADPDLLTRAADAF
GAQCVVLAIDAKRTTAGWEVFTHGGRKPTGRDAVAWAAEGARLGAGELLVTSMDRDGTKI
GYDLDLLRALDAVVDVPVIASGGAGTLDHLAEGLTEGRADAVLAASMFHFREVTVAEAKA
HLAEAGVPVR
>Rhodothermus_profundi_DSM_22212_HisF 
PLARRIIPCLDVDRGRVVKGVNFVDLVDAGDPVEQARFYDQAGADELVFLDITATHEGRA
IMHEVVRRTADQVFIPLTVGGGLRTLEDMRAMLQAGADKVSINSAAIRSPELITAGAEAF
GSQCIVVAIDARRDDPRWEVYTHGGRRPTGIDAVAWAQEAEARGAGELLVTSMDRDGTRD
GYDLELLRAISTHVSIPVIASGGAGTLEHLRQAFVEGQADAVLAASIFHFRLYTIQEAKV
YLHRAGIPVR
>Rhodothermus_marinus_DSM_4252_HisF 
PLARRIIPCLDVDRGRVVKGVNFVDLVDAGDPVEQARFYDQAGADELVFLDITATHEGRA
IMHEVVRRTADQVFIPLTVGGGLRTLEDMRAMLQAGADKVSINSAAIRNPELITAGAEAF
GSQCIVVAIDARRDDPRWEVYTHGGRRPTGIDAIEWAQEAEARGAGELLVTSMDRDGTKD
GYDLELLRTISSRVSIPVIASGGAGTLEHLRQAFVEGQADAVLAASIFHFRIYTIQEAKA
YLLRAGIPVR
>Longimonas_halophila_KCTC_42399_HisF 
PLAKRIIPCLDVDEGRVVKGVNFVDLVDAGDPVEQARFYNEAGADELVFLDITATHEDRA
IMHDVVRRTADEVFIPLTVGGGIRTVSDMRAMLHAGADKIAINSAAVKTPEVITEGAEAF
GSQCIVVAIDARREDGGWEVFVHGGRKPTGLDALEWAEEAEDRGAGELLVTSMDRDGTKS
GYDNELLRAISKRVRIPVIASGGAGSLEHLRDGLRDGNADAVLAASIFHFREYSVEEAKS
FLLDADLPIR
>Longibacter_salinarum_KCTC_52045_HisF 
MLAKRIIPCLDVDQGRVVKGINFVDIRDAGDPVEQARTYDAAGADELVFLDITATHEGRD
IMHDVVRRTADQIFIPLTVGGGLRTVDDMRAMLHAGADKVAINSAAVKDPDVITRGAEAF
GAQCIVVAIDAKR-TGKWEVFVHGGRKNTGMDAIEWAVEAEKRGAGELLITSMDRDGTKD
GYDNELLTRITDRVRIPVIASGGAGTLEHLRDGLEVGGASAVLAASIFHFREYSVGEAKQ
FLRDAGIPVR
>Salinibacter_ruber_DSM_13855_HisF 
PLAKRIIPCLDVDEGRVVKGINFVDIRDAGDPVEQARTYDAAGADELVFLDITATHEDRD
IMHDVVRRTADQVFIPLTVGGGLRSVDDMRAMLQAGADKVAINSAAVKDPDLIARGADAF
GDQCIVVAIDAKRGDGAWEVVVHGGRKPTGRDAVEWAAEAEARGAGEILLTSMDRDGTKD
GYDLALLRAVTERTQIPVIASGGAGTLEHLREGLVDGGASAVLAASIFHFREHTVEEAKD
HLRDAGLPVR
>Phaeodactylibacter_xiamenensis_KD52_HisF 
MLAKRIIPCLDIKDGRTVKGVNFVNLRDAGDPVELGALYSEQGADELVFLDITATHEKRK
TLAALAHDIAEHLSIPFTIGGGIKSVEDVDVLLASGADKISINSAAVRNPQLIEDLAKRF
GSQFVVVAVDAKSIDGDWFVHLNGGRLATEVRLLDWVKEAEDRGAGEILFTSMNHDGTKN
GFANGITARVSETVSIPVIASGGAGNMEHFYDVFTEGKADAGLAASIFHFREIGITDLKS
YLRDKGVTVR
>Thermoflavifilum_thermophilum_DSM_14807_HisF 
MLTKRIIPCLDIKDGRTVKGIYFENIRDAGDPVELGARYAAEGADELVFLDITATHEQRK
TFAELVRQIAHHISIPFTVGGGISTAEDVHTLLNAGADKISVNTAAYRNPALIDELARLF
GSQCVVVAIDTKFEENDWWVYLNGGRIRTQTRAVHWAHEVVDRGAGEILLTSMSHDGAKQ
GFALDLTRELATTLPVPIIASGGAGTMQHFLDVFQQAHADAALAASIFHFGEISIPELKA
FLKQNGIPVR
>Filimonas_lacunae_NBRC_104114_HisF 
MLAKRIIPCLDIKDGRTVKGVNFESLRDAGDPVELGALYAQQGADELVFLDITATNEKRK
TLSELVNRISHHINIPFTVGGGISSVEDVQVLLQNGADKISVNTAAFKRPELIKELEKEF
GSQCVVLAIDTRLEDGEWYVYLNGGRVKTDTRCIDWAKQAVDLGAGEILLTSMNHDGTKQ
GFAVDITRTLATQLSVPVIASGGGGNMQHFEEVFREAKADAALAASIFHFKEVAIPDLKQ
YLKAKDIVVR
>Niastella_koreensis_GR20-10_HisF 
MLCKRIIPCLDIKDGRTVKGTNFVNLRDAGDPVELGALYAQQGADELVFLDITATVEKRK
TLRELVNRIAHHINIPFTVGGGISSVDDVSALLQNGADKISVNTAAFKNPQLINDLAKEF
GSQCVVLAIDTRQEDGEWYVYLNGGRTKTEARCFDWAKQAVDLGAGEILLTSMNHDGTKA
GFALDITRTLATQLPVPVIASGGGGAMEHFVDVFEQAQADAALAASIFHFKEIAIPDLKG
YLQKKQIAVR
>Solitalea_koreensis_DSM_21342_HisF 
MLAKRIIPCLDVKDGRTVKGVNFVELRDAGDPVELAIQYSEQGADELVFLDITATHERRK
TLVELVKNIARNINIPFTIGGGINELSDADLLLNAGADKVSINSAAIRNPDLIDEFANGF
GNQFIVVAIDTKHISNKNIVHLNGGRVATDLHTEDWVKEVEGRGAGEILLTSMDHDGTKA
GFDCNLLSKINSQLSIPLIASGGAGNMHHFSEVFERTNVDAALAASVFHYGEILIPDLKQ
ELKNKGIEVR
>Sphingobacterium_spiritivorum_ATCC_33861_HisF 
MLAKRIIPCLDVKDGRTVKGVNFVDLRDAGDPVELAYAYSEQGADELVFLDITATHEGRK
TTIDLVKAVARQVNIPFTIGGGINEIRDAEILLNSGADKISINSAAVRRPELINEMSAAF
GAQFVVVAVDTRHTEGQNFVHLSGGRIKTEIQTEDWIREAQDRGAGEILLTSMDHDGTKN
GFDCSFLKKINAMIGIPLIASGGAGNQKHFTEVFQQTGVDAALAASVFHYGEILIPELKN
TLRANGITVR
>Pedobacter_psychrophilus_CCM__8644_HisF 
GLAKRIIPCLDVKDGRTVKGVNFVDLRDAGDPVELAWQYSQQGADELVFLDITATHEKRK
TTIEMVKSVARQINIPFTIGGGISELKDAEALLNAGADKISINSAAVRRPQLINELADAF
GVQFVVLAVDTKNLPNGDFVHLNGGRIATELQTQHWIKEAEERGTGEILLTSMDKDGTKS
GFDNILLKQINEMVSVPVIASGGAGSSQDFIDVFQKTNIDAALAASVFHYGEILIPELKA
LLKNNQIEIR
>Arcticibacter_svalbardensis_MN12-7_HisF 
MVSKRIIPCLDVKDGRTVKGVNFVNLRDAGDPVELAWQYSRQGADELVFLDITATNERRK
TMVELVKSVARQVNIPFTIGGGINELSDADVLLNSGADKISINSAAVRNPDLINELAAAF
GKQFVVIAIDTKYVNGKNLVHLNGGRITTELETEQWIKEVEDRGAGEILLTSMDHDGTKA
GFDTNLLKKINQTLSIPLIASGGAGCMQHFADIFLEANVDAALAASVFHYGEILIPDLKR
ELRKQNIEVR
>Mucilaginibacter_mallensis_MP1X4_HisF 
MLAKRIIPCLDVKDGRTVKGVNFVDLRDAGDPVELAWNYSRQGADELVFLDITATHERRK
TMVELVKSVARQVNIPFTIGGGINEIADADALLNAGADKISINSAAVRNPALIDELAKAF
GVQFVVIAVDTRASGDKNIVHLNGGRIPTEKETLDWILEAESRGAGEILLTSMDHDGTKA
GFDNGLLKIINDAVHIPVIASGGAGSVQHFVDVFEKTNVDAALAASVFHYGEILIPDLKE
ILRQNNIEVR
>Pedobacter_insulae_DSM_18684_HisF 
MLSKRIIPCLDVKDGRTVKGINFVDLRDAGDPVELAAQYAEQGADELVFLDITATHERRK
TMIEMVKSVARQLNIPFTIGGGITEIADAEALLNAGADKISINSAAVKNPGLIADLAKNF
GVQFVVLAVDTKHINGKNIVHLNGGRLITALETESWIKRAEDLGAGEILLTSMDHDGTKK
GFDCELLGKINKTINIPIIASGGAGETAHFTEVFQKAGVDAALAASVFHYGEILIPALKQ
ELRQNGIPVR
>Pedobacter_heparinus_DSM_2366_HisF 
MLSKRIIPCLDVKDGRTVKGVNFVDLKDAGDPVELAWQYAQQGADELVFLDITATHERRG
TTIEMVKSVARQLNIPFTIGGGITTVADAEALLNAGADKISINSAAVRNPLLIEELAKAF
GVQFVVVAVDTKLIEGRNMVHLNGGRLLTELETENWILRAEGLGAGEILLTSMDHDGTKN
GFDCLLLDKVARSINIPVIASGGAGKMEHFTEVFLETGVDAALAASVFHFGEIPIPDLKK
ELKKHNIPVR
>Microscilla_marina_ATCC_23134_HisF 
MITKRIIPCLDVKDGLTVKGVQFENLVVAGDAIELGRRYAEEGADELCFLDITATNEKRK
TLAALVKRIAANINIPFTVGGGIKSVDDISVLLDSGADKITINSAAVRNPELVTQASKEF
GEQCIVIAIDAREVAGEWYVHTHGGKQKTDIKLFEWAKEAQERGAGEILFTSMNNDGTKN
GFTLEATRQLTEALTIPVIASGGAGAKSHFKDVFEQANADAGLAASIFHFNEIGIKELKD
YLKAENIHVR
>Cesiribacter_andamanensis_AMV16_HisF 
MLTKRIIPCLDIKDGKTVKGVNFVELRDAGDPVELAALYAEQGADELVFLDITATVEKRK
TLAELVKNVASVINIPFTVGGGISSLEDVSLLLNAGADKISLNSSAVKDPGLIDRLAREF
GSQCVVVAIDTRQVGGQNLVHTHGGRTPTALETEAWAREIVERGAGEILLTSMDHDGTKA
GFANALTASISGSVSVPVIASGGAGTMQHFCNVFDAGRADAALAASIFHFKEIAIPDLKQ
YLREKGLPMR
>Reichenbachiella_agariperforans_DSM_26134_HisF 
MLTKRIVPCLDIKDGRTVKGVNFVNLRDAGDPVELAAIYSEQGADELVFLDITATGDGRK
TTAELVEKVAEKVNIPFTVGGGIKSVEDVYTLLHRGADKISINSWAVKEPKVLDELAAQF
GSQCVVLAVDAKQIDGNWKVHLVGGKVPTEIDLFDWVREAESRGAGEILFTSMDHDGSKA
GFANEALAKMSDMVNIPIIASGGAGSIQDFADTFVHGKADAALAASVFHFKEIEIPTLKQ
ELKSQGIAMR
>Roseivirga_ehrenbergii_KMM_6017_HisF 
MLTKRIIPCLDIKNGRTVKGVNFVDLRDAGDPVELAAIYAAEGADELVFLDITATVEKRK
TLIELVKRVAAEINIPFTVGGGISSIADVSALLNAGADKISINSSAVMRPELVSELAGEF
GSQCVVVAIDSRFVEGEHIVHVSGGRIATERRTLLWAKEVEERGAGEILLTSMDHDGTKA
GFANELTAKVSGSVSIPVIASGGAGNQEHFLDSFTIGLADAALAASIFHFKEVSIPDLKN
YLKGYNIPVR
>Marivirga_tractuosa_DSM_4126_HisF 
MLTKRIIPCLDIKNGRTVKGVNFLELRDAGDPVELAKIYAEEGADELVFLDITATNEKRK
TLIELVEKVAEAINIPFTVGGGISTVEDVSVLLGAGADKVSINSAAVRNPQIIKEMADEF
GSQCIVVAVDSRKVGDKNIVHTHGGSKPTKLETEAWIQQAVDLGAGEILLTSMDHDGTKA
GFADELLSKISYLVNVPVIASGGAGNMQHFCDTFTNGKSDAALAASIFHFKEIGIPELKT
FLKSKNIPTR
>Cyclobacterium_marinum_DSM_745_HisF 
MLTKRIIPCLDIKDGRTVKGVNFVELRDAGDPVELGKIYADEGADELVFLDITATVEKRK
TLVELVTKVAKTVNIPFTVGGGISTIDDVKALLNAGADKISINSAAVKNPDAVNALAREF
GSQCIVVAIDTKRIDGIDFVHTHGGRRPTLLKTQEWAKEITERGAGEILLTSMDHDGVKN
GFANDITSELSSMLSIPVIASGGAGNMQHFHDVFTAGKADAALAASIFHFKEIPIPELKS
FLNEKGVNIR
>Belliella_baltica_DSM_15883_HisF 
MLTKRIIPCLDIKDGRTVKGVNFVQLRDAGDPVELAKIYSDEGADELVFLDITATVDKRK
TLAELVTKVAKAINIPFTVGGGISTVEDVKVLLNAGADKISINSAAVKNPDVINEMALEF
GSQCIVVAIDTRNVDGIDFVHTHGGRKPTLLKTQAWAKEVCERGAGEILLTSMDHDGTKA
GFANEITAEISSMLSIPVIASGGAGNMEHFKDVFTFGKADAALAASIFHFKEIPIPDLKS
YLGREDIAIR
>Algoriphagus_ratkowskyi_DSM_22686_HisF 
MLTKRIIPCLDIKDGRTVKGVNFVELRDAGDPVELAKIYSDEGADELVFLDITATVDKRK
TLAELVTKVAKAINIPFTVGGGISTIEDVKFLLAAGADKISINSAAVHNPQIINDMAAEF
GSQCIVVAIDTRNVDGIDFVHTHGGRKATLLRTQAWAHEVCDRGAGEILLTSMDHDGTKA
GFFNELLAEISSALSIPVIASGGAGSMEHFKDVFTFGKADAALAASIFHFKEIGIPELKG
YLGNEGVSIR
>Algoriphagus_hitonicola_DSM_19315_HisF 
MLTKRIIPCLDIKDGRTVKGVNFVQLRDAGDPVELAKIYSDEGADELVFLDITATVDKRK
TLAELVTKVAKAINIPFTVGGGISTVEDVKVLLAAGADKISINSAAVKNPVVIDQMAREF
GSQCIVVAIDTRNVDGIDFVHTHGGRKPTLLKTQAWAQEVADRGAGEVLLTSMDHDGTKA
GFANELTAEISSALSIPVIASGGAGSMPHFKDVFTFGKADAALAASIFHFKEIPVPTLKE
YLIGEGVSIR
>Flexibacter_flexilis_DSM_6793_HisF 
MLTKRIIPCLDIKDGQTVKGINFENLRSAGNPVELAQFYAAQGADELVFLDITATVENRK
TLLHLVQEVARHINIPFTVGGGIGSVADVSALLNAGADKISINSSAVRNPSLINELAAEF
GSQCVVVAIDTRHVNGENIVHTHGGRTPTQLQTLAWAREVTERGAGEILLTSMDSDGTKA
GFADALTRTVAQSVSIPVIASGGAGTMAHFKSVFEEGCADAALAAGIFHFGEMTIPDLKH
YLQQNGIAVR
>Rufibacter_tibetensis_1351_HisF 
MLTKRIIPCLDIKNGRTVKGVRFEDIRDAGDPVELAALYAKQGADELVFLDITATNEKRK
TLRELVREIARYIDIPFTVGGGISAVEDVEVLLQNGADKVSVNSSAIHRPDLITELASRF
GSQCVTVAIDTKSPE-GWKVFSKAGTVDTGLWALDWAKEVVELGAGEILLTSMSNDGTKN
GFALDITGEISRNVIVPVIASGGAGNQQHFLDVFEVG-ADAALAASIFHFQEVPIPGLKQ
YLAENKIDIR
>Pontibacter_actiniarum_DSM_19842_HisF 
MLTKRIIPCLDIKNGRTVKGVQFENIRDAGDPVELAKWYAEQGADELVFLDITATNEERK
TFAALVRDIARHIDIPFTVGGGIGAVADVEVLLHAGADKVSVNSSAIKNPQLVQELAKHF
GSQCVTVAIDTKYEETGWKVYTRAGTVETEHATIDWAKKVTDLGAGEILLTSMNNDGTKA
GFALDITGEVAQAVSVPVIASGGAGSMKHFAEAFNISHADAALAASLFHFRELGVPELKS
YLKEQGIAVR
>Hymenobacter_roseosalivarius_DSM_11622_HisF 
MLTKRIIPCLDVKDGRTVKGVRFEGLRDAGDPVALAARYAREGADELVFLDITATNQKRA
TLVALVRDVARELDIPFTVGGGIGTVADVEALLMNGADKVSINSAALHRPELIDELARRF
GSQCIVVAADARFEPEGWQIYTRAGTHNTGRDAVQWCREAAERGAGEILLTSMSNDGTKD
GFALDITGAVSRAVSVPVVASGGAGSKQHFTDVFQNAHADAGLAASIFHFGEIGIRELKE
HLRQDGIPVR
>Cytophaga_hutchinsonii_ATCC_33406_HisF 
MLTKRIIPCLDVKDGKTVKGVNFLNLRDAGDPVELGALYSQQGADELVFLDITATLEKRG
TLVELVKRVAQHINIPFTIGGGIGSIEDVSACLNAGADKVSVNSSAIKNPALIDQLSKEF
GNQCIVVAIDTRNVGGMNLVHSHGGTKPTDLDTIAWAKEMQERGAGELLLTSMDKDGTKA
GFANELTAYISTHVSIPIIASGGAGTMEHFTDVFTLGKADAALAASIFHFKEIAIPELKS
YLSGKGIHMR
>Siphonobacter_aquaeclarae_DSM_21668_HisF 
MLTKRIIPCLDIKDGRTVKGTNFVNLRDAGDPVALGALYAEQGADELVFLDITATVDNRK
TLVDLVRNVARHVNIPFTVGGGISSVADVSALLNAGADKISINSSAVRRPELINELALQF
GSQCIVVAIDTREVPGEHVVHTHGGRKPTDLRTIPWAKEAQERGAGEILLTSMDADGTKA
GFALALTAEVSGSLSIPVIASGGAGTMEHFTEVFTTGKADAGLAASIFHFREIGIPELKS
YLKGEGISVR
>Leadbetterella_byssophila_DSM_17132_HisF 
MLTKRIIPCLDIKDGRTVKGTNFVNLKDAGDPVELARIYADEGADELVFLDITATVENRK
TLLDLVDKVAHAINIPFTVGGGIGSVQDVSLLLQAGADKISINSAAVRNPELVSALSSEF
GSQCIVVAIDTRRVEGKDIVHTHGGRKPTDLETWEWAKKVEELGAGEILLTSMDADGTKN
GFDIEITSKISRSLGIPVIASGGAGQMEHFLDVFQEGFADAALAASIFHFKEISIPELKT
YLKEKNLPIR
>Dyadobacter_fermentans_DSM_18053_HisF 
MLTKRIIPCLDVKDGRTVKGVNFVNLRDAGDAVELGAMYAAQGADELVYLDITATVDGRS
TFIDLVRRVAHTINIPFTVGGGISSIADVSALLHAGADKVSINSAAVRNPDLINELSLEF
GSQCIVVAIDTRYIETEHIVHTHGGRKATEIRSIPWAKEVEDRGAGEILLTSMDTDGTKN
GFALELTATISGNANIPVIASGGAGNMAHFYDVFTSGKADAGLAASIFHFREIDIPDLKE
YLKNKDLPIR
>Spirosoma_linguale_DSM_74_HisF 
MLTKRIIPCLDIKDGRTVKGTNFVNLRDAGDPVALAAVYAEQGADELVFLDITATVDERK
TLIELVRNVAHTINIPFTVGGGISSVADVSALLNAGADKISINSSAVRNPDLINELALEF
GSQCVVVAIDTRFVNGEHIVHTHGGRKPTELRTIAWARELEERGAGEILLTSMDTDGTKA
GFALELTAQISGAANIPVIASGGAGTMDHFVDVFTTGKADAGLAASIFHFKEIEIPDLKG
YLREKGIEMR
>Odoribacter_splanchnicus_DSM_20712_HisF 
MLAKRIITCLDVKEGRTVKGVHFNDLKDAGDIVELAKKYSVAGADELVFLDITASNDNRS
TRLSWVERVATAVDVPFTVGGGIAREADVEALLKKGADKISVNSAALSEPDLIDRLAYHF
GKQCIVVAIDARYEKEEWCVYSKGGRLRTERELYTWALEVGERGAGEILFTSMDHDGTNR
GFACEAIARLSGLVNVPVIASGGAGKLADFNEVFTKGKADAALAAGVFHYGRLTVGQVKA
YLRQNGIMVR
>Draconibacterium_orientale_FH5T_HisF 
MLAKRIIPCLDIRNGQTVKGINFVDIKEVGDPVELAAKYAADGADELCFLDITATHEGRK
TFVELVKRIAAHINIPFTVGGGISELGDAEKLLAAGADKISINSSAVRNPKLIDDLALNF
GSQFVVVAVDARGENEHWTVTVNGGRIPTDKELFSWAKEAEDRGAGEILFTSMNHDGTKN
GFANKELSKMADMLKIPIIASGGAGAEEHFVDVFTKGKADAGLAASIFHYNEIPIPVLKK
YLKDKGIVVR
>Thermophagus_xiamenensis_DSM_19012_HisF 
MLSKRIIPCLDIRNGKTVKGVKFLDIKEVGDPVELGALYARQGADELVFLDITASHEKRK
TFADLVLRIAQHINIPFTVGGGISELKDAEILLNAGADKISINSSAVRNPQLISDMAKHF
GSQFVVVAIDAKQEDDDWVVTVNGGRIPTEKRLFSWAREAEDRGAGEILFTSMDHDGVKK
GFANEALARLSEELSIPIIASGGAGAKEHFKDVFTIGKADAGLAASIFHFNEIPIPELKD
YLRSHNIPVR
>Paludibacter_propionicigenes_WB4_HisF 
MLAKRIIPCLDIKNGQTVKGINFENITDVGDPVELGALYAQMGADELVFLDITATNEKRK
TLSELVTRIAKHINIPFTVGGGISSVEDVSVLLACGADKISVNTSAVRNPQLISDLASQF
GSQCVVLAIDTKYIDGEWFVFLNGGRIPTDIKTVEWAKQAVALGAGEILLTSMNNDGTKD
GFALDITCAVSEAVNVPVIASGGAGTMEHFVEVFDAGKADAALAASIFHYKEIGIPELKM
FLKEKGVEVR
>Parabacteroides_distasonis_ATCC_8503_HisF 
MLAKRIVPCLDIKDGKTVKGINFVNFRDAGDPVELGAQYSREGADELVYLDITASHEGRK
TFTELVKQVAAHISIPFTVGGGINELKDVDRLLSAGADKVSINSAALRNPALIEEIAKNF
GSQVCVVAIDANFNND-WLCYLNGGRVPTDKYLFQWASEAESRGAGEILFTSMTHDGVKD
GYANDALATLADTLHIPVIASGGAGKMEHFRDTFSNGKAGAALAASVFHFGEIRISDLKQ
YLKDEGINVR
>Coprobacter_fastidiosus_NSB1_HisF 
MLAKRIIPCLDVKDGKTVKGVNFINFRDAGDPVELGHAYSRQGADELVYLDITASYEGRK
TFTEIVKKVAAKVSIPFTVGGGINEINDVDRLLSAGADKVSINSSALKNPKLIEEIAKNF
GSQVCVVAIDANFNNL-WRCYLNGGRVPTDKELFSWAREAQERGAGEILFTSMTHDGVKE
GYANDALAMLNSVLSIPVIASGGAGKKEHFKDVFQIGKADAALAASVFHFGEISISELKD
YLDRENICVR
>Bacteroides_vulgatus_ATCC_8482_HisF 
MLAKRIIPCLDIKDGQTVKGTNFVNLRQAGDPVELGRTYSEQGADELVFLDITASHEGRK
TFTDLVKRVAANINIPFTVGGGINELSDVDRLLNAGADKVSINSSAIRNPDLVDKIAKHF
GSQVCVVAIDAKQETG-WKCYLNGGRIETDKYLFDWAKEVNNRGAGEILFTSMNHDGVKN
GYANEALSTLADLLTIPVIASGGAGCMEHFRDTFAKGKADAALAASVFHFGEIKIPELKQ
YLCEQGINVR
>Bacteroides_helcogenes_P_36-108_HisF 
MLAKRIIPCLDIKDGQTVKGTNFVNLRQAGDPVELARAYSEQGADELVFLDITASFEGRK
TFVELVKRIAANISIPFTVGGGIHELTDVDRLLNAGADKISVNSSAIRRPELIDEIAKHF
GSQVCVLAVDAKREKG-WWCYLNGGRVETDRELFSWTREAGERGAGEILFTSMNHDGVKN
GYANEALAILADKLSIPVIASGGAGSKEHFRDVFLEGKADAALAASVFHFGEVKIPDLKS
YLCAQGISMR
>Bacteroides_fragilis_NCTC_9343_HisF 
MLAKRIIPCLDIKDGQTVKGTNFVNLRQAGDPVELGRAYSEQGADELVFLDITASHEGRK
TFAELVRRIAANISIPFTVGGGINELSDVDRLLNAGADKISINSSAIRNPQLIDDIAKHF
GSQVCVLAVDARQGNG-WKCYLNGGRIETDKELRTWTKEAQERGAGEVLFTSMNHDGVKT
GYANEALAELASQLSIPVIASGGAGRMEHFRDAFTLGKADAALAASVFHFGEIKIPELKS
YLCGQGITVR
>Paraprevotella_clara_YIT_11840_HisF 
ALAKRIIPCLDVKNGQTVKGTNFVNLRQAGDPVELGKAYSEQGADELVYLDITASHEGRK
TFTEMVQRVAAEISIPFTVGGGINELADVERLLNAGADKVSVNSAALRNPGLINEITGHF
GSQVCVVAIDAKEEEG-WFCYLNGGRIRTERGLFEWACEVCDRGAGEILFTSMDHDGVKN
GYANQALSRLAEELSIPVIASGGAGSKEHFRDTFIEGKSDAALAASVFHFGEISIPELKT
WLKSEGINVR
>Fluviicola_taffensis_DSM_16823_HisF 
QVYKRIIPCLDVQNGRTVKGIQFESIRDAGDPVQLAKFYAEQGADELVLLDISATNEERA
TFIPIVEAVAAQVNIPFTVGGGISSVEAARNLLRSGADKISVNSSAVKRPELISELAEAF
GNQCVVVAIDIRKVESGWTVHTHGGKQDTGIDALKWAEDAVLRGAGELLITSMDGDGTKK
GFALDFYQEIEQLVSVPIIASGGAGTIEHFEELFSKTGITGGLAASIFHFSEISIPELKK
GLSKK---VR
>Schleiferia_thermophila_DSM_21410_HisF 
MLTKRIIPCLDVKDGRTVKGTHFLHLRDAGDPVELASRYASEGADELVFLDITATLEGRK
TLIELVYRVASCISIPFTVGGGIKSVADAAALLHHGADKISINTAALLNPDLITDMAKEF
GSQCVVLAVDARQIAPQWIAYLKGGTMATDIDAVQWIQEGVDRGAGEILLTSMNRDGTRA
GFDIELTKKAASLVQVPIIASGGAGALHHFAEVFTIGQADAALAAGILHYENFTIQQIKE
FLFQQKIPVR
>Algoriella_xinjiangensis_XJ109_HisF 
MLKKRIIPCLDIKDGRTVKGVNFEGLRDAGDPVELAKKYVEEGADELVFLDITATLEKRK
TLAEMVEKIASAINIPFTVGGGINSVEDASAVIKAGADKVSVNSSAVKNPQLIADLAAQF
GSQCVVVAVDTRNINGTQKVFVSGGKIETEWETLAWVKKVEELGAGEILLTSMDGDGTKA
GFKIDITKAVSDAINIPVIASGGAGKMEDFTEVFTLTKASGGLAASIFHFGEIPIPTLKN
YLKEQNIPIR
>Chryseobacterium_gleum_NCTC11432_HisF1 
MLKKRIIPCLDIKDGSTVKGVNFEDLKNAGDPVELAKKYEQEGADELVFLDITATIEDRK
TFVQLVKDIAKELSIPFTVGGGISSVKDVRKLLEAGADKISVNSSAVKNPDLISDLAKEF
GSQCVVVAIDTRQVGDKDLVHIKGGREATELSTVEWAKQAESLGAGEILLTSMDGDGTKN
GFDLRITGLVSEAISIPVIASGGAGTTDDFVKVFDETKATGALAASIFHFNEIGIQELKE
QLKTQKIEVR
>Chryseobacterium_gleum_ATCC_35910_HisF2 
MLRPRIIPSLLIQDNGLVKTVNFKNPKYVGDPINAVRIFNEKEVDELAIFDIDATVKGLE
PNYSLIERIANQSRMPLCYGGGVRTVEQAQKIFGLGIEKIALSSAVLQNPQLITQIAERV
GSQSVIVVLDVKKLFGGYEVYTHNGKKSTGINPFKFAEEAQKLGAGEIIINSIDQDGVMK
GYDMGLIDKVREKISLPLTVLGGAGSLNDIKQVIDQHGIIGVAAGSLFVFKAVLINYEKE
KLRHK-----
>Wenyingzhuangia_marina_DSM_100572_HisF 
MLAKRIVPCLDIKNGRTVKGVNFVDLRDAGDPVELAKKYAETGADELVFLDISATEERRR
TLVNLVRGVAAQVNIPFTVGGGISSVEDVDILLQNGADKVSINSSAVKRPKLVNELSQKF
GSQCVVVAIDAKKIDGEWIVHLVGGKVPTELNLFDWAKEVEERGAGEILFTSMNNDGTKD
GFANEALARLSEELNIPIIASGGAGNMQHFVDTFKDGKADAALAASVFHFQEIEIPDLKQ
ELKRQGIPVR
>Tenacibaculum_maritimum_NCIBM_2154T_HisF 
MLTKRIIPCLDIKDGRTVKGVNFLNLRDAGNPVELAKIYAKEGADELVFLDISATEERRK
TLVNLVRKIAEQVDIPFTVGGGISSVEDVTVLLKSGADKVAINSSAIKRPELINQLSKQF
GSQCVVVAMDAKYNNNEWVVHLAGGKIPTKLNLFEWAMEVESRGAGEILFTSMNHDGTKS
GFANNVLKELSELVNIPIIASGGAGCIKHFQDVFIEGKANAALAASVFHFKEISISRLKR
ELQEKSIPVR
>Polaribacter_filamentus_ATCC_700397_HisF 
MLTKRIIPCLDIKNGRTVKGINFVNLIDAGDPVILAKQYADLGADELVFLDISATLEGRK
TMLEMVLKVAEQVNIPFTVGGGISSIEDVDALLKCGADKVSINSSAVKRPDLVNELADKF
GSQCVVVAIDAKQINGEWFVHLAGGTIPTKINLFDWAKQVEKRGAGEILFTSMNNDGTKA
GFANEALAKLSSELNIPIIASGGAGTVQHFIDTFTVGKSDAALAASVFHFGEIAILELKE
ALKKKNIPVR
>Myroides_phaeus_DSM_23313_HisF 
MLKKRIIPCLDIQNGQVVKGVNFENIKQAGDPIALAKRYVAEGADELVFLDITATIENRK
TLVDLVRAIAREINIPFTVGGGINSVEQARELIRAGADKVSINSAAIRRVELLSELAQEF
GNQCVVLAIDTKQEDDVWWVYSKGGREKTDKQTLDWAQEGVRSGAGEILLTSMNHDGTKG
GFALELTSQVADIVDVPVIASGGAGAIEHFEEVFTQTRATGALAASIFHYGQVPIVALKQ
ALKTKNIAVR
>Flavobacterium_cucumis_DSM_18830_HisF 
MLTKRIIPCLDIKNGRTVKGVNFLDLKDAGDPVELAKKYAQTGADELVFLDISATEERRA
TLIDLVRKVAAAINIPFTVGGGIASVADVDVLLRNGADKISINSSAVKNPNLINEIAAKY
GSQCVVVAIDAKQIDGDWIVHLVGGKVPTEWNLFDWAKEVEQRGAGEILFTSMNNDGTKN
GFANEALAKLSEIVNIPIIASGGAGTMEHFAETFSNGKADAALAASVFHYQEIEIPALKQ
FLKNQNIAVR
>Flavobacterium_aquatile_LMG_4008_HisF 
MLKKRIIPCLDIKNGRVVKGVQFLELKDAGNPVELASFYSKNGADELVFLDISATLEKRK
TLAEMVTQLSKEINIPFTVGGGIQSVEDARLLLQSGADKVSINSAAVLNPELITQISDAF
GSQSLVVAIDIKKLDNDWYVFIKGGTESTGILAIDWAKKVEELGAGELLITSMNNDGSKD
GFALEITNEISKVVSIPVIASGGAGNSQHFTDLFTKTEVSAGLAASIFHFNEVPISELKN
VLKTQNISIR
>Flavobacterium_johnsoniae_UW101_HisF 
MLAKRIIPCLDIKNGRTVKGVNFVDLRDAGDPVELAEIYSREGADELVFLDISATEERRK
TLVNMVRSVAEKINIPFTVGGGISSVEDVDILLNNGADKVSINSSAVKNPQLINDLAQKF
GSQCVVVAIDAKQIDGQWIVHLVGGKVPTELNLFDWAVEVAERGAGEILFTSMDNDGTKN
GFANEALAKLSELVNIPIIASGGAGNIQHFVDSFKEGKADAALAASVFHFKEIEIKALKQ
ELRKNGVEVR
>Imtechella_halotolerans_K1_HisF 
MLAKRIIPCLDIKNGRTVKGVNFVALKDAGDPVELAAKYAENGADELVFLDISATEERRK
TLADLVLRVAENVTIPFTVGGGISAVQDVEILLQCGADKISINSAAVKNPNLITELSQQF
GSQCVVVAVDARQMDGRWKVHLVGGKVPTQLDLFDWAKEVEQRGAGELLFTSMDHDGTKD
GFANEALAILSDSLSIPIIASGGAGKIEHFTDAFIKGKADAALAASVFHFNEIELKTLKK
ELQQQGIPVR
>Muricauda_ruestringensis_DSM_13258_HisF 
MLTKRIIPCLDIKNGRTVKGINFVDLRDAGDPVELAEIYAKEGADELVFLDISATEEKRK
TLAELVYHVAETINIPFTVGGGISSVEDVDILLKNGADKVSINSSAVKRPDLINELVAKF
GSQCVVVAIDAKQIDGQWKVHLVGGKVPTELDLFEWAKEVEERGAGEILFTSMDHDGTKN
GFANKALAHLSGLVNIPVIASGGAGTVSHFIDTFKDGKADAALAASVFHFKEIEINTLKE
KLKQEGIPVR
>Robiginitalea_biformata_HTCC2501_HisF 
MLAKRIIPCLDIKDGRTVKGVNFVDLRDAGDPVDLAEAYAREGADELVFLDISATEEKRK
TLAHLVRRVAERIDIPFTVGGGISSVADVDVLLHNGADKVSVNSSAVRSPELIDTLAAKF
GSQCVVAALDAKWMDGLWRIHLVGGKVPTELELFSWAREVVDRGAGEILFTSMDHDGTKN
GFANEALARMAREVAVPVIASGGAGTKSHFADTFTRGNADAALAASVFHFGEIPIPELKS
YLREQGIPVR
>Cellulophaga_lytica_DSM_7489_HisF 
MLTKRIIPCLDIKNGRTVKGINFVDLRDAGDPVELAEIYAKTGADELVFLDISATEERRK
TLADLVLRVAEKVNIPFTVGGGISSIEDVDILLQNGADKVSINSSAVKNPQLINDLAAKF
GSQCVVVAIDAKNIDGNWVVHLVGGKVPTELNLFDWAKEVEKRGAGEILFTSMDNDGTKD
GFANEALAKLSTELNIPIIASGGAGSIQHFTDTFKDGKADAALAASVFHFKEIEIKELKE
ELKTNGIPVR
>Zhouia_amylolytica_CGMCC_1.6114_HisF 
MLTKRIIPCLDIKNGRTVKGVNFVDLRDAGDPVELAEIYAKEGADELVFLDISATEERRR
TLAELVLHVAEKVNIPFTVGGGISSVEDVDRLLKCGADKVSINSSAVKNPQLINDLAAKF
GSQCVVVAIDAKQIDGQWRVHLVGGKVPTELDLFEWAKEVEKRGAGEILFTSMDHDGTKN
GFANEALAQLSTALNIPIIASGGAGSIQHFTDTFKEGKADAALAASVFHFKEIEINDLKS
ELRKHDIPVR
>Kordia_algicida_OT-1_HisF 
MLTKRIIPCLDIKNGRTVKGVNFVNLRDAGDPVELAKIYADEGADELVFLDISATEERRK
TLQKLVLDVASQVDIPFTVGGGISSTEDVDRLLQAGADKVSINSAAVKRPELINELASKF
GNQCIVVAIDAKQIEGEWIVHLVGGKVPTEIKLFDWAREVAERGAGEILFTSMDNDGTKD
GFANEALSKLSEIVNIPIIASGGAGNMQHFTDTFVDGKADAALAASVFHFKEIGIPELKH
NLKNNGINVR
>Gelidibacter_algens_DSM_12408_HisF 
MLTKRIIPCLDIKNGRTVKGVNFVNLIDAGDPVVLAKQYAEKGADELVFLDISATLEGRK
TTLEMVLRVAEQVNIPFTVGGGISSIEDVDLLLKSGADKVSINSSAIKRPELINELSDKF
GSQCVVVAIDAKQINGKWMVHLAGGSIPTTLDLFEWAKEVETRGAGEILFTSMDHDGTKD
GFANEALSRLSSELNIPIIASGGAGTVQHFVDTFQKGKSDAALAASVFHFGEIEIKDLKE
ELRTNNIEVR
>Formosa_algae_KMM_8021_HisF 
MLTKRIIPCLDIKNGRTVKGVNFVDLIDAGDPVELAKQYALKGADELVFLDISATLEGRG
TTLDVVLHVAEQVNIPFTVGGGISSIEHVDALLQCGADKISINSSAVKRPELVKELSEKF
GSQCVVVAIDAKEVDGQWKVHLAGGSIPTEIDLFEWAKQVEDLGAGEILFTSMNHDGTKN
GFANEALAKLSDMLNIPIIASGGAGTIQHFVDTFNDGKADAALAASVFHFGEIPISELKA
ELKTNNIAVR
>Flaviramulus_basaltis_DSM_18180_HisF 
MLTKRIIPCLDIKNGRTVKGVNFVDLRDAGDPVELAKQYANVGADELVFLDISATLEGRA
TTLDMVLRVAEQVNIPFTVGGGISSIEDVDALLKCGADKVSINSSAVKRPELVNELSNKF
GSQCVVVAIDAKQIGDDWKVHLAGGSIPTDIDLFEWAKEVEERGAGEILFTSMNHDGTKN
GFANEALARLSNELNIPIIASGGAGNVQHFIDTFNIGKSDAALAASVFHFGEISIPELKK
ELKENNIVVR
>Ulvibacter_litoralis_DSM_16195_HisF 
MLKKRIIPCLDIMNGRTVKGINFVGIKDAGDPIELAKKYVQEGADELVFLDITATIENRT
TLLQLVERIASEINIPFTVGGGINTVEDVSNLLNAGADKVSVNSSAVKNPSLITDIATTF
GSQCLVVAIDTKFEADEWKVFVHGGRTPTELTTVQWAQQVEALGAGEILLTSMNNDGTKG
GFALDITNQVSTAINIPVIASGGAGTKKHFTEVFEQTKATGALAASIFHYGEIPIPELKE
YLHTKNVAVR
>Leeuwenhoekiella_marinoflava_LMG_1345_HisF 
MLTKRIIPCLDIKKGRTVKGVNFVALRDAGDPVELAAKYAETGADELVFLDISATEERRK
TLADLVLRVAEKINIPFTVGGGISSVEDVDILLHNGADKVSINSSAVKNPQLINDLAAKF
GSQCVVVAIDAKQIKGKWTVHLVGGKVPTELDLFEWAQEVEQRGAGEILFTSMDHDGTKN
GFADEALAKLSTLLNIPIIASGGAGTMQHFTDTFINGKADAALAASVFHFHEIDISELKH
VLKSKNIPVR
>Nonlabens_tegetincola_JCM_12886_HisF 
MLKKRIIPCLDIKDGRTVKGINFVGLRDAGDPVELAKQYALQGADELCFLDITATIEKRE
TLVPLVKEIASVLNIPFTVGGGINDVKLAKEIIKAGADKIAVNSAAVKRPELINELAQEL
GSQCVVVAVDTKLVDNTNKVFIGGGRFETDKETITWCKECETRGAGEILLTSMNHDGTKN
GFALEITDILSRELNIPIIASGGGGNTQHFVDLFSKTHASAGLAASIFHFGELPVPDLKN
QLNEAGVAVR
>Croceibacter_atlanticus_HTCC2559_HisF 
MLTKRIIPCLDIKDGRTVKGVNFVGLRDAGDPVELAKRYAIEGADELVFLDISATEEKRK
TLAKLVLQVAEQVNIPFTVGGGISSVEDVDILLQNGADKVSINSSAVKNPQLINDLSAKF
GSQCVTVAIDAKQVNGEWMVHLVGGKVPTELNLFTWAKEVEQRGAGEILFTSMNNDGTKD
GFANEALRKLSEELTIPIIASGGAGSIQHFKDTFHLGKSDAALAASVFHFKEIEIVDLKK
ALQADNIAVR
>Salegentibacter_salegens_ACAM_48_HisF 
MLTKRIIPCLDIKDGRTVKGVNFIDLRDAGDPVELAEIYAKSGADELVFLDISATEEKRK
TLANLVRRVAEKVNIPFTVGGGISSVEDVDILLKNGADKVSINSSAVKNPGLINELAAKF
GSQCITVAIDAKQVNGEWLVHLVGGKIPTDINLFQWAKEVEERGAGEILFTSMNNDGTKA
GFANEALAVLSSELNIPIIASGGAGNMQHFCDTFIEGKADAALAASVFHFKEIEIKDLKE
ELRRNGVEVR
>Zunongwangia_profunda_SM-A87_HisF 
MLTKRIIPCLDIKNGRTVKGVNFVDLRDAGDPVELASKYAETGADELVFLDISATEERRK
TLANLVLRVAEKVNIPFTVGGGISSIEDVDILLKNGADKVSVNSSAVKNPDLINELSQKF
GAQCITVAIDAKQINGQWIVHLVGGKVPTELDLFEWAKEVEQRGAGEILFTSMNNDGTKD
GFANIALKKLSEDLNIPIIASGGAGNIQHFVDTFKEGKADAALAASVFHFKEIEIPELKK
ELKKQGIPVR
>Prevotella_maculosa_OT_289_HisF 
ALAKRIIPCLDVKDGKTVKGTNFVNLRNAGDPVELGKAYSDAGADELVFLDITASLEGRK
TFTNMVERVAKEINIPFTVGGGVNELADVDRLLQAGADKVSINSAVLCQPDLINQITNHY
GSQVCVCAIDARYKDD-WYCYIRGGREKTGRKLFEWAKEVADRGAGEILFTSMDHDGIKQ
GFANEVLAQLSEIVNIPIIASGGAGKEEHFKDVFLQGKADAALAASVFHFGELTIPHLKQ
YLKKEGINVR
>Prevotella_bergensis_DSM_17361_HisF 
GLAKRIIPCLDVRNGETVKGINFVNLRSAGDPVELGKAYSDAGADELVFLDITASFEERK
TFTNLVSRVAQEVNIPFTVGGGISTIDDVERMLLAGADKVSINSAAIRNPQLINQIASKF
GSQVCVCAIDARLEDG-WHCYVKGGRERTALSLFDWANEVADRGAGEVLFTSMDHDGVKQ
GYANETLAQLAENIPIPVIASGGAGRKVHFRDAFIQGHADAALAASVFHFGEIKIPELKK
YLSKEGVNVR
>Chryseobacterium_aquaticum_KCTC_12483_HisF 
MLKKRIIPCLDIKDGTTVKGINFEGLRNAGDPIELAKKYENEGADELVFLDITATIEERK
TFVELVKNIAKELSIPFTVGGGISSVEDVRKLLEAGADKISVNSSAVKNPQLVSDLAKQF
GSQCVVVAIDTKFVNGDDWVFVKGGREITTLKTLDWAKEAEKLGAGEILLTSMDGDGTKN
GFDIRITKLVSDHINIPVIASGGAGNTEDFETVFNNTKATGALAASVFHFGEINISNLKE
DLKFNKITVR
>Arenibacter_echinorum_DSM_23522_HisF 
MLTKRIIPCLDIKNGRTVKGINFVDLRDAGDPVELAEIYAKTGADELVFLDISATEERRR
TLADLVLRVAEKVNIPFTVGGGISSVEDVDILLHNGADKVSINSSAVKNPQLINDLVAKF
GSQCIVVAIDAKQIDGEWIVHLVGGKVPTELNLFTWAKEVETRGAGEILFTSMNHDGTKD
GFANEALAKLSTELNIPIIASGGAGNMQHFTDTFIEGKADAALAASVFHFKEIEIKDLKE
ELKRNNIPVR
>Maribacter_cobaltidurans_B1_HisF1 
MLAKRIIPCLDIKDGRTVKGVNFVDLRDAGDPVELAEIYSREGADELVFLDISATEQKRK
TLADLVYHVAEKVSIPFTVGGGISSVEDVDILLQNGADKVSINSSAVKNPQLINDLVAKF
GSQCIVVAIDAKQINGEWIVHLVGGKVPTERKLFEWAKEVEERGAGEILFTSMDHDGTKN
GFADEALSKLSRELNIPIIASGGAGNIQHFTDTFNLGLADAALAASVFHFKEIKIRDLKE
ELKKEGIPVR
>Maribacter_cobaltidurans_B1_HisF2 
MKTVRVIPRLDIKGPNLVKGIHLEGLRVLGKPSDFAKYYYQQGADELMFMDVVASLYERN
SLHDIITETAKKIFIPITVGGGLRTISDIKGVLRAGADKVCLNTAAIKDPELIKKASRMF
GSSTIVIAIEAIKSDGKYLAYTDNGREYTGVDVFEWARKIDELGAGEIVITSVDQEGTGQ
GYDLNLVSKISESVSIPVIAHGGPGNKKDVVSVLKEGHTDAVMISSLFHYHPCSILELKR
TLVDNEIECR
>Olleya_aquimaris_DSM_24464_HisF 
MLTKRIIPCLDIKNGRTVKGVNFVNLRDAGDPVELAKQYAVKGADELVFLDISATLEGRK
TMIDMVLQVAEQVNIPFTVGGGISSVEDVDVLLKSGADKVSINSSAVKRPELINELANKF
GSQCVVVAIDAKQIDSEWKVHLAGGSIPTNLDLFEWAKEVEQRGAGEILFTSMNNDGTKN
GFANEALAKLSETLNIPIIASGGAGTVQHFVDTFKEGKADAALAASVFHFGEIAIKDLKE
ELRDNNIEVR
>Aquimarina_aggregata_RZW4-3-2_HisF 
MLTKRIIPCLDIKNGRTVKGVNFVDLRDAGDPVELADIYSKAGADELVFLDISATEERRK
TLANLVLRVAEKVNIPFTVGGGISSVEDVDILLQNGADKVSVNSSAVKNPQLINDLAAKF
GSQCITVAIDAKQIEGEWIVHLVGGKVPTQLNLFDWAKEVEQRGAGEILFTSMDNDGTKD
GFANRALARLSSELNIPIIASGGAGNSKHFVDTFVQGKADAALAASVFHFKEIEIQDLKK
ELQDKNIPVR
>Burkholderia_cenocepacia_J2315_HisF 
ALAKRIIPCLDVTAGRVVKGVNFVELRDAGDPVEIARRYDDQGADELTFLDITATSDQRD
LILPIIEAVASQVFIPLTVGGGVRAVEDVRRLLNAGADKVSMNSSAVANPQLVRDAADKY
GSQCIVVAIDAKRADGRWEVFTHGGRKNTGLDAIEWARKMAELGAGEILLTSMDRDGTKS
GFDLALTRGVSDAVPVPVIASGGVGSLQHLADGIKDGRADAVLAASIFHYGEHTVGEAKR
FMSDQGIAVR
>Geobacter_thiogenes_ATCC_BAA-34_HisF 
MLTRRIIPCLDVTGGRVVKGVQFLELRDAGDPVEIAEAYDQQGADELTFLDITASSDGRD
TMVDVVRRTAERVFMPLTVGGGIRVVEDIRRMLNAGADKVSINTAAVSRPEFVNEAAERF
GSQCTVVAIDAR-VPGRWEVYTHGGRKPTGIDVVEWANRMESFGAGEILLTSMDRDGTKD
GYDLALTRAVVDAVSIPVIASGGVGNLEHLYDGFTTAGASACLAASIFHFRQHTVQEAKQ
YLQGRGVPIR
>Neisseria_meningitidis_MC58_HisF 
ALAKRIIPCLDVKDGRVVKGVNFIGLRDAGDPVEAAKRYNGEGADELTFLDITASSDNRD
TILHIIEEVAGQVFIPLTVGGGVRTVADIRRLLNAGADKVSINTAAVTRPDLIDEAAGFF
GSQAIVAAVDAK-ANPRWEIFTHGGRNPTGLDAVEWAVEMQKRGAGEILLTGMDRDGTKQ
GFNLPLTRAVAEAVDIPVIASGGVGNVRHLIEGITEGKADAVLAAGIFHFGEIAIREAKR
AMREAGIEVR
>Sphingomonas_wittichii_RW1_HisF 
TVRVRVIPCLDVAGGRVVKGVNFVDLADAGDPVEQARVYDAAGADELCFLDITASHEGRG
TILDVVARTAAVCFMPLTVGGGVRSADDARALLLAGADKVAVNSAAVARPELCAEMAERF
GAQCVVGAVDAR-VGPKWEIYTHGGRKPTGIDAVEHAKRLASLGAGEILLTSMDRDGTRD
GYDLALTRAISDAVPVPVIASGGVGNLGHLVEGVTRGGASAVLAASIFHFGQHSVAEAHA
ALRAAGLPVR
>Xylella_fastidiosa_9a5c_HisF 
MLSRRLIPCLDVRDGRVVKGVKFRDHVDMGDIVELALRYRDHGADELVFYDIGASPRGRS
VDYRWVERVARLIDIPFCVAGGIGQVETARAVLHAGADKISINSPALRQPALISALAEAF
GVQCVVVGIDSIRADGQWRVRCNTGTQALPLRTLDWIVEAQRLGAGEIVLNCMDSDGVRC
GYDIAQLSQARALCQVPLVASGGAGNMQHFADVFHKADVDGALAASVFHSGAILIPGLKQ
FLREQQIEVR
>Gloeobacter_violaceus_PCC_7421_HisF 
MLAKRIVPCLDVKAGRVVKGVNFVGLRDAGDPVELAKLYNDQGADELVFLDIAATHEERA
ILIDVVYRTAEQVFIPLTVGGGIGDLDTIQALLDAGADKVSINSAAVRDPELIARAGERF
GAQCIVLAIDARAAGGGWEVYVRGGRTPTGLDAVAWAVEGERRGAGEILLTSMDADGTRA
GYDLALTRAVAEAVQLPVIASGGAGNCEHIRTALTEGAAQAALLASLLHYGELTVEQIKA
HLAAHGVPVR
>Prochlorococcus_marinus_MIT_9211_HisF 
MVALRLIPCLDVANGRVVKGVNFVGLRDAGDPVELAYRYSKSGADELVFLDIAASHEGRA
TLIEIVRRTAESVTIPFTVGGGISSIEGIKELLRAGADKVSLNSSAVRDPELIAQGANQF
GSQCIVVAIDAKRENCEWDVFVNGGRKNTKLDALEWAKKVAGLGAGEILLTSMDGDGTQN
GYDLKLTRTIADALQIPVIASGGAGSLEHILEAFTEGKASAALLASLLHDGELTIEQIKD
YLLKNQLLIR
>Akkermansia_muciniphila_ATCC_BAA-835_HisF 
MLAKRIIPCLDVTDGRVVKGTNFINLRDAGDPVECARAYDAQQADELVFLDITASSDGRA
TMADVVRRTAACCFMPLTVGGGIRSVKDMREMLLAGADKVSLNTAAINRPELINEGAVAF
GSQCIVVAIDAKRASGKWGVSTHGGRKFVGLDAVEWAVEAERRGAGEILLTSMDADGAKT
GYDIELTRAVSSAVRIPVIASGGAGNLDHMVDVLVEGKADAVLAASIFHFGEYTVPEAKA
YFASRGIPVR
>Acidobacterium_capsulatum_ATCC_51196_HisF 
MLTRRIIACLDVTNGRVVKGVQFLDLMDAGDPAELAARHAASGADEIVLLDITATHEGRG
TLLETVRKTAQRLFIPFTVGGGIRTADDAAAVFDAGADKISINSAALTRPELIEEIGSKF
GAQAVVVAIDARRATG--EVFASGGRKPTGRDAVAWAREAEQRGAGEILLTSMDADGTRD
GFDCELTAAVSSAVQIPVIASGGAGTPQHFADVFLRGKADAALAASIFHFGVADARSLKA
ELAAQSIPMR
>Hungatella_xylanolytica_DSM_3808_HisF 
MLTKRIIPCLDVHNARVVKGVNFVNLQDAGDPVEIAAAYDKAGADELVFLDITASSDNRN
TVVDMVRRVAEKVFIPFTVGGGIRTVEDFKMLLREGADKISINSSAINTPRLISDAADKF
GRQCVVVAIDARRADGGWNVFKNGGRIDTGLDAVEWAMKADRLGAGEILLTSMDCDGTKV
GYDDELNRIIAESVSVPVIASGGAGTMEHFHSALTEGKADAALAASLFHYKELEIMELKR
YLSEKGVPVR
>Lactococcus_lactis_Il1403_HisF 
MLTKRIIPCLDIKNGKVVKGINFVSLREIGDSVELAKIYEEQCADEIVFLDITASFEERE
IIGELIGRAARELSIPLTFGGGIRSIDDFRRILARGADKVSVNSAAIENPELIRQAANEL
GVQCVVVAIDAKKADHGYDVYIKGGRENAGLDLVDWAKKCERLGAGEILLTSMDKDGTKT
GYDLEMLNDVCTAVNIPVVASGGCGKISDIVEVFQNTRSDAALVASLFHYGEATVDEVKD
ELIKNNIPAR
>Micrococcus_luteus_NCTC_2665_HisF 
SLAVRVIPCLDVDAGRVVKGVNFENLRDAGDPVELARRYNAAGADEITFLDVTASTSDRA
TTYDVVTRTAEEVFIPLTVGGGVRTVEDVDRLLRTGADKVSVNTAAVARPELITEITRRF
GSQVLVLSLDARREDPGYEVTTHGGRRGTGIDAVAWCREASERGVGEILLNSIDADGTRE
GFDLEMIRDVRAVTRVPLIASGGAGEPEHFPPAVAAG-ADAVLAASLFHFGDDMLARVKD
ALRQAGHTVR
>Streptomyces_griseus_NBRC_13350_HisF 
SLAVRVIPCLDVDNGRVVKGVNFQNLRDAGDPVEMAKLYDAEGADELTFLDITASSGDRE
TTYDVVRRTAEQVFIPLTVGGGVRTPDDVDKLLRAGADKVGVNTAAIARPDLIREIAERF
GRQVLVLSVDARRPE-TFEVTTHGGRKGTGIDAVEWAHRAAELGAGEILLNSMDADGTKD
GYDTEMIEAVRKHVTVPVIASGGAGRLADFAPAIEAG-ADAVLAASVFHFGDLRILEVKG
ALREAGHPVR
>Bacillus_subtilis_168_HisF 
MITKRIIPCLDVKEGRVVKGIQFLELKDAGDPVELAEVYDREGADELVFLDISASHEGRK
TMVDVVEQVAAKLAIPFTVGGGINQLSDMKTILRAGADKVSVNTAAVLRPELITEGAEFF
GSQCIVLAIDAKYKESTYKVYTHGGRKKTDWEVTAWAKEGVKRGAGEILLTSMDSDGEKK
GFDHTLTKLVSEAVPVPVIASGGAGNAQHMLEAFTKGEADAALAASIFHYKETSIKEVKS
YLKEYGVNVR
>Clostridium_novyi_NT_HisF 
MKNKRIIPCLDVNKGRVVKGVKFTNLKDVGDPAKIAEFYEKEGADEIVLLDISATSEERE
TMIDVIKKVAKNVSIPITVGGGIRTVEDAKKVIEAGANKISINSAAVRTPNLIKKISDEF
GKEALVVAIDGKRKDDGWSVVISGGEIDTRLDVFKWAKKAEELGAGEILLTSKDADGTKE
GYDIELTDGVCKTVDIPVIASGGCGKLQDFGDIFEKTTVSGALAASMFHFREVTIKEVKD
YIDYRNIDGR
>Staphylococcus_aureus_NCTC_8325_HisF 
MIKKRIIPCLDVKDGRVVKGIQFKGLRDIGNPVDLAMYYNEAGADELVFLDISKTEEGHS
LMLEVIEQTASRLFIPLTVGGGIQSLDDITQLLNHGADKVSLNSSALKNPQLIKQASDKF
GRQCICIAIDSYYPERAHYCCTTGGKKMTNIKVYDWVQQVEQLGAGELLVTSMGHDGMKQ
GFDIEHLANIKSLVNIPIIASGGGGNAQHFVELFDQTDVSAGLAASILHDRETTVQSIKE
VIRNTEVPFS
>Streptococcus_gallolyticus_ATCC_43143_HisF 
MLKKRIIPCLDVKDGRVVKGVNFVNLTDVGDPVDAARAYYEAGCDELVFLDITATHEKRD
TTVEMVKRVADQVFIPFTVGGGIRSVEDMNKMLKAGADKVAVNSSAVANPQLIKDCAEKF
GNQCVVSAIDARKADGTWHVYVAGGRKDTGIDLIEWAKTVVSLGAGEILLTSMDKDGTKS
GFDLDMLNAVADVVNVPIIASGGAGNIDHMVDVFEKTTATGALAASIFHFGEVSIADTKA
AMAAAGIEVR
