# Supplementary material for: The Histidine Biosynthetic Genes in the Superphylum Bacteroidota-Rhodothermota-Balneolota-Chlorobiota: Insights into the Evolution of Gene Structure and Organization
Source: Microorganisms. 2021 Jul 3;9(7):1439. doi: 10.3390/microorganisms9071439 (PMC8305728; doi:10.3390/microorganisms9071439)
Supplement: Supplementary file 1 [file microorganisms-09-01439-s001.zip › Supplementary file S14.fasta]

>Ignavibacterium_album_JCM_16511_HisB 
------------------------------------------------------------
----------------------------------------------MKNL----------
------------------------------TKETKISVKLNLDGSGKIKTGIGFFDHMLE
QIARHANLDLQVIDEHHTVEDTGIALGEAIRKALGDKKGIQRYGIPMDDSVAICTIDLGG
RSYLNF-NCKFKREKVGFPTELTKEFFRALADSMKANIYIGENDHHKIESIFKAFAKSLN
EAARFDIPSTKGIL
>Melioribacter_roseus_P3M_HisNB 
LKALFLLRDYSYSIE-SDIHEINPL-ILEFL----------------------NKNGLGC
DK----------------------------------------QNPAIKILKTAGDVYTVG
-----------------------DIVTRLLTKETDIKIAIDIDGEGKIKTGIGFFDHMLD
QIARHSNINLKVVDEHHTVEDTGIALGEAIKQALGDKKGIKRFGLPMDDSIAKCAIDLSG
RNYLNF-KCKFEREKVGFPTELTEEFFRGVALGMMANIYLGKNDHHKIESMFKAFAKSLN
EAFRIDLPSTKGKL
>Chloroherpeton_thalassium_ATCC_35110_HisB 
------------------------------------------------------------
-------------------------------------------MPK--------------
------------------------------TKETDIAIELVLDGNG-IQSGIRFLDHMLE
SFSKHSRIDIALVDDHHSIEDIAIVLGSAISQALGDKRGIQRYGIPMDESLARAAIDLSG
RSYLFF-DAVFDRPTVSLSTEMVEHFFFSLAEHLKANIHLGKNTHHKVEALFKSLAVAMR
EAVK--VLSTKGVI
>Prosthecochloris_aestuarii_DSM_271_HisB 
------------------------------------------------------------
-------------------------------------------MSQPDNH----------
------------------------------TSETDISIDLNLDGTG-ISSGVVFLDHMLA
NFSKHAQIDITLVDDHHSVEDIALVLGSALLQSLGDKKGIKRYGIPMDEALARCALDLGG
RSYSVF-NATFNRSVVNFSTEMVEHFFLSLSRTLHANIHIGQNTHHKIEAIFKAFAYALK
DAIS--IPSTKGVI
>Chlorobaculum_tepidum_TLS_HisB 
------------------------------------------------------------
-------------------------------------------------M----------
------------------------------TAETDISATVNLDGSG-IETGVVFLDHMLT
NFSRHSGIDVQLVDDHHTVEDVALVLGKAIVDALGDKKGIGRYGIPMDEALAQCSIDLGG
RSYCVF-RAEFQRPVIQLSTEMVEHFFVSLSRTMNANLHLGRNTHHMIEALFKSLAYAMK
QAVK--IKSTKGAI
>Chlorobaculum_limnaeum_DSM_1677_HisB 
------------------------------------------------------------
-------------------------------------------MTDSTSM----------
------------------------------TAETDISATINLDGSG-IETGVVFLDHMLT
SFSRHSGIDVQMVDDHHTVEDVALVLGKAIVEALGDKKGIGRYGIPMDEALAQCSIDLGG
RSYCVF-RAEFQRPVIQLSTEMVEHFFVSLSRTMNANLHLGRNTHHMIEALFKSLAYAMK
QAVK--IKSTKGLI
>Pelodictyon_luteolum_DSM_273_HisB 
------------------------------------------------------------
-------------------------------------------MPEASTS----------
------------------------------TSETDISATLSLDGTG-IQTGVGFLDHMLT
SFSRHSRIDLAVVDDHHSVEDVAIVIGSAILQALGSRAGIRRFGVPMDESLARAAVDLGG
RSFAVV-KAEFGRPVIQMSTEMVGHFFTSIASGLKANIHIGHNTHHMIEAMFKAFALAMK
DAVC--IPSTKGVL
>Chlorobium_limicola_DSM_245_HisB 
------------------------------------------------------------
-------------------------------------------MPEKLNT----------
------------------------------TKETDITATIDLDGSG-ISSGVLFLDHMLT
NFSRHSGIDITLVDDHHSVEDIALVLGSAFLQSLGSKTGIQRYGIPMDETLARCAVDLGG
RSYCVF-SAEFKRPAILFSTEMVEHFFVSLSRTMQANIHLGKNTHHMIEAMFKAFAYAMK
MAVA--LPSTKGTL
>Chlorobium_phaeobacteroides_DSM_266_HisB 
------------------------------------------------------------
-------------------------------------------MPENVVN----------
------------------------------TKETDITVTVLIDGTG-INSGVAFLDHMLA
NFCRHSGFDMSLVDDHHSVEDVALVIGSAISEALLDKTGLQRYGIPMDEALARCALDLGG
RSYCVF-NAEFKRPVIEFSTEMVEHFFVSLSRTMQANIHLGKNTHHKIEALFKSFAYAMK
DAVR--IPSTKGKL
>Fodinibius_salinus_DSM_21935_HisNB 
TASLIGENDDML------------------WSGALYGLKRLQEM-DHQLFFIPDDLSK--
---------------LALLGNEEISA------------------------VDLQVITDNG
ILKV---------------AKNWIILSTKITSETDIEIALNLDGTGEIDTGLDFYDHMLE
QIAKHGLIDLNIIDEHHTIEDVAICLGQAINQALGDKVGIQRYGLPMDESLAEVAIDFSG
RPFLKF-NGEFQRNMVGFPTEMTQHFFYSLTMNLKATLHIGDNDHHKIEACFKGLARCLR
TAVSRNLPSTKDLL
>Aliifodinibius_sediminis_DSM_21194_HisNB 
SDAMAGRNDDLL------------------RPGTLYGLQRLQQL-GHSISYSMDFLSD--
---------------QELLQNEQLAP------------------------AELLIRAEGS
RLHA---------------SEDWITLSQKITAETDITIELNLDGTGVIDTGLSFFDHMLE
QIAKHGLVDLDLVDEHHTIEDVAIALGETITEALGNKIGIQRYALPMDETAATVALDLSG
RPYLKF-EGTFKREKVGFPTEMVKHFFYSLAMNLKATLHLGENDHHQIEACFKGLARCLR
AAVSRNLPSTKNLL
>Aliifodinibius_roseus_DSM_21986_HisNB 
PNALRGTSDELL------------------WSGALYGLQRLRQL-DHKIGFVADELSA--
---------------RELLHNDRITA------------------------ADLSVSASDA
VLRA---------------AEHWIGLSRKITAETDITVTLNLDGSGQISTGLAFFDHMLE
QIAKHGLVDLELVDEHHTIEDVAIALGETITEALGSKIGIQRYALPMDETLATVALDLSG
RPYLRF-DGSFEREKVGFPTEMVEHFFYSLAIHLKATLHLGTNDHHKIEACFKGLARCLR
AAVSRSLPSTKNLL
>Gracilimonas_mengyeensis_DSM_21985_HisNB 
KKALNDPNGEFL-----------------FREQTISSLKSISDG-GRDIHVSTADLSP--
---------------KKILEQENVSL------------------------PDFLIDEVEG
KLVL---------------SESWGAVVKFITNETDINIEINLDGTGKISTGLNFFDHMLD
QIARHGLIDLKLVDEHHTIEDVAIALGEVITKALGEKKGIERYGLPMDETQATVAIDLSG
RPYLVF-EGSLRREYVGFPTEMIEHFFYSLAMNLKATLHVGKNDHHKIEACFKGLARALK
MAIEQNIPSSKGTL
>Rubrivirga_marina_SAORIC-28_HisB 
------------------------------------------------------------
----------------------------------------------MAPL----------
------------------------------TAETTVHLTLDLDAADPNATGVGFLDHMLD
LFARHGRFGLTVVDDHHTVEDVGICLGRALWEALGDKAYVTRYGVPMDEALARAVVDLSG
RSYLVF-EAHFDRERVGLSTELVEHFWWSVAEHARLTLHLGRNDHHRIEALFKAAARALR
QAVARDLPSTKEAL
>Rhodothermus_profundi_DSM_22212_HisB 
------------------------------------------------------------
-------------------------------------------MASTPAF----------
------------------------------TGETQVEVSLTLDGTG-CQTGVGFLDHMLT
LWAHHGGFDLTVVDEHHSVEDVAITLGQTFAEALEDKAYIARYGVPMDDALARAVVDLSG
RFYFVF-IADFDRPTVGLATELVSHFWYAFAEQVRCNLHIGQNTHHKIEAIFKAVARALR
EAVQRDVRSTKGVL
>Rhodothermus_marinus_DSM_4252_HisB 
------------------------------------------------------------
-------------------------------------------MAATPTF----------
------------------------------TGETDVEVSLTLDGTG-CQTGVGFLDHMLT
LWAHHGGFDLAVVDEHHSVEDVAITLGQTFAEALGDKAYIARYGVPMDETLARAVVDLSG
RFYFVF-AADFDRPTVGLATELVSHFWYSFAEQVRCNLHIGQNTHHKIEAIFKAVARALR
EAVRRDVRSTKGVL
>Longimonas_halophila_KCTC_42399_HisB 
------------------------------------------------------------
----------------------------------------------MSTN----------
------------------------------TNETDISVSVNLDPEQVHDTGIGFLDHMLD
LFARHGGFSTDVVDDHHTTEDIAITLGQAFREALGDKAHIARYGVPMDETLARSVVDLSG
RFYCHV-EADFKRSMVGLATEMVPHFWYSFAEHLRCNWHVGSNAHHKIEAIFKSGARALR
AAVRRDVLSTKGRI
>Longibacter_salinarum_KCTC_52045_HisB 
------------------------------------------------------------
----------------------------------------------MPTP----------
------------------------------TNETDVQVEIGLDGTG-NDTGVGFLDHMLD
LFAKHGGFDLEVIDEHHTVEDVGITLGMAIREALGDKKRITRYGVPMDETLSRAVIDLSG
RFYLHV-DADFSRSMVGLSTEMVSHFWYSVAEHVRCNLHVGTNDHHKIEAMFKSVARALR
TAVQRSVASTKGTI
>Salinibacter_ruber_DSM_13855_HisB 
------------------------------------------------------------
--------------------------------------------MSTPSF----------
------------------------------TAETDVSVALTLDGDG-VDTGVGFFDHMLS
LFAKHGALDLEVVDDHHTVEDVAIGLGRALDDALGDKAHIARYGVPMDDALARAVVDLSG
RSYCHL-EASFERNQVGLSTELVEHVWRSVADHARCNLHLGHNAHHKIEALFKAAARALR
TAVRRRVASTKGTL
>Phaeodactylibacter_xiamenensis_KD52_HisNB 
KKLLILDRDGTLILE-PEGYQIDSLEKLDFYPGVFQHLSRIVKELDFELVMITNQDGLGT
EVFPEETFWPAHRKMMSAFEAEGIPFIDVLIDRSFPEDNAPTRKPRTGLMYDLANSFVVG
DRLTDMELAKNLGAKGIWLTTDWGDIYRFLTKETDILIQLDLDGTGKIDTGLGFFDHMLD
QLARHGGLELAIVDEHHTIEDTALALGEAFAKALGDKLGLERYGLPMDDCLAQVAIDFGG
RPWIVW-EAEFKREKIGMPTEMFFHFFKSFSDAAKANLNIGTNEHHKIEAIFKAWARAIR
MAKRRDLPSTKGVL
>Thermoflavifilum_thermophilum_DSM_14807_HisNB 
PRLLFIDRDGTLIQE-PPDHQIDDFSKLVFVPEMLQYLPRISRELDFQLVMVSNQDGLGT
DKFPEERFQPVQDFVIRTLENEGVHFTEILIDRSFPEDKLPTRKPGIGMMYDLAHSYVIG
DRITDVMFARNMGCKAIWLTTSWKKIYEWLTAETDVYVKLNLDGTGKIATGLGFFDHMLH
QLARHGSIDLTVVDEHHTIEDTAITLGEALADALGNKLGIERYGLPMDDALAQVAIDLGG
RSWLVW-DVPFRREKIGVPTEMFMHFFKSLSDAARCNLHIGENDHHKIEAVFKAFAKALK
MAVRRDLPTTKGML
>Filimonas_lacunae_NBRC_104114_HisNB 
KRVLFIDRDGTLIKEAPPTYQIDSWEKLEFYPGVFTYLSRIAAELDYELVVVSNQDGLGT
DSYPEDTFWPIQNFVMKSLENEGIRFSAAFFDKTFAKDNQPTRKPETGMLYDLANSYVIG
DRITDVVLARNLGCKAIWLTTEWKPVYEYLTSETKIHVELNLDGSGKIHTGLGFFDHMLD
QIARHGKMDLTIIDEHHTIEDTGIALGEAFAQALADKRGMERYGLPMDEAEAKVLIDFGG
RNWIVW-DAEFKREKIGMPTEMFFHFFKSFSDAAKCNLNIGENEHHKIEAIFKAFAKAIR
MAVKRDLPSTKGVL
>Niastella_koreensis_GR20-10_HisNB 
KRILFIDRDGTLINEAPPTYQLDSFDKLTFYPHMFEYMGRIARELDYELVMVTNQDGLGT
DAFPEDTFWPLQNLVMKSLEGEGIHFSAVHIDKSFPKDNAPTRKPGTGMLYDIINSYVIG
DRITDVQLAKNLGCKAIWLSTHWSTIYDYLTNETQIKIELNVDGRGKIYTGLGFFDHMLD
QIARHGKMDLTIIDEHHTIEDTGIALGEAFAQALADKRGMERYGLPMDEADAKVLIDFGG
RNWIVW-NAEFKRERIGMPTEMFFHFFKSFSDAARCNLNIGDNEHHKIEAIFKAFAKAIR
MAVKRDLPSTKGVL
>Solitalea_koreensis_DSM_21342_HisNB 
KRVLFIDRDGTLVTE-PADEQVDSFEKLEFYPKAFEFMGKIARELDFELVMVTNQDGLGT
ASLPEEIFWPIQNFIIKAFENEGVKFDSVFIDKTFAKDNAPTRKPNTGLLYDLAGSFVLG
DRITDVMLAKNLGSKAIWMTTDWAQIYEFLTKETDITIEINLDGTGNISTGIHFFDHMLE
QIARHGSLDLKIIDEHHTIEDTGIALGEAFAKVLTDKRGMERYGLPMDDCLAQVAIDFGG
RNWIIW-NAEFNREKVGMPTEMFFHFFKSFSDASHSNLNIGQNEHHKIEAIFKAFAKAIK
MAVKRDLPSTKGVL
>Sphingobacterium_spiritivorum_ATCC_33861_HisNB 
KRVLFIDRDGTLILE-PEDEQIDSFAKLKFYPGALQYLPRIAKELDYELVLVTNQDGLGT
DSHPEANFWPVHQLVTDTFAGEGVVFAKEHIDRTFPHENAATRKPGIGMLYDLQHSFVIG
DRVNDVKLAQNLGAKAIWLTKDWKAIYEFLTNETDIYIHLNLDGSGKIDTGLPFFDHMLD
QIARHGAIDLTIIDEHHTIEDTGIALGEVFLKVLGDKRGIERYSLPMDDCLAQVALDFGG
RNWIVW-DATFNREKIGMPTEMFFHFFKSFSDASRSNLNIGENEHHKIEAIFKAFAKSIK
KAVRRDLPSTKGVL
>Pedobacter_psychrophilus_CCM__8644_HisNB 
IKLLFIDRDGTLILE-PEDEQIDSFQKLVFYPGAITNLSKIAKEADFELVMVTNQDGLGT
SSHPEENFWPVQNFIIQTLENEGIRFNEIIIDKTFAKDNVPTRKPGTALLYDLANSFVIG
DRLNDVVLAKNLGAKAIWLTSDWDEIYRFLTNETDILIKINLDGKGNIKTGLNFFDHMLD
QIARHGGIDLTVIDEHHTIEDTGIALGEAFALALADKKGIERYGLPMDDCLAQIAIDFGG
RNWIVW-DAEFKREKVGMPTEMFYHFFKSFSDASKSNLNIGDNEHHKIEAIFKAFAKAIK
MAVKRDLPSTKGLL
>Arcticibacter_svalbardensis_MN12-7_HisNB 
RKLLFIDRDGTLVLE-PDDYQVDSFAKLRFYPGVFKYMTKIAEELDFDLIMVTNQDGLGT
ESHPEANFWPVHHFIMNSFEGEGVVFKEVIIDKSFPHENLATRKPGIGLLYDLLNSFVIG
DRITDVLLAKNLGTKAIWITTSWKEVYEFLTKETDILVKVNLDGKGDINTGIPFFDHMLD
QIARHGNIDLEIIDEHHTIEDTGITLGEAMAQALGDKRGIERYGLPMDDCLAQVAIDFGG
RNWIVW-DALFNREKIGMPTEMFYHFFKSFSDASKCNLNVGTNEHHKIEAIFKAFAKTIK
MATKRDLPSTKGLL
>Mucilaginibacter_mallensis_MP1X4_HisNB 
KRILFVDRDGTIIKE-TTDEQIDSFAKLEFYPGALQYLPKIAKELDFELVMVSNQDGLGT
ASFPEDTFWPVQNFILKTLENEGVVFSNICIDRTFPADNAPTRKPGTGLLYDLHNSFTIG
DRKNDVLLGYNLGAKAIWLTTDWEKIYEFLTKETDIQIKINLDGKGEVSTGLHFFDHMLD
QIARHGNIDLEIIDEHHTIEDTGIALGEVFATALGNKRGIERYGLPMDDCLAQVAIDFGG
RNWIVW-DAEFNREKIGMPTEMFYHFFKSFSDAAKCNLNIGQNEHHKIEAIFKAFAKAIK
MAVRRDLPSTKGVL
>Pedobacter_insulae_DSM_18684_HisNB 
KQILFIDRDGTLNVE-PEDEQVDSFAKLKFYPKALYYLSKIANELDYELVMVTNQDGLGT
SSNPEENFWPVHNFMIDTFANEGVIFSEVVIDRTFARDNALTRKPNIGLLYDLANSFVIG
DRLNDVLLARNLGAKAIFLTKNWEDIYTFLTNETDIAIELDLDGVGKIKTGLNFFDHMLD
QIARHGGMDLKVIDEHHTIEDTGIALGEAFAKALGNKLGIERYGLPMDDCLAQVAIDFGG
RNWIVW-DTEFKREKVGMPTEMFYHFFKSFSDAAKCNLNVGDNEHHKIEAIFKAFAKAIK
MAVKRDLPSTKGLL
>Pedobacter_heparinus_DSM_2366_HisNB 
KKVLFIDRDGTLITE-PEDEQIDSFAKLEFYPRSLYYLSKIAKELDYDLVMVTNQDGLGT
ASHPEENFWPVHNFIMKTFENEGVIFNEVIIDKTFAHENAPTRKPNTGLLYDLANSFVIG
DRINDVILAKNLGAKAIWLTQDWVDIYTFLTNETKISIDIDLDGTGKIRTGLNFFDHMLD
QIARHGSIDLRIIDEHHTIEDTGIALGEAFAKAIGNKLGLERYGLPMDDCLAQAAIDFGG
RAWIVW-DAEFKREKVGMPTEMFYHFFKSFSDAARCNLNIGDNEHHKIEAIFKAFAKAIK
VAIKRDLPSTKGLL
>Microscilla_marina_ATCC_23134_HisNB 
KRVLFIDRDGTLIVEPPVDYQVDSLEKLEMYPKVIRNMYQIAQELDYELVMVTNQDGLGT
DSFPEDTFWPAHNKMLKTLEQEGIVFDEILIDRTFEEENAPTRKPRTGLMYDLANSFVLG
DRLSDMQLAQNLGCQGILLTIDWDKITVFLTKETDIAIALNLDGSGKMDTGIGFFDHMLD
QLAHHGKLDLSVIDEHHTIEDVAIALGEAFKIALGNKKGIERYGLVMDECLAQVALDFSG
RNWLVW-QPMFKRERVGMPTEMFEHFFKSLSDHAQCNIHVGNNEHHMIEAIFKAFARAVK
AA--KQIPSTKGVI
>Cesiribacter_andamanensis_AMV16_HisNB 
KKALFIDRDGTIIVEPPLDFQVDSLEKLEFLPGAISGLRQLRELSEYEFVMVTNQDGLGT
DSFPEDTFWPAHNKMLRTLEGEGVTFDDILVDRSFEHEGLDTRKPGTGMMYDLANSYVIG
DRHTDIQLAKNLGAKAIFIATSWKEIVHHLTRETQIELILRLDEQGKIQTGLHFFDHMLD
QLARHSGVSLYLVDEHHTIEDTALALGEGFAKALFDKRGMERYGLVMDDALAQVALDFGG
RPWLVW-ETEFKREKVGMPTEMFYHFFKSFADAARCNLNIGQNEHHKIEAIFKGLAKAIR
MAIRRDLPSTKGVL
>Reichenbachiella_agariperforans_DSM_26134_HisNB 
KKVLFIDRDGTLVLEPPVDYQLDSLEKLEFYPGAFQWMAKIAK-LGYELVMVTNQDGLGT
DSFPEDTFWPAHNKCMQAFENEGVKFDAVKIDRSFPADNAPTRKPRTGMLYDLTNSYVIG
DRITDVELAKNLGAKAIFITTDWEDIYNLVTKETDIDIEVELDGTGQIDTGIKFFDHMLD
QIAKHGLLDLKIVDEHHTIEDTGIALGEAIAEALGNKKGIERYGLPMDDCLCQVALDFGG
RNWIEW-DAEFKREMVGMPTEMFFHFFKSFSDAAKCNLNIGDNEHHKIEGIFKAFAKAIK
MSVKQDLPSTKGML
>Roseivirga_ehrenbergii_KMM_6017_HisNB 
KKILFIDRDGTIIVEPKTDFQVDSLEKLEFLPGAISNLRKIAEQLDYLLVMVTNQDGLGT
DSFPEETFWPAQNKMLKTLEGEGVVFDEIIIDRTFAHENAPTRKPGTALLYDLANSFVLG
DRETDIQLAENLGAKAIFITNSWDEIFRFLTKETDIFIQLNLDGTGQNETGLGFFDHMLD
QLGKHSGADLTVIDEHHTIEDTALALGEAYALAIGDKKGLNRYGLPMDEALAQVAIDFSG
RPWLVW-EAEFKREMVGMPTEMFMHFFKSFSDAAKCNLNIGDNEHHKIESIFKAFAKAIK
MAVKRNLPSTKGVL
>Marivirga_tractuosa_DSM_4126_HisNB 
KKVLFIDRDGTIIQEPPTDYQVDSLEKLEFLPYAISALQFIAQNSDYELVMVTNQDGLGT
DSYPEDTFWPAHNKMLKQLEIEGITFVEQHIDKTFEHEGKDTRKPGTGLLYDLENSFVIG
DRKTDVQLAENLGAKSIFISKDWREIARYLTNETDIKIDLDLDGSGKNATGLKFFDHMLD
QLGKHGGLDLSIVDEHHTIEDTALALGEAFKQALGNKKGIYRYGLPMDDALAQVAIDFGG
RPWINW-KAEFKREMVGMPTEMFFHFFKSFSDAAQCNLDIGNNEHHKIEAIFKGWARAIK
MAVSRDLPSTKGAL
>Cyclobacterium_marinum_DSM_745_HisNB 
KKLLFIDRDGTIIKEPPTDFQVDSLEKLEFIPRAISNLVKIAEDLEFELILVTNQDGLGT
DSFPEETFWPAQFKMLKTLEQEGVFFKDIHIDKTFEHENAPTRKPGTALLYDLENSFVIG
DRETDVTLAKNLGTKSIFFVDNWDKIYEFLTAETNIDIKLNLDGTGNISTGLPFFDHMLD
QLAKHGGCDLEIIDEHHTIEDTGLALGEAYLKAMGDKKGIYRYGLPMDDCLAQVAVDFGG
RPWIVW-EAEFKREKIGMPTEMFYHFFKSFSDTSKCNLNIGDNEHHKIEAIFKGLARAIK
MAVKKDLPSTKGTL
>Belliella_baltica_DSM_15883_HisNB 
KKALFIDRDGTIIIEPPTDFQVDSLEKLEFYPKALSNLRKIAEECDFELIMVTNQDGLGT
DSFPEDTFWPAQNKMMKTLEGEGIIFTAVHIDKSFEHENLPTRKPGIGMLYDLANSYVIG
DRKTDVQLAKNLGTKSIFITTSWDEIYEFLTSETDIKISLNLDGTGKISTGLHFFDHMLE
QLGKHGGTDLDIIDEHHTIEDTALALGEAYLKALGDKKGIYRYGLPMDDVLAQCAIDFGG
RPWMVW-EAEFKREKIGMPTEMFYHFFKSFSDTAKCNLNIGSNEHHKIEAIFKSMARAIK
MAVKRDLPSTKGVL
>Algoriphagus_ratkowskyi_DSM_22686_HisNB 
KKVLFIDRDGTIIKEPPTDFQVDSLEKLEFLPKAISNLRKIAEELDFELVMVTNQDGLGT
DSFPENTFWPAQYKMLKTLEQENIFFTEILVDSTFEHENAPTRKPQTGLLYDLANSYVIG
DRLTDVKLAENLGAKAIFITTDWDEIYEFLTSETDIYIKLNLDGNGHIKTGLHFFDHMLE
QLGKHGSTDLEIIDEHHTIEDTALALGEAYLKALGDKKGIYRYGLPMDDVLAQVAIDFGG
RPWIVW-DAEFKREKVGMPTEMFYHFFKSFSDTAKCNLNIGANEHHKIEAMFKALARSIK
MAVMRDLPSTKGVL
>Algoriphagus_hitonicola_DSM_19315_HisNB 
KKVLFIDRDGTIIKEPPTDFQVDSLEKLEFVPKAISNLRKIAEETDYELVMVTNQDGLGT
DSFPEKDFWPAQYKMLKTLEQENVIFKAIHIDKSFEHENLPTRKPRIGLLYDLASSYVIG
DRLTDIQLAKNLGAKAIFITQDWDEIYRFLTSETDIYIKLNLDGSGKISTGLHFFDHMLE
QLGKHGSTDLEIIDEHHTIEDTALALGEAYLKALGDKKGIYRYGLPMDDVLAQVAIDFGG
RPWCVW-DAKFNREKIGMPTEMFYHFFKSFSDTAKCNLNIGENEHHKIEAIFKGLARAIK
MAVQKDLPSTKGVL
>Flexibacter_flexilis_DSM_6793_HisNB 
KKVLFIDRDGTIIAEPPTDFQVDSLEKLAFLPHAITALHQIATQLDYELVMVTNQDGLGT
NSFPEETFWPAHNAMLQTLAGEDVTFAHMHIDPSFEHENSPNRKPRTGMLYDLANSFVIG
DRLTDAQLAYNLGAKAILLASDWNEILNFLTHETKIHVKLNLDGTGKIKTGLGFFDHMLE
QLGKHSGADLWVVDEHHTIEDAALALGMAYKQALGEKKGINRYGLPMDDVLVQAAIDFSG
RNWLVW-EADFRREKVGMPTEMFYHFFKSFSDAAACNLNIGQNEHHKIEAIFKAVAKAIR
MAAQRNLPTTKGML
>Rufibacter_tibetensis_1351_HisNB 
KKVLFIDRDGTILLEPPTDYQVDSFEKFSFYPKVIRNLYKIFTELDYEFVMVTNQDGLGT
DSYPENTFWPYQNKMLEILEGEDIKFSHIHIDRSFEHENSPNRKPRLGMMYDLANSYVIG
DRLTDVQMAKNLGSKSILLSTDWDTIYNFLTNETQISVEINLDGEGKMQTGVGFFDHMLD
QLARHSGVDMRIIDEHHTIEDTALALGEAFAQAIGDKRGISRYGLPMDDALVHAAIDFSG
RPWLVW-DAKFSREKIGMPTEMFMHFFKSFSDTSKSNLNIGENEHHKIEAIFKAVSKAIK
MALVRDIPSTKGVL
>Pontibacter_actiniarum_DSM_19842_HisNB 
KKALFIDRDGTILVEPKTDYQVDSFEKFAFLPKSISNLAKIYRELDYEFVMVTNQDGLGT
DSYPEDTFWPYQNKMLEVLETEGVRFDDILIDRSFEHEGLETRKPGIGMMYDLANSFVIG
DRLTDVKLAQNLGAQAIFITTDWDAIYTFLTSETDIQVDLNLDGSGKISTGLGFFDHMLE
QVAKHGKLDLNIIDEHHTIEDTGLALGEAFLQALGDKRGISRYGLPMDEVLAQVALDFSG
RPWAVW-KADFKREKVGMPTEMFFHFFKSFSDTAKANLNIGDNEHHKIEAVFKGFARAIR
MAVERNIPSTKGTL
>Hymenobacter_roseosalivarius_DSM_11622_HisNB 
KKILFIDRDGTILIEPPTDFQIDSLEKFQFLPGSISNLARIARELDYELVLVSNQDGLGT
SSFPEETFWPAHNLMLDILRGEGVEFVREHIDRSFPHENLPTRKPGTGMLYDLQHSFVIG
DRLTDVELAQNLGCQSILLTQSWDDIYRFLTNETKIRVELNLDGQGRMHTGLGFFDHMLD
QLSKHSGVDMKIIDEHHTIEDTALALGEAFAQALGDKRGLSRYGLPMDDALAQTAIDFSG
RPWLVW-DAEFKRERVGMPTEMFYHFFKSFSDGARCNLNIGDNEHHKIEAIFKAVAKAMK
MALVRDIPSTKGVL
>Cytophaga_hutchinsonii_ATCC_33406_HisNB 
KKALFIDRDGTIITE-PADEQIDSLEKLVFLPRVLTALSKIAVETDYELVMVTNQDGLGT
NSFPEETFWPAQNKMLKTLEGEGIVFKRIHVDRSFPKDNLPTRKPGIGMLYDLENSFVIG
DRVTDVQLAKNLGTKAIYITDDWMEIYKFLTNETDITIYLDLDGEGKMNTGLGFFDHMLD
QLCKHSGIDLSVIDEHHTIEDTALALGEAFLLALGSKRGIDRYGLPMDEALAQVAIDFSG
RSWLVW-DAEYKREKIGMPTEMFFHFFKSFCDTAKCNLNIGDNEHHKIEATFKAFAKAIK
AAIRKDIPSTKGVL
>siphonobacter_aquaeclarae_DSM_21668_HisNB 
KKALFIDRDGTLILEPQTDFQIDSYEKLEFLPGVISALRKIAEETDYELVMVTNQDGLGT
PAFPEDTFWPAHNKMLAILEGEGIRFAAVHIDRSFPEDKLPTRKPGIGMLYDLAGSYVIG
DRLTDVLLAQNLGAKALLITPDWHEIYRKLTKETQIAVTLNLDGTGKIHTGLGFFDHMLD
QLAKHGGLDLSIIDEHHTIEDTALALGEAFRKALGDKRGIARYGLPMDEALAQVGIDFSG
RPWLVW-EADFKREKIGMPTEMFHHFFKSFTDTSLTNLNIGSNEHHKIESIFKAWAKAIK
MAVRRELPSTKGVL
>Leadbetterella_byssophila_DSM_17132_HisNB 
PKVLFIDRDGTIIIEPPVDFQVDSLEKLEFLPKAISNLRKISEENQFELAMVTNQDGLGT
SSFPEDTFWPAHLKMMRTLENENVHFHEVFIDKTFPHENAPTRKPGTGLLYDLPGSFVLG
DRLTDVQLAINLGAKAIFITDDWDEIYAFLTKETDIHIKLNLDGQGKIHTGIGFFDHMLD
QLARHSGADLYIIDEHHTIEDTALALGEAYLNALGDKRGISRYGLPMDECLAQVAIDFSG
RPWLVW-DAEFKREKIGMPTEMFMHFFKSFSDTSKCNLNIGENEHHKIESIFKAWAKAIK
MAVKRDLPSTKGVL
>Dyadobacter_fermentans_DSM_18053_HisNB 
KKVLFIDRDGTIIVEPPTDFQVDSLEKLEFLPKAISALRKIAEETDYELVMVTNQDGLGT
SSFPEDTFWPAQNKMVKTLEGEDVRFADVHIDRSFPEDNLPTRKPGIGMLYDLANSYVIG
DRLTDVQLAVNLGAKAILFSSDWDAIYEHLTKETQIKVELNLDGSGRIHTGLGFFDHMLD
QLARHSGADLSIIDEHHTIEDTALALGEAYRQAIGDKRGISRYGLPMDEALAQVAIDFSG
RPWIVW-DAEFKREKIGMPTEMFFHFFKSFSDTSLSNLNIGDNEHHKIESIFKAFAKAIK
MAVKRDMPSTKGVL
>Spirosoma_linguale_DSM_74_HisNB 
QKIVFIDRDGTLIAEPQPDQQVDSLAKLDFIPKAISAMRKIAEDTTYELVMVTNQDGLGT
GSFPEDTFWPAHNKMMSTFAGENVNFAAVHIDRHFPHDNSSTRKPGVGMLYDLTNSFVIG
DRLTDVQLAVNLGAKAILFTGDWDEIYEFLTKETQIRVELNLDGRGRMHTGLGFFDHMLD
QVAKHSGADLAIIDEHHTIEDTALALGEAYRRALGDKRGISRYGLPMDEALAQVGIDFSG
RPWLVW-DAEFKREKIGMPTEMFYHFFKSFSDTALCNLNIGDNEHHKIEAIFKAFAKAIK
MAVRRDLPSTKGVL
>Odoribacter_splanchnicus_DSM_20712_HisNB 
KKMLFIDRDGTIIKEPTDNFQVDRPEKLKFMPGVIGALREITGNTDFRLVMVSNQDGLGS
ADFPMEDFMLPQTLMLKVLESEGIVFDEICIDPSRPEEYSRFRKPGIGMVLDTENSYVIG
DRETDMQLAAHMGIKGIWLTDSWREITRFITAETEVTVTLNLNGEGRIKTGLSFFDHMLE
QIARHAGVDLEIVDEHHTVEDTAIVLGECFAKALGSKKGIERYGLPMDDAKAEVLLDFGG
RTWLEW-GVTLKREYVGFPTEMARHFFASFCQSGQCNLHIGENTHHILEAVFKAFARAVR
QAIRQTIPSSKGCL
>Draconibacterium_orientale_FH5T_HisNB 
KKVLFIDRDGTLNYETP-DEQIDAFEKLEFLPKVFRNMHYIRKNLDYELVMVTNQDGLGT
DSFPEDTFWPVQNFILKAFENEGVVFDDICIDRHFPEDNSPTRKPATGMLYDLANSFVIG
DRLTDIMLAKNLGAKGIFISDDWDDIYACVTKETAISVSLNLDGSGVISTGLGFFDHMLE
QIGRHSGVDLNIVDEHHTIEDTALALGEAFKKAVGNKLGMERYGLPMDECLVMAAIDFGG
RPWLVW-EADFKREMVGMPTEMFMHFFKSFSDAALCNLNIGTNEHHKIEAIFKALAKAIK
MAIRRDLPSTKGML
>Thermophagus_xiamenensis_DSM_19012_HisNB 
KRILFIDRDGTIIKEPPIDYQVDSLEKLEFYPGVMVNLARIVRHLDFQLVMVTNQDGLGT
PSFPEETFWPAHNKMLETLKGEGIQFSAIHIDRSFPEDNAPTRKPRTGMLYDLDNSFVIG
DRLTDVELAKNMGCKAILMSTRWEEIADYLTSETKIKVTLNLDGTGSISTGLGFFDHMLE
QIGRHSGCDLQIVDEHHTIEDTALALGEALKKALGDKRGIERYGLPMDDCMAHVAIDFGG
RPWLVW-KAKFKREKVGLPTEMFYHFFKSLADAAAANIYIGKNEHHKIEAIFKALARAIK
AAIRKDLPSTKGFL
>Paludibacter_propionicigenes_WB4_HisNB 
KKVLFIDRDGTIIIEPPVTFQVDTLEQMEFLPEVLRNLHFIRHKLDFEWALVTNQDGLGT
PVYPQENFDIIQSKFLQTLENEGITFDKIFIDKSFPEDNLPTRKPGTAMLYDLNGSFVIG
DRVTDVELAKNLGCKAIFITTNWNKITEFLTKETDILIELNLDGSGKIDTGLKFFDHMLE
QIGKHSGSDLTIVDEHHTIEDTAIALGEAFAKALGNKRGIERYGLPMDDCLCSVALDFGG
RAWLVY-DAEFKREYVGLPTEMILHFFKSFSDAAKMNLNIGDNEHHKIEGIFKALAKSIK
MAVKRDLPSTKGLL
>Parabacteroides_distasonis_ATCC_8503_HisNB 
KRALFIDRDGTLVKEPPVDYQLDSLEKLEFVPKVMRNLYFIRERLDFEFVMVSNQDGLGT
PSFPEETFWPAHNLMLKTLEGEGIVFDDILIDPSFPEDNSPNRKPRTGMLYDLENSFVIG
DRLTDMELAHNLGAKGIWLTDDWDKITEYLTKETDIYVDWNLDGTGKISTGLGFFDHMLD
QIGKHSGTDLTVVDEHHTIEDTAIALGEAMLKALGDKRGIERYGLPMDDCLCSVALDFGG
RPWLVW-DAEFHREKVGMPTEMFLHFFKSLSDAARMNLNIGTNEHHKIEGIFKALARSIK
MAIRRDLPSTKGLL
>Coprobacter_fastidiosus_NSB1_HisNB 
KKVLFIDRDGTLVVEPPVDYQLDSLEKLEFIPKVFRNLHFIKEKLDFELVMVSNQDGLGT
DSFPEETFWPAQNKIIRAFENEGVTFDNILIDRSFPEENLPTRKPGTGMLYDMKQSFVIG
DRITDMQLAKNMGCRGIFLTPDWDKITEFLTSETDIHVTINLDGNGKISTGLGFFDHMLD
QIGKHSGIDLTIVDEHHTIEDTGIALGEAIGKALGDKRGIERYGLPMDDCLCSVALDFGG
RAWLVW-NAEFKREKIGMPTEMFFHFFKSFSDAARMNLNIGDNEHHKIEGIFKALARALK
MAIRRDLPSTKGAI
>Bacteroides_vulgatus_ATCC_8482_HisNB 
KKALFIDRDGTLVIEPPVDYQLDSFHKLEFYPKVFRNLGFIRSKLDFEFVMVTNQDGLGT
SSFPEDTFWPVHNLVLKTLEGEGIIFDDILIDRSFPEDHVSTRKPGTGMMYDLANSFVIG
DRATDVELAKNMGCKAILLTTDWDKVAEFLTKETDIYISLNLDGSGKISTGIGFFDHMLE
QIGKHGGIDLTIVDEHHTIEDTAIALGECIYRALGSKRGIERYGLPMDDCLCRVALDFGG
RAWLVW-DAEFHREKIGMPTEMFLHFFKSLSDAARMNLNIGQNEHHKIEGIFKALARAIK
MAVRRDVPSSKGCI
>Bacteroides_helcogenes_P_36-108_HisNB 
KKVLFIDRDGTLVIEPPISYQLDSLEKLEFYPKVMRNLGFIRSRLDFEFVMVTNQDGLGT
ASFPEETFWPAHNLMLKTLEGEGVIFDDICIDRSMPEEFAPTRKPRTGMLYDLENSYVIG
DRPTDVELALNLGCRAILLTKDWDKVAEFLTKETDIYVSLNLDGDGNIHSGIGFFDHMLE
QIGKHGSMDLIVVDEHHTIEDVALTLGECLYQALGSKRGIERYGLPMDDCLCQVCLDFGG
RPWLVW-DAEFKREKIGMPTEMFLHFFKSLSDAAKMNLNVGQNEHHKIEGIFKALARALK
MAVKRDLPSSKGVL
>Bacteroides_fragilis_NCTC_9343_HisNB 
KKVLFIDRDGTLVIEPPVDYQLDSLEKLEFYPKVFRNLGFIRSKLDFEFVMVTNQDGLGT
SSFPEETFWPAHNLMLKTLAGEGITFDDILIDRSMPEDCASTRKPRTGMLYDLEGSFVIG
DRPTDVELAKNIGCRAIYLTTDWDRVAEFLTKETDILVALNLDGKGTISTGLGFFDHMLE
QIGKHSGMDLTIVDEHHTIEDTAIALGECIYQALGSKRGIERYGLPMDDCLCRVCLDFGG
RPWLVW-DAEFKREKIGMPTEMFLHFFKSLSDAAKMNLNIGQNEHHKIEGIFKALARALK
MALKRDLPSSKGVL
>Paraprevotella_clara_YIT_11840_HisNB 
KKALFIDRDGTL-IKEPADEQIDAFEKLAFVPGVMRNLAFIRQKLDYEFVMVSNQDGLGT
EAFPEDTFWPVHNLMMRTLEGEGVTFDDVLIDRSFPEENLPTRKPGTAMLYDMAACWVIG
DRETDAQLALNLGCRALILVDSWDRIAEILTKETDIEVRLDLDGSGRIRTGLGFFDHMLE
QIGKHGGMDLYIVDEHHTIEDTALALGECLLRALGDKRGIERYGLPMDDCLCSVALDFGG
RPWLVW-DAEFRREKVGMPTEMFLHFFKSLSDAARMNLNIGVNEHHKIEGIFKALARSLK
MAVRRDLPSSKGVL
>Fluviicola_taffensis_DSM_16823_HisNB 
KKVIFIDRDGTIIKE-PKGYQIDSFSKLSFLEGVISALKTIVSWKEYELVLVTNQDGLGT
GAFPYEEFIGPHQLMLDVLASEGIVFSEEFIDCSFPEENSPNRKPRTGLLYDLENSFVIG
DRWTDVELAKNLGCKAFLIVANWNDLVADLTAETDCSIVLDLDGAGIIQTGIDFFDHMLD
QIARHGQLDLDLIDEHHTIEDTALTLGQAIDKALGSKRGIERYGLPMDDCFATCAIDFGG
RSELIW-DVELKREFVGLPTEMVKHFFKSFCFTARCNIYIGENEHHKVESIFKAFAKAIL
IAKRRYLPTTKNEL
>Schleiferia_thermophila_DSM_21410_HisNB 
EKILFIDRDGTLVKEPPVTFQIDHFEQVDFLPGMLTSLSRIAKSERYRLVMVTNQDGLGT
DTYPEERFQPIQQLILRTMESVGIHFSEVHIDRSRPEENLPTRKPGIAMLYDLENSFVIG
DRLTDAQLAANLGCKAILIAGHWQEIEEFLTAETDITVEINLDGSGQISTGIGFLDHMLE
QMSKHSGIDLSVIDEHHTAEDTALALGMAFKAALSDKSGLERYGLPMDDCRALVAIDFGG
RPWLVW-KAKFRREKIGFPTEMLYHFFKSFSDAAACNLLIGKNEHHKAESIFKAFGRALK
MAIRRELPTTKGVL
>Algoriella_xinjiangensis_XJ109_HisNB 
KKILFIDRDGTLILE-PADYQVDSFEKLEFYPEAFTYMAKIAKELDYELVMVTNQDGLGT
DAHPEELFWPIQNFIIKAFENEGVKFEDIYIDKTFARENAPTRKPETGLLYDLANSYVIG
DRITDIKLAQNLGSKGIFITTSWKAIYEFLTNETKIKIDLNLDGTGKISTGIHFFDHMLD
QIARHGQMDLIIVDEHHTIEDTAIALGEVFAQALGNKLGIERYGLPMDDCLAQAAIDFGG
RNWLVW-DADFKREMIGMPTEMFYHFFKSFTDGAKANLNIGTNEHHKIESIFKAFAKAIK
VAVKRDLPSTKGML
>Chryseobacterium_gleum_NCTC11432_HisNB 
KKVLFIDRDGTLIIEPPTDFQVDSLEKLEFYPGVFQNLSKIANELDYELVMVTNQDGLGT
ESFPEEDFIKPQEKMLQAFENEGIVFSDILIDKSFESENLPTRKPGIGMLYDLENSYVIG
DRSTDVQLAKNLGTKAIYLASKWSEIYQFLTNETDIEIEVNLDGNGKISTGLHFFDHMLD
QIARHGNMDLTIVDEHHTIEDTGIVLGEAILKALGKKKGIERYGLPMDDCLSQVAIDFGG
RSWLVW-DAEFKREKIGVPTEMFFHFFKSFTDSSKSNLNIGDNEHHKIESIFKAFAKAVK
MAVNQSLPSTKGSL
>Wenyingzhuangia_marina_DSM_100572_HisNB 
KKVLFIDRDGTLCIEPPVDYQLDSLEKLEFYPKVFRYMARIAEELDYELVMVTNQDGLGT
DSFPEDTFWPAQNKVIQAFENEGVIFSAVHIDKTFPHENAPTRKPRTGLLYDLENSFVLG
DRITDMELAKNLGAKGIFLSTDWKEIYEFLTNETKIYIKLNLDGSGKISTGVKFFDHMLD
QIGRHGAMDLTVVDEHHTIEDTMIALGELFNKALGNKLGIERYGLPMDDCLAQAAVDFGG
RPWLVW-EADFKREMIGMPTEMFLHLFKSFTDGAKCNLNIGDNEHHKIEGIFKAFAKAMK
MAVKRDLPSTKGLL
>Tenacibaculum_maritimum_NCIBM_2154T_HisNB 
KRVLFIDRDGTLIKE-PADEQTDSFEKLEFYPNVFEGLGKIARELDFELVLVTNQDGLGT
EVYPENTFWPIHNFVMKTLLGEGIVFSEEIIDNTFAKENRLTRKPNTGLLYDLENSFVIG
DRLTDIELAKNLGTKGIYITNDWNAIYKFLTHETAIDIILNLDGVGKIDTGIPFFDHMLD
QIARHGQVDLSLVDEHHTIEDTAIVLGEAFAMALKEKIGIERYGLPMDDCLAQVVIDFGG
RNWLVW-KADFNREMIGMPTEMFFHFFKSFTDGAKCNLNIGRNEHHKIEAIFKAFAKAIK
VAVKRDLPSTKGML
>Polaribacter_filamentus_ATCC_700397_HisNB 
KKVLFIDRDGTLVLEPPVDYQLDSLEKLEFYPKVFQYMAKIALELDYELVMVTNQDGLGT
ASFPEDTFWPAQNKVMTAFQKEGVIFTDVFIDKTFPHENAETRKPRTGLLYDLENSFVLG
DRITDMELAKNLGAKGIYLSNDWSQIYEFLTNETKIYIKVNLDGSGKIHTGLSFFDHMLD
QIGKHGNMDLTIVDEHHTIEDTMIAFGELFNKALGNKLGIERYGLPMDDCLAQVAVDFGG
RNWLEW-DADFKREKIGMPTEMFYHLFKSFTDSAKCNLNIGTNEHHKIEGIFKAFAKAMK
MAVKRDLPSTKGVL
>Myroides_phaeus_DSM_23313_HisNB 
KKVLFIDRDGTIINE-PADFQIDSLEKLEFLPQVITNLARIAKELDYELVMVSNQDGLGT
ASFPTETFWPAQNKMLAVLQGEGINFVDIYIDESFEQENKPTRKPGIGMLYDLANSFVIG
DRLTDVQLAKNLGAQAILITMSWNDIYQFLTKETDIKVQVNLDSNKEFDTGLPFFDHMLE
QISKHGEVGLQVIDEHHTMEDTALALGEAFKQALGDKKGIERYGLPMDDCLAQVAIDFGG
RPWIVW-DVAFTREKIGVPTEMFYHFFKSFSDAAQCNLNIGTNEHHKIEAVFKAFAKAIK
QAVSR-IPSTKGIL
>Flavobacterium_cucumis_DSM_18830_HisNB 
KKVLFIDRDGTLALE-PENYQLDSLTKLEFYPKVFQFMSKIAKELDFELAMVTNQDGLGT
ASFPEDTFWPTQNFILKAFENEGVTFDEIFIDRSFPEDNAPTRKPRTGMLYDLENSFVIG
DRITDIELAKNLGSKAIFITTNWQKIYEFLTNETDIAITLNLDGTGKINTGISFFNHMLD
QIARHGQMDLDIVDEHHTIEDTAIALGEVFAKALGNKLGIERYGLPMDDCLAQAAIDFGG
RNWLVW-EAEFKREMIGMPTEMFFHFFKSFTDGAKANLNIGTNEHHKIEAIFKAFAKAIK
VAVKRDLPSTKGML
>Flavobacterium_aquatile_LMG_4008_HisNB 
KKVLFIDRDGTLIIEPPIDFQVDSLEKLEFYPQVFQYLSRIAKELDYELVMVTNQDGMGT
DSFPETTFWPAQNKMMKAFENEGIRFSDVVIDVSFPEQNLPTRKPGTALLYDLKNSFVIG
DRITDIQLADNLGSQAIFITTSWETIYQFLTKETEIAVEINLDGSGKISTGLGFFDHMLD
QIAKHGNIDLNIVDEHHTIEDVGIALGDVFSQALDSKKGITRYGLPMDDCLSQVALDFGG
RSWLVW-NAEFKREKIGMPTEMFSHFFKSFCDGAKCNLNIGENEHHKIESIFKAFAKAIK
MAVQKDIPSTKGIL
>Flavobacterium_johnsoniae_UW101_HisNB 
KKVLFIDRDGTIVLE-PENYQLDSLAKLEFYPKAFQYLAKIAAELDYELAMVTNQDGLGT
DSFPEDTFWPTQNFILKAFENEGVVFDEIFVDRTFPEENAPTRKPRTGMLYDLENSFVLG
DRLTDVELAKNLGAKAIFMTIDWKRIYEFLTNETDIYINLNLDGTGKIDTGIAFFDHMLD
QISRHGQMDLEIVDEHHTIEDTAIALGEVFAKALGNKLGIERYGLPMDDCLAQAAIDFGG
RNWLIW-ETEFKREMVGMPTEMFYHFFKSFTDGAKANLNIGINEHHKIEAIFKAFAKAIK
VAVKRDLPSTKGML
>Imtechella_halotolerans_K1_HisNB 
KKVLFIDRDGTLIKE-PADEQIDSFDKLDFYPQALIYMSKIAKELDYSLVMVTNQDGLGT
SSFPEETFWPVQNFIIKTLANEGIQFDEIVIDRTFAHENAPTRKPRTGLLYDLANSYVIG
DRMTDVELAKNLGAKAIFISNDWQRIYEFLTNETDITIAINLDGSGKISTGLPFFDHMLD
QIARHGQMDLEIVDEHHTIEDAAIALGEVFNKALSDKLGIERYGLPMDDCLAQVSIDFGG
RNWLVW-DAEFKRELIGVPTEMFFHFFKSFTDGAKANLNIGTNEHHKIEAIFKAFAKAIK
MAVKRDLPSTKGML
>Muricauda_ruestringensis_DSM_13258_HisNB 
KKVLFIDRDGTIIKE-TADEQIDAFEKLDFYPKTFTYLGKIAKELDYELVMITNQDGLGT
DIFPEDTFWPVQNFIIRAFENEGVVFDKVFIDRTFPKDNADTRKPGTGTLYDLENSFVIG
DRLTDMELAKNLGAKGIFISNDWEKIYEFLTNETDIKIKINLDGTGKINTGLAFFDHMLD
QLARHGQMDLNIVDEHHTIEDTAIALGELFSKALGNKLGIERYGLPMDDCLAQVAIDFGG
RNWLVW-DTKFKREKVGVPTEMFMHFFKSFTDGAKANLNIGTNEHHKIEAIFKAFAKSIK
MAVKRDLPSTKGML
>Robiginitalea_biformata_HTCC2501_HisNB 
KRLLIIDRDGTLIRE-PEDEQIDAFDKLEFLPGVFRYLGAIARETDFVLVLVTNQDGLGT
DAYPEDTFWPVQEFMMNALKNEGIEFASVHIDRTFPEQGAETRKPGTGMLWDLAGSFVIG
DRLTDMKLAENLGARGIFLGSDWKGIYEFLTAETDIDIRLVLDGTGKIHTGLAFFDHMLD
QLARHGQMDLEIVDEHHTIEDTAIALGSAFSEALGGKLGIERYGLPMDDCLAQVAVDFGG
RNWLVW-DAAFQREKIGMPTEMFMHFFKSFSDSARANLNIGGNEHHKIEAIFKAFAKSVK
MAVRRDLPSTKGML
>Cellulophaga_lytica_DSM_7489_HisNB 
KKVLFIDRDGTIIKE-TVDEQIDAFEKMIFYPKAFTYLGKIAKELDYELVMITNQDGLGT
DVFPEDTFWPVHNFILKSFENEGVVFDKVFLDRTFPHENANTRKPGTGLLYDLANSFVIG
DRLTDIELAKNLGSKGIFISNDWEKIYEFLTNETDIYINVNLDGTGKIKTGLSFFDHMLD
QLARHGQMDLEIVDEHHTIEDTAIALGEVFAKALGTKLGIERYGLPMDDCLAQVAIDFGG
RNWLVW-EADFKREMVGMPTEMFLHFFKSFSDGAKANLNVGINEHHKIEAIFKAFAKAIK
MAVKRDLPSTKGML
>Zhouia_amylolytica_CGMCC_1.6114_HisNB 
KRVLFIDRDGTMIKE-PEDEQIDAFDKLEFFPKAFTYLSKIAMELDYELVMVTNQDGLGT
DSFPEDTFWPVHNFILKAFENEGVVFDDIVIDRTFPHENAPTRKPKTGLLYDLNQSFVFG
DRLTDVELAKNLGAKAIYITDDWQKIYEFLTNETDISITLNLDGTGKISTGLAFFDHMLD
QIARHGQMDLDIVDEHHTIEDTAIALGEVFSKALGNKLGIERYGLPMDDCLAQVAIDFGG
RNWLVW-EADFKREMIGMPTEMFYHFFKSFTDGAKANLNIGQNEHHKIEAIFKAFAKAIK
MAVKRDLPSTKGVL
>Kordia_algicida_OT-1_HisNB 
-KVLFIDRDGTIIKE-PADEQIDSFEKLEFYPKALSALRKIAKELDFELVMITNQDGLGT
EVYPENTFWPVHNFILQTLKGEGIEFDKIVIDRTFAKDNAPTRKPNTGLLYDLKNSFVIG
DRLTDIELAKNLGSKGIYISNDWDEIYAFLTNETKIQIDLNLDGTGKIETGIAFFDHMLD
QIARHGQLDLDIVDEHHTIEDTAIALGEVFAEALGNKLGIERYGLPMDDCLAQVAIDFGG
RNWLVW-EADFKREMIGMPTEMFYHFFKSFTDGAKANLNIGTNEHHKIEAIFKSFAKAIK
AAVKRDLPSTKGML
>Gelidibacter_algens_DSM_12408_HisNB 
KKVLFIDRDGTIIIE-PEDYQIDSFDKLLFYPKVFQYLGKIARELDYEIVMVTNQDGLGT
ESFPEDTFWPVHNFMVETFQSEGIIFKEQFIDRTFDEDNAPTRKPRTGLLYDLENSLVIG
DRLTDVELAKNLGSKAIFITKDWEQIYKFLTNETKIAITLNLDGTGKIDTGIAFFDHMLD
QISRHGQLDLDIVDEHHTIEDTGIALGEVFAKALGNKLGMERYGLPMDDCLAQAAIDFGG
RNWLVW-EAEFKREMIGMPTEMFFHFFKSFTDGAKCNLNIGENEHHKIEAIFKAFAKAIK
MAIKRDLPSTKGML
>Formosa_algae_KMM_8021_HisNB 
QKVLFIDRDGTIIRE-PADEQIDSFEKLEFYPKVFQYLSKIAKELDFEIVMITNQDGLGT
EVYPEDTFWPVHNFILEAFKNEGVEFKEQFIDRTFAKDNAPTRKPNTGLLYDLENSYVIG
DRLTDIELAKNLGSKGIFISNDWEAIYKHLTNETKIKIDLNLDGTGKIETGIAFFDHMLD
QIARHGQLDLNLVDEHHTIEDTAIALGKLFNTVLGNKLGIERYGLPMDDCLASAGIDFGG
RNWLVW-DADFKREMVGMPTEMFYHFFKSFTDGAKCNLNIGTNEHHKIEAIFKAFAKAIK
MAVKRDLPSTKGML
>Flaviramulus_basaltis_DSM_18180_HisNB 
-KVLFIDRDGTIIRE-PADEQIDSFEKLEFYPKVFQYLSRIAKELDYEIVMITNQDGLGT
DAFPEDTFWPTHNFIIKCFEDEGIVFKKQFIDRTFAKDNAPTRKPNTGLLYDLDNSFVIG
DRLTDIELAKNLGAKGIFITNDWAKIYAFLTNETKIAIQLNLDGTGKIETGIAFFDHMLD
QIARHGQLDLKIVDEHHTIEDTAIALGELFNKVLGNKLGIERYGLPMDDCYAQAAIDFGG
RNWLVW-EAEFKREMIGMPTEMFYHFFKSFTDGAKCNLNIGTNEHHKIEAIFKAFAKAIK
MAVKRDLPSTKGML
>Ulvibacter_litoralis_DSM_16195_HisNB 
KKVLFIDRDGTLVIEPPVDYQLDSLEKLEFYPGVFQAMAKIATQLDYELVLVTNQDGLGT
DSFPEDTFWPAQNKMIQAFKNEGVEFSDILIDRSFPEDNAPTRKPRTGLLYDLANSYVIG
DRKTDIELAKNLNCKGIFITTSWAEIVSYLTNETDIAIEVNLDGTGKISTGIGFFDHMLE
QISKHGNIDVNIIDEHHTIEDVALALGEAFLKALGSKKGIERYGLPMDDCLAQVAIDFGG
RPWLVW-EAEFKREMIGMPSEMFMHFFKSFSDTAKCNLNMGDNEHHKIEALFKGFAKAIK
MAVKKTIPSTKGTL
>Leeuwenhoekiella_marinoflava_LMG_1345_HisNB 
QKVLFIDRDGTIIKE-PLGYQVDAFDKVTFYPKVFSYLSKIANELDYKLVMITNQDGLGT
DIFPEDTFWPVHNFILKSFANEGVIFDKVFIDKTFPEENANTRKPGTGMLYDLENSFVFG
DRLTDIELAKNLGAKGIFITNDWQEIYEFLTNETDIEIELNLDGTGKIKTGLAFFDHMLD
QLARHGSMDLKIVDEHHTIEDTAIALGEVFAKALGNKLGIERYGLPMDDCLAQVAIDFGG
RNWLVW-EADFNREKIGMPTEMFYHFFKSFTDGARANLNVGTNEHHKIEAIFKAFAKAIK
VAVKRDLPSTKGML
>Nonlabens_tegetincola_JCM_12886_HisNB 
KKVLFIDRDGTIVKEPPVDYQLDSYEKLEFLPQAITQLHRIARELDYELVMVTNQDGLGT
DSFPENTFWPVHNLMMDILQGEGINFSEVIIDKTFPEDNAPTRKPGTALLYDLANSFVIG
DRNSDMQLAKNLGCKGIQLTDSWKEIFQFLTKETDINITLNLDGAGNIDTGLKFYDHMLE
QLQRHGSLDLDIIDEHHTIEDTAIALGDAFAKALSTKKGINRYGLPMDDSLAQVAIDFGG
RPWIVW-DADFKREYVGMPTELFFHFFKSFSDAAKCNLNMGDNEHHKIESLFKAFAKAIK
MAVKQTLPSTKGVL
>Croceibacter_atlanticus_HTCC2559_HisNB 
KKVLFIDRDGTIIKE-TVDEQIDAFEKMIFYPKAFTFLGKIAKELDYELVMITNQDGLGT
DVFPEDTFWPVHNFIMTSFENEGVTFNKVFLDRTFPHENKDTRKPGTGLLYDLENSFVIG
DRLTDMELAKNLGSKGIFITNDWERIYEFLTNETKINITLNLDGKGNIDTGLKFFDHMLD
QLARHGAMDLDIVDEHHTIEDTAIALGEVFANALGNKMGIERYGLPMDDCLAQVAIDFGG
RNWLVW-DAEFNREHVGMPTEMFIHFFKSFSDGAKANLNIGQNEHHKIEAIFKAFAKSIK
MAVKRDLPSTKGVL
>Salegentibacter_salegens_ACAM_48_HisNB 
KKVLFIDRDGTLIHE-PEDYQVDRIEKLEFYPEALYYLKKIATELDFELVMVTNQDGLGT
EAYPEKDFWPIQNFILQTFKNEGVEFKEVLMDRTFAKDNSPTRKPNTGLLYDLKNSFMVG
DRLTDIEFAYNFGGKGIFITGSWKKIYEFLTNETDIFINLNLDGTGKISTGIAFFDHMLD
QIARHGQMDLRVVDEHHTIEDTAIALGEVFSKALGNKLGIERYGLPMDDCLAQVAIDFGG
RNWIVW-DTEFKREMVGMPTEMFYHFFKSFTDGAKANLNVGQNEHHKIEAIFKAFAKAIK
VAVKRDLPSTKGML
>Zunongwangia_profunda_SM-A87_HisNB 
QKVLFIDRDGTIILE-PEDYQVDKLEKLEFYPEALFYLSKIAKELDYELVMVTNQDGLGT
EVYPEDEFWPIQNFVVKTFENEGVKFSDILIDRTFAKDNHPTRKPNTGLLYDMAGSIMIG
DRMTDIEFAYNFGGKGIFITSSWKDIYEFLTNETDIKIKLNLDGTGKISTGIAFFDHMLD
QIARHGQMDLEVVDEHHTIEDTAIALGEVYAKALGNKLGIERYGLPMDDCLAQVAIDFGG
RNWLVW-EADFKREMVGMPTEMFYHFFKSFTDGAKANLNVGTNEHHKIEAIFKAFAKAIK
MAVKRDLPSTKGIL
>Prevotella_maculosa_OT_289_HisNB 
QKFLFIDRDGTL-IEEPADEQIDAFEKLQFKEGVFRNLGFICNRLDFRLVLVSNQDGLGT
ASFPEETFWPVHNLILRTLEGEGITFDDQLIDRHFPEDGSPMRKPGVGMLYDIEGSYVIG
DRESDALLAENLGCKALILGITWDKISELLTKETDVYVRLCLDGTGKINTGLGFFDHMLE
QIGKHGMMDLTIVDEHHTIEDTAIVLGDCLLQALGDKRGIERYGLPMDDCLCQVALDFGG
RPWLVW-DADFHREKIGMPTEMFFHFFKSLSDAARMNLNIGTNEHHKIEGIFKALARSLR
MAVKRDLPSTKGKL
>Prevotella_bergensis_DSM_17361_HisNB 
QKLLFIDRDGTL-IEEPQDEQIDAFDKLKFTRGVFRNLGFIRQHLDFKLVMVSNQDGLGT
PSFPEDTFWPVHNLILQTLEGEGIVFDDILIDRHFPEDHSPMRKPGTGMLYDLANSYVIG
DRGTDKELAQNLGCKALILGMTWDKIAEILTAETDVYIKINLDGSGKISTGLGFFDHMLE
QIGRHGMMDITIVDEHHTIEDTAIALGECLHKALGDKRGIERYGLPMDDCLCQVALDFGG
RPWLVW-DAEFRREKVGMPTEMFLHFFKSLSDSAKMNLNIGQNEHHKIEGIFKALARSLK
MAVKRDLPSTKGTL
>Chryseobacterium_aquaticum_KCTC_12483_HisNB 
KKVLFIDRDGTLITEPPIDFQVDSLEKLEFYPGVFQNLAKIAKELDYELVIVTNQDGLGT
ESFPYEDFIKPQEKMIKAFENEGIFFDDILIDKSFEHENLNTRKPQTGMLYDLENSYVIG
DRITDVQLAKNLGTKAIFITKNWSEIYQFLTNETEIKIEINLDGSGNISTGLHFFDHMLE
QISKHGNLDLKIVDEHHTIEDTAIVLGEAVLQALGKKKGIERYGLPMDDCLSQVALDFGG
RPWLVW-DVEFKREKIGVPTEMFFHFFKSFTDSSKSNLNIGNNEHHKIESIFKAFAKAIK
MAVNQTLPSTKGSL
>Arenibacter_echinorum_DSM_23522_HisNB 
KKVLFIDRDGTIIKE-TVDEQIDSFEKMVFYPKAFTFLGKIAKELDYELVMITNQDGLGT
DIFPEHTFWPVHNFILKSFENEGVVFDKVFLDRTFPHENANTRKPGTGLLYDLANSFVIG
DRLTDVELAKNLGAKGIFISNDWEKIYEFLTNETDIFIKLNLDGTGKISTGLDFFNHMLD
QLARHGQMDLEIVDEHHTIEDTAIALGEVFHKALGNKLGIERYGLPMDDCLAQAAIDFGG
RNWLVW-ETEFKREMIGMPTEMFYHFFKSFTDGAKANLNIGQNEHHKIEAIFKAFAKAIK
MAVKRDLPSTKGVL
>Maribacter_cobaltidurans_B1_HisNB 
RKVLFVDRDGTIIKE-TADEQIDAFEKMIFYPKAFTFLGKIAKELDYELVMITNQDGLGT
DSFPEDTFWPVHNFILKSFENEGVVFDKVFLDRTFPHENADTRKPGTGLLYDLENSFVIG
DRLTDIELAKNLGSKGIFISNDWEKIYEFLTNETDILIELNLDGTGKIKTGLAFFDHMLD
QLARHGQMDLKIVDEHHTIEDTGIALGEVFYNALGNKLGIERYGLPMDDCLAQVAIDFGG
RNWLVW-DAEFKREKIGMPTEMFHHFFKSFSDGAKANLNIGTNEHHKIEAIFKAFAKSIK
MAVKRDLPSTKGVL
>Olleya_aquimaris_DSM_24464_HisNB 
KKVLFIDRDGTLVLEPPVDYQLDSLEKLEFYPKVFQYMAKIASELDYELVMVTNQDGLGT
DSFPEDTFWPAQNKIISAFEKEGVVFSEVCIDKTFPHENADTRKPRTGLLYDLKNSFVLG
DRITDMELAKNLGAKGIFLSTDWKAIYEFLTNETKIYIKLNLDGSGKIDTGLKFFDHMLD
QIGRHGAMDLTVVDEHHTIEDTMIALGELFNKTLGNKLGIERYGLPMDDCLAQVAVDFGG
RNWLEW-DADFKREKIGMPTEMFFHLFKSFTDGAKCNLNIGTNEHHKIEGIFKAFAKAMK
MAVKRDLPSTKGML
>Aquimarina_aggregata_RZW4-3-2_HisNB 
KKVLFIDRDGTMIKE-TVDEQIDAFEKMIFYPKAFTYLGKIAQELDYELVMITNQDGLGT
DVFPEDTFWPVHNFIMKSFENEGVVFDKVFLDRTFPHENADTRKPGTGLLYDLENSFVIG
DRLTDMELAKNLGAKGIFINNDWQKIYEFLTNETDIYIKLNLDGTGKISTGLDFFDHMLD
QISRHGQMDLEIVDEHHTIEDTAIALGEVFSTALDNKLGIERYGLPMDDCLAQVAIDFGG
RNWLVW-EAEFTREMIGMPTEMFFHFFKSFTDGAKANLNVGTNEHHKIEAIFKAFAKAIK
VAVKRDLPSTKGML
>Burkholderia_cenocepacia_J2315_HisNB 
------------------------------------------------------------
------------------------------------------------------------
------------------------------TSETQIRVKLDLDGTGQLATGVPFLDHMLD
QIARHGLVDLEVIDDHHTVEDVGITLGQAVAKAIGDRKGIRRYGVPLDEALSRVVIDFSG
RPGLEF-HVPFTRARIGFDVDLSIEFFRGFVNHAGVTLHIGINAHHQLETVFKAFGRALR
AAVELDIPSTKGSL
>Geobacter_thiogenes_ATCC_BAA-34_HisNB 
------------------------------------------------------------
------------------------------------------------------------
------------------------------TSETRIHLKLTIDGTGLIRTTVPFLDHMLH
LFARHGLFDLTVIDFHHTVEDIGIVLGEAFRQALGDKKGIVRYGIPMDETLADVTVDLSG
RPYLVY-NVDLPKVKVGFDAELAREFFQAFANNCGCNLHLGENVHHIIEACFKGFGRSLD
SATRQDVMSTKGVL
>Neisseria_meningitidis_MC58_HisNB 
QRQLH----NFL-----------------TLAQEAGSLSKLAKLCGYRTPVALYKLKQ--
--------------------------------------------------EDPDARGIRP
SLMAK--LEKHTGKPKGWLAESTGTAETQITCETQITVSINLDGSGKLDTGVPFLEHMID
QIARHGMIDIDIIDDHHTAEDIGITLGQAIRQALGDKKGIRRYGVPLDEALSRVVIDLSG
RPGLVY-NIEFTRALIGFDVDLFEEFFHGIVNHSMMTLHIGKNAHHQAETVFKAFGRALR
MAVEHDTPSTKGTL
>Sphingomonas_wittichii_RW1_HisNB 
------------------------------------------------------------
------------------------------------------------------------
------------------------------TSETAIAVELNLDGTGAVATGIGFLDHMLE
QLSRHSLIDLTVIDQHHTTEDSGIAIGEALAKALGDKKGITRYGAPMDETLTRVALDISG
RPWTVW-KVDLKGPRLGWDTELIEHWFQSFAQAAGITLHVGTNQHHIVESCYKGLARALR
TAVEIDIPSTKGML
>Xylella_fastidiosa_9a5c_HisNB 
TPIVFIDRDGTLIEE-PPDFQIDAYEKLRLVNGVIPALLKL-RDAGYHFVIVTNQDGLGS
PAYPQASFDGPNALMLQIFSSQGIVFRDVLIDRSWPTDNAPTRKPGIGLMIDWARSAMVG
DRPTDLQFAENLNIRGFQL--DWDGIAHTLTKETTIRVEIDLDGAPQITTGLPFFDHMLE
QIAKHAGISLQIIDEHHTIEDTGLALGQAVRQALGDKRGIGRYGLPMDETQASAVLDFSG
RPYCVF-EGTFVRERVGMPTELVPHFFRSLCDASGMNLHLGDNDHHKVEACFKALARALR
QALQRHLPSTKGAL
>Gloeobacter_violaceus_PCC_7421_HisNB 
------------------------------------------------------------
------------------------------------------------------------
------------------------------TRETDIQIRLDLDGTGRAETGVPFLDHMLA
QIATHGLIDIDVIDDHHTNEDVGIAFGQCLAKALGDKRGISRFGAPLDEALVQVVLDLSG
RPHLSY-GLEIPTQRVGYDTQLVREFYQAVVNNSSMTLHLGINSHHIIEASFKAFARALR
LAVEIDLPSSKGAL
>Prochlorococcus_marinus_MIT_9211_HisNB 
------------------------------------------------------------
------------------------------------------------------------
------------------------------TKETNVTVRLGLDGKGKISTGVAFLDHMLQ
QLSSHGLFDLEVIDDHHTNEDVGIAIGQALSESLGERQGINRFGAPLDEALVQVVLDCSG
RPHLSY-GLNIPSQRIGYETELVKEFFIAVVNNSGLTLHIGTNSHHIVEACFKAFARALR
LATELDIPSSKGVL
>Akkermansia_muciniphila_ATCC_BAA-835_HisNB 
------------------------------------------------------------
------------------------------------------------------------
------------------------------TGETDISMELNLDGTGCVATGHAFFDHMLD
LLARHSLMDLTLVDAHHTVEDVGIVLGECIKNALGDKKGIVRYGLPMDETLTRVVMDLSN
RPYVA-----FRIPEGGFPLTLCEEFCRALANNLRCNLHVGRDGHHIAESVFKGIAHALR
QAAAIDLPSTKGML
>Acidobacterium_capsulatum_ATCC_51196_HisNB 
-------------------MERESMKK-------------------------------AT
KKTP--------------------------------------------------------
------------------------------TAETQISLRLTIEGSGQISTGIRFFDHMLE
LFTRHGAFDLDLVDQHHTVEDVGIALGEAFDKALGDKRGILRAGMTMDETLGLAAVDLSG
RTSSVV-KTKVKTRLVGLQSELVEDFFEGFARGARANVHLGRSNHHKVEALFKAFARALR
FACSRDLPSTKGLL
>Hungatella_xylanolytica_DSM_3808_HisNB 
------------------------------------------------------------
------------------------------------------------------------
------------------------------TKETDIQMKFNIDGSGIIHTGIGFLDHMLN
SFARHGFFDLELVDTHHTIEDTGIVLGAAIKEALGDKKSIKRYGLPMDETLILCAVDLSG
RPYLGF-EVPLTAERVGFETEMVKEFFYAVSYSAEMNLHIGDNNHHIIEGVFKAFAKALD
DATLPDVLSTKGTL
>Lactococcus_lactis_Il1403_HisNB 
------------------------------------------------------------
-------------------------------------------------M----------
------------------------------TKETQIELSINLDGTGQISTGIGFLDHMLT
LLTFHSDFDLKIMDPHHLIEDVAIALGKCISEALGNKLGIRRYGIPMDEALVTCDLDISG
RPYLVF-HADLSNQKLGYDTEMTEEFFRVLAFNAGITLHLGQNTHHIIEGMFKSTARALK
QAVSIDIPSSKGVL
>Micrococcus_luteus_NCTC_2665_HisNB 
------------------------------------------------------------
------------------------------------------------------------
-------MAAEL------------------TSESDVYVEMDLDGTGRISTTVPFYDHMLT
ALSRHSQIDLTVIDVHHTVEDVAITLGEVLKTALGDKSGIRRFGVPLDEALARAVVDVSG
RPYLVH-EGEPEYHLIGFTGSMTRHVFESITYHAAICLHMGRDPHHIVEAQFKAFARALR
AAVEDDVPSTKGAL
>Streptomyces_griseus_NBRC_13350_HisNB 
---------------------------------------------------------M--
------------------------------------------------------------
------------------------------TKETSVLVEINLDGTGKVATGVGFYDHMLD
QLGRHGLFDLTVIDTHHTIEDTALALGAAFKQALGDKVGIYRFGVPLDESLAQVTVDLSG
RPYLVHTEPENMAPMIGYDTTMTRHIFESFVAQAQIALHIGRNAHHIVECQFKALARALR
YASEHDLPSTKGAL
>Bacillus_subtilis_168_HisNB 
------------------------------------------------------------
------------------------------------------------------------
------------------------------TNETDIELAFTIDGGGQIKTDVPFMTHMLD
LFTKHGQFDLSIIDDHHTTEDIGICLGQALLEALGDKKGIKRYGVPMDEALAQVVIDLSN
RPHLEM-RADFPAAKVGFDTELVHEFLWKLALEARMNLHVGTNTHHMIEAVFKALGRALD
EATTIDIPSTKGML
>Clostridium_novyi_NT_HisNB 
---------------------------------------------------------M--
------------------------------------------------------------
------------------------------TSESEISLSLNLDGEGKIDTGIGFLNHMLN
LMTKHGFLDLDIVDAHHTVEDIGIVLGKALKEALGNKEKIKRYGLPMDESLAFVSIDISG
RAFLVY-NCEFTVDKVGMDTELVEEFLRAFAFNSEITLHTGKNNHHMIEAIFKALGRAIK
EAVLIDVMSTKGII
>Staphylococcus_aureus_NCTC_8325_HisNB 
-----------MIYQ---------------------------------------------
------------------------------------------------------------
------------------------------TAETQLNISISDDQSPSINTGVGFLNHMLT
LFTFHSGLSLNIVDDHHVTEDIGIVIGQLLLEMIKDKKHFVRYGIPMDETLARVVVDISG
RPYLSF-NASLSKEKVGFDTELVEEFFRAVVINARLTTHIGGNTHHEIEAIFKAFSRALG
IALTATVPSSKGVI
>Streptococcus_gallolyticus_ATCC_43143_HisNB 
------------------------------------------------------------
------------------------------------------------------------
------------------------------TFETKIKLSLNLDAQEPIDTGVGFFDHMLT
LFARHSRISLVVVDSHHTVEDVGIVLGQALKKALGDKAGINRYGVPMDETLGMASLDLSG
RSYLVF-DCEFDNPKLGFDTELVEEFFQALAFNVQMNLHLGKNNHHKSESLFKATGRALR
EAITINVNSTKGLL
