# Supplementary material for: The Histidine Biosynthetic Genes in the Superphylum Bacteroidota-Rhodothermota-Balneolota-Chlorobiota: Insights into the Evolution of Gene Structure and Organization
Source: Microorganisms. 2021 Jul 3;9(7):1439. doi: 10.3390/microorganisms9071439 (PMC8305728; doi:10.3390/microorganisms9071439)
Supplement: Supplementary file 1 [file microorganisms-09-01439-s001.zip › Supplementary file S15.fasta]

>Ignavibacterium_album_JCM_16511_HisIE 
LNFSKNGLIPAIIVDSETDKILMLGFMNEQALKKTIETNKVTFFSRTKSALWTKGETSGN
FLFVKDIITDCDNDSIIVYATPQGP--TCHTGSYTTELFKSGSDRIIQKVGEEATEVIIA
AYESADLLFHLIVMLADNEINLTDI
>Melioribacter_roseus_P3M_HisIE 
IIFEKGGLVPAIIQDKFTGQVLMLGYMNKEALTKTIDTGLVTFYSRSRNQLWTKGETSGN
YLKLDSITTDCDNDTLLVTAVPEGP--TCHMNSYTTKLFRSGIDRIIQKVGEESIETVIA
ADESSDLIYHLFVLMAELDIGLDEI
>Chloroherpeton_thalassium_ATCC_35110_HisIE 
VRFDKNGLIPAITQDYETGKVLMLAYMNKESLEVTLKERKACYWSRSRQELWLKGATSGN
FQEVMQISIDCDADAILLKVKQKG--GACHVG--------------GKSNKK--------
-------------------------
>Prosthecochloris_aestuarii_DSM_271_HisIE 
VKFDDKGLVPAIVQDFETGKVLMMAWMNRQSLEMTLEKKKACYWSRSRQKLWLKGESSGN
MQNVHDILIDCDGDTLLLKVSQTG--GACHMG--------------GKQS----------
-------------------------
>Chlorobaculum_tepidum_TLS_HisIE 
VKFDSNGLVPAIVQDHETGKVLMMAWMNLESLKMTLEKKKACYWSRSRNKLWLKGESSGN
MQEVHDILIDCDGDTLLLKVSQKG--GACHVG--------------GKQS----------
-------------------------
>Chlorobaculum_limnaeum_DSM_1677_HisIE 
VKFDSKGLVPAIVQDHETGKVLMMAWMNLESLKMTIEKKKACYWSRSRNKLWLKGESSGN
MQEVHDILIDCDGDTLLLKVSQKG--GACHVG--------------GKQS----------
-------------------------
>Pelodictyon_luteolum_DSM_273_HisIE 
VKFDAKGLVPAIVQDHETGKVLMMAWMNRESLEMTLERKKACYWSRSRNKLWLKGESSGN
MQDVYDILIDCDGDTLILKVSQIG--GACHVG--------------GKKS----------
-------------------------
>Chlorobium_limicola_DSM_245_HisIE 
VKFDEKGLVPAIVQDHETGKVLMMAWMNRESLEMTLERKQACYWSRSRQKLWLKGESSGN
MQDVHDILIDCDGDTILLKVSQKG--GACHVG--------------GKKS----------
-------------------------
>Chlorobium_phaeobacteroides_DSM_266_HisIE 
VKYDEKGLVPAIVQDHETGKVLMMAWMNHESLLMTLEKKKACYWSRSRQKLWLKGESSGN
MQDVHDILIDCDGDTILLKVSQKG--GACHVG--------------GKKS----------
-------------------------
>Fodinibius_salinus_DSM_21935_HisIE 
LDFKKNGLIPAIIQDAKTFQVLMLGYMNKEALETTLENERVTFYSRSKERLWTKGETSGN
YLDLVDIQQDCDDDTLLILANPQGP--ICHTGSYTTSLFEKGIDEIAQKVGEEAVETIIE
ANETADLLYHLLVLLAEKNLSLSDI
>Aliifodinibius_sediminis_DSM_21194_HisIE 
LDFTKDGLIPAVIQDASTFQVLMLGYMNREALEATLDKKRVTFYSRSKKRLWTKGETSGN
FLELVDIQQDCDDDTLLLLAQPHGP--TCHTGSYTTYLFDKGVDTIAQKVGEEAVETVIE
AGETADLLYHLMVLLAEKEISLDQI
>Aliifodinibius_roseus_DSM_21986_HisIE 
LDFEKGGLIPAVIQDADNFQVLMLGYMNEEALKTTLEKERVTFYSRTKERLWTKGETSGN
YLELVDLQRDCDHDTLLVLAHPQGP--TCHTGSYTTHLFEEGVDMIAQKVGEEAVEAIIE
AGEVSDLLYHLMVLLAEKDISLGQV
>Gracilimonas_mengyeensis_HisI-HisE 
ITFKKNGLIPVVTTDYESGELLMHGYMNEEALKKTIELGEAVYYSRSRETLWHKGATSGL
VQTVKEMRIDDDQDCVWLRVEVQGNGASCHVGSYTTSMYKKGLDKIAQKVGEEAVETVIA
SNEAADLIFHLMLLLAEKEIPLHKV
>Rubrivirga_marina_SAORIC-28_HisIE 
ATFNDDGLVAAIAQDDATGDVLMLAYMNRETLQQTLETGVMTYWSRSRQKVWVKGETSGN
VQRVKSAYVDCDGDALLFRIEQVGG-AACHTG---------------K------------
-------------------------
>Rhodothermus_profundi_DSM_22212_HisIE 
VRFNEQGLVPAIAQDVETGEILMVAYMNEATLRQTLETGLMTYWSRSRQEVWVKGATSGH
TQEVREVRVDCDGDVLLFKVKQNGG-AACHTG---------------RKE----------
-------------------------
>Rhodothermus_marinus_DSM_4252_HisIE 
VRFNEQGLVPAIAQDAETGEILMVAYMNKDTLRQTLETGRMTYWSRSRQEVWVKGATSGH
TQEVREVRIDCDGDVLLFKVKQNGG-AACHTG---------------RK-----------
-------------------------
>Longimonas_halophila_KCTC_42399_HisI-HisE 
VQFDDDGLVATIAQDHDTGDVLMMAYMTAETLKETLETGRMVYWSRSRQAVWRKGETSGN
VQRVQAAHLDCDGDVLLFQVEQVGD-AACHTGSGTVARVEAGPHAIGKKVLEEAGEVWMA
AEEIAQLLYHVQVMMLACDLDLDDV
>Longibacter_salinarum_KCTC_52045_HisI-HisE 
VRFDEDGLVAAIVQDAETNEVLMMAYMNEQTLEMTLETGRMTYWSRSRQEIWIKGATSGN
TQKVESVHVDCDGDALLFSVAQKG--GACHTGSGTVKAVNAGSHAIGKKILEEAGEVWMA
SEEISQLLYHVQCMMIACDLDLDDI
>Salinibacter_ruber_DSM_13855_HisI_HisE 
ADFTDDGLIPAIVQDAETDQVLMMAYMTAETLQETLDTGRMVYWSRSRQERWVKGQTSGH
TQTVEEARLDCDGDTLLFRVHQEG--GACHTGSGTVQAVQEGRHAIGKKVIEEAGEVWMA
AEEISQLLYHLQVLMIACDLDLEDV
>Phaeodactylibacter_xiamenensis_KD52_HisIE 
IDFQKDGLVPAIVQDATTGRVLMQGYMNEEALQKTLDTKQVTFFSRSKNRLWTKGETSGN
TLSLVDIKADCDQDSLLVYAHPAGP--VCHKGSYTARLFARGMNKVAQKVGEEAVELVIE
ANEAADLMYHYLVLLVAKGYELKDV
>Thermoflavifilum_thermophilum_DSM_14807_HisIE 
INFDKDGLVPAIIQDIHTRRVLMLGYMNREALDRTIKDKRVTFYSRSKQRLWMKGEESGH
LLMVEEIRTDCDQDAILVKVRPLGA--VCHTGSYTARLFAQGINRIAQKLGEEAVEVVIE
ANEAADLLYHYLVLLAAKGYVLNDV
>Filimonas_lacunae_NBRC_104114_HisIE 
IDFNKDGLVPAIIQDASTNKVLMLGFMNQEALDTTEHSGRVTFFSRSKQRLWTKGEESGH
FLMLKEIKADCDDDTLLIKVEPMGP--VCHTGSYVAKLFQKGINKIAQKVGEEAVEVVIE
ASEAADLLFHYLILLNAKGYSLKDI
>Niastella_koreensis_GR20-10_HisIE 
VDFNKDGLVPAIIQDFTTHKVLMMGFMNEEALHKTMSEGKVTFFSRSKKRLWTKGEESGN
HLLVKEILSDCDNDTLLVKAQPLGP--TCHTGSYVKQLFNKGINKIAQKVGEEAVELVIE
ANEAADLMFHYLVLLNAKGYTLQQV
>Solitalea_koreensis_DSM_21342_HisIE 
IDFKKNGLVPVVIQDNQTLEVLMLGYMNAEAYEKTKAEKRVTFFSRSKNRLWTKGEESGN
FLNVISIAEDCDNDTILIKAFPVGP--TCHTGSYVNKLRQKGLNKIAQKVGEEGVETVIA
ANEASDLVFHLIVLLREKGLTLNDI
>Sphingobacterium_spiritivorum_ATCC_33861_HisIE 
LDFSKDGLVPVIVQDTQTLEVLMLGYMNEEAWQKTQAERKVTFFSRSKNRLWTKGEESGN
FLHVISYHIDCDQDTLLIKARPDGP--TCHTGSYVNRLRSRGINKIAQKVGEEAVETVIA
ADETSDLLFHLIVLLREKGFSLETI
>Pedobacter_psychrophilus_CCM__8644_HisIE 
IDFTKNGLVPVIIQDEQTLEVLMLGYMNEEAYQKTEEEKKVTFFSRTKNRLWTKGEESGN
FLNVISIALDCDNDTILIKVNPVGP--TCHKGSYVNSLREKGLNKIAQKVGEEGVETVIA
ANESSDLVFHLLVLLKEKNLTLADI
>Arcticibacter_svalbardensis_MN12-7_HisIE 
IDFKKDGLIPVIIQDDKTLEVLMLGYMNEEAFAKTETEGKVTFFSRSKNRLWTKGEESGN
FLYVKSIDIDCDQDTVLIKVDPIGP--TCHTGSYVNRMQAKGLKRIAQKVGEEGVETVIA
ANESSDLLFHLLMLLREKNITLETI
>Mucilaginibacter_mallensis_MP1X4_HisIE 
IDFNKDGLVPVIIQDEHTLEVLMLGYMNQAAYDKTVKENIVTFFSRSKNRLWTKGETSNN
FLHVKSIDIDCDKDTILIKVKPDGP--TCHTGSYVNKLRNKGLNKIAQKVGEEGVETVIA
ANESSDLVFHLLVLLREKGLTLETI
>Pedobacter_insulae_DSM_18684_HisIE 
LDWEKNGLIPVIVQNNQTLEVLMLGYMNAEAFEKTQKESKVTFFSRSKNRLWTKGEESGN
FLTVKSISVDCDKDTILIKADPVGP--TCHTGSYIDKMRKKGLNKIAQKVGEEGVETVIA
ANEASDLIFHLMFLLREKGKTLEDI
>Pedobacter_heparinus_DSM_2366_HisIE 
IDFEKQGLVPVIIQDVQTLEVLMLGYMNLEAWEKTLAEGKVTFFSRSKNRLWTKGEESGN
FLFVKETHIDCDNDTILIKASPVGP--TCHTGSYVNKLRSKGLNKIAQKVGEEGVETVIA
ANESSDLVFHLLVLLKEKGKTLADI
>Microscilla_marina_ATCC_23134_HisI-HisE 
PQFEKGGLLPVVVQEQASGKVLMLGYANEAALQETLDTGYATFWSTSRNELWTKGKTSGD
YLKITHILTDCDQDALVYQVTMMGA-GACHTKSYTSKIAQKGVNKVAQKVGEEAVETVIE
AEEAADLIYHLLLLLNYKGLELKDI
>Cesiribacter_andamanensis_AMV16_HisIE 
PDFAKDGLIPAIVQDAVSQKVLMLGYMNAEALRQTQEQGRVTFWSRSKGRLWTKGESSGN
FLEVDSISLDCDRDTLLIKARPAGP--VCHTGSYTTSLFQKGINKVAQKVGEEAVELVIE
AGEAADLLFHYLILLEAKGIELDEV
>Reichenbachiella_agariperforans_DSM_26134_HisIE 
IDFEKDGLVPAIIQDAKTKNVLMLGYMNQEALTKTQETGKVTFYSRSKQRLWTKGEESGN
FLELKDIKLDCDNDTLLIAVNPVGP--TCHKGSYTSSLFKKGINKVAQKVGEEAVEVVIE
ANESADLMYHYLILLRAKGYSLEDV
>Roseivirga_ehrenbergii_KMM_6017_HisIE 
VDFSKDGLVPVIIQDQVSNKVLMLGYMNAEALEKTLSEGKVTFFSRSKNRLWTKGETSNN
YINAEEVLIDCDSDTLLIKAKPEGP--TCHKGSYVSHLFSKGMNKIAQKVGEEAVELVIE
ANEGADLLFHYMVLLEAKGYALKDV
>Marivirga_tractuosa_DSM_4126_HisIE 
PDFSKNGLLPAIIQDSITGKVLMLGYMNEEALEKTQTTGKVTFYSRSKQRLWTKGESSSN
FLHLVDIVLDCDQDTFLIKAKPDGP--TCHTGSYVKSLFDKGINKIAQKVGEEAVEVVIE
ANESADLLFHYLILLQAKGYKLQDV
>Cyclobacterium_marinum_DSM_745_HisIE 
IDFEKNGLVPAIIQDEFSKEVLMMGYMNQEAIDESIKSGKVTFFSRTKGRLWTKGETSGN
FLMIKNIEVDCDQDTLLITVNPIGP--VCHTGSYTTSLFNAGINKVAQKVGEEAVEIVIE
AGEAADLLYHYLVLLEAKEYELDEV
>Belliella_baltica_DSM_15883_HisIE 
IDFKKNDLVPAIIQDPDSNVVLMLGYMNQEALDITLETKRVTFFSRTKNRLWTKGETSGN
FLNVVSLTVDCDNDTILIKAKPVGP--VCHTGSYTASLFAKGINKVAQKVGEEAVEIVIE
AGEAADLLYHYLVLLEAKGYELDEV
>Algoriphagus_ratkowskyi_DSM_22686_HisIE 
-----DGLVPAIVQDAISGKVLMQGYMNEEAVAKTKESGMVTFFSRSKNRLWTKGETSGN
FMELVSMASDCDDDAILIKANPRGP--VCHTGSYTASLFAKGINKVAQKVGEEAIEIVIE
AGEAADLFYHYLVLLEAKGYELDEV
>Algoriphagus_hitonicola_DSM_19315_HisIE 
IDFEKNGLVPAIVQDAISGKVLMQGYMNEEALAKTQETGKVTFFSRSKNRLWTKGETSGN
FMDFVSMAVDCDGDSILIKAKPSGP--VCHTGSYTASLFAKGINKVAQKVGEEAVEIVIE
AGEAADLLFHYLVLLEAKGYELDEV
>Flexibacter_flexilis_DSM_6793_HisIE 
IDFTKDGLVPVIVQDFASGKVLMLGYMNQEAFNKTTTEKVVTFYSRSKQRLWTKGETSGH
FLHVKSVQIDCDQDTILIKAQPQGA--VCHTGSYTAHLFRKGINKIAQKVGEEAVEVVIE
AAEAADLLFHYLVLLEAKNIPLADV
>Rufibacter_tibetensis_1351_HisIE 
IDFKKEGLVPAIIQNATTGKVLMLGYMNEEAFQHTQTSGLVTFFSRSKNRLWTKGETSGN
TLKVVKMELDCDQDTLLILVDPTGP--ACHRNSYTNFLFDKGLNKMAQKVGEEAVEVVID
AGEAADLIFHLLVLLEASGLSLAEV
>Pontibacter_actiniarum_DSM_19842_HisIE 
LDFEKGGLVPAVIQDNLTGQVLMLGYMSQEALDKTRQEGLVTFFSRSKNRLWTKGETSGN
TLEVVSIARDCDNDSLLIKVKPNGP--TCHTGSYTNFLYSKGVNKIAQKVGEEAVETVID
AGEAADLLYHLLVLLSATGLELKDV
>Hymenobacter_roseosalivarius_DSM_11622_HisIE 
MDFNKDGLIPAVVQDDQTGQVLMLGYVNQEALTKTQQEGRVTFFSRSKNRLWTKGETSGN
FLSVVSLHPDCDGDALLIRARPDGP--TCHRGSYTASLFRKGMPKIAQKVGEEAVETVID
AGEAADLLYHLLVLLAASSLTLDDV
>Cytophaga_hutchinsonii_ATCC_33406_HisIE 
IDFQKGGLVPVIIQDAVTRNVLMLGYMNEEAYTKTKAEGKVTFFSRTKNRLWTKGETTGH
FLHVVDIKIDCDNDTLLIKVKPDGP--TCHTGSYTASLFKKGINKIAQKVGEEAVEIVIE
AGEAADLLYHYLILLEAKNIPLDDV
>Siphonobacter_aquaeclarae_DSM_21668_HisI-HisE 
LNFEKGGLIPAIIQDADTRMVLMLGFMNEEAYLKTEAERVVTFFSRTKNRLWTKGETSGN
FLHVKEIRVDCDQDTLLIKAVPAGP--VCHTGSYTAKLFSRGTHKIAQKVGEEAVELVIE
ANEAADLLFHYLLLLENRGIDLDEI
>Leadbetterella_byssophila_DSM_17132_HisIE 
VDFSK-GLIPAVIQDHLTAKVLMVGYMNEEALQHTLSSGKVTFFSRSKNRLWTKGESSQN
YLNYISHAVDCDGDTILIQAEPVGP--VCHTGSYTASLFAKGINKVAQKVGEEAVELVIE
AGEAADLLFHYLVLLEAKEINLDEV
>Dyadobacter_fermentans_DSM_18053_HisIE 
IDFNKDGLVPAVIQDVNTGKVLMLGYMNAEALDVTRQQGTVTFFSRSKQRLWTKGETSGN
FLFVNEIAADCDGDTLLIKATPAGP--VCHTGSYTSSLFKRGINKIAQKVGEEAVEVVIE
SNEVSDLLFHLLVLLEQKNIDLDEV
>Spirosoma_linguale_DSM_74_HisIE 
INFDKDGLIPAVIQDAETGKVLMLGYMNREAYDKTVAENVVTFFSRSKQRLWTKGETSNN
FLHVREILIDCDGDTLLIKSAPAGP--TCHTGSYTASLFGRGVNKIAQKVGEEAVELVIE
AGEAADLLFHFLVLLEQKNMNLDDI
>Odoribacter_splanchnicus_DSM_20712_HisIE 
LKFDENGLIPAIIQDAETRTVLMLGYMNREALTLTLTNGKVCFFSRSRQKLWTKGEESGH
FLYLKDIQADCDGDTLLVKAKPLGP--TCHTGSYTARLISKGINKIAQKVGEEAVELVIE
ANEAADLMYHYLVLLIAKGYGLEDV
>Draconibacterium_orientale_FH5T_HisIE 
MDFNKDGLIPAIIQDAETQNVLMLGFMNEDALAKTQEIGKVTFFSRTKNRLWTKGEESGN
FLNVVSMAIDCDNDTLLIKVNPVGP--VCHKGSYTTSLFQKGTRKITQKVGEEAVETIIG
AYEAGDLLYHLVVLLTHKGYRIEDV
>Thermophagus_xiamenensis_DSM_19012_HisIE 
LDFSKNGLLPAIIQDADTNVVLMLGFMNEEAFEKTQKEKKVTFYSRTKQRLWTKGEESGN
FLEVVKIISDCDNDTILIKAHPAGP--VCHTGSYTTSLFKKGINKIAQKVGEEAVETVIE
ANEAADLTYHLLVLLTAKGFRIEDV
>Paludibacter_propionicigenes_WB4_HisIE 
IDFQKGGLVPAIIQDELTSKVLMLGYMNQEALTKTQETGQVTFFSRTKNRLWTKGEESGN
FLNVVSITPDCDNDTLLIKVNPVGP--VCHTGSYTTSLFKKGINRMAQKVGEEAVETVIE
AYEASDLVYHLIVLLTSKGYSLDDL
>Parabacteroides_distasonis_ATCC_8503_HisIE 
LDFEKGGLIPAIVQDNNTSKVLMLGFMNQEAYDETVSTGKVTFFSRTKNRLWMKGESSGN
TLQVVSITADCDNDTLLIKAIPAGP--VCHTGSYTTTLFQKGVNRMAQKVGEEAVETVIE
AYEASDLVYHLIVLLTSKGLRLEDL
>Coprobacter_fastidiosus_NSB1_HisIE 
IDFAKGGLVPAIIQDSYTSKVLMLGFMNEEALAKTKELGKVTFFSRTKNRLWTKGEESGN
FLLVDSIKEDCDKDTLLIKVRPIGP--VCHTGSYTTSLFNKGINRMAQKVGEEAVETVIE
AYEASDLIYHLIVLLTSKGYRIEDL
>Bacteroides_vulgatus_ATCC_8482_HisIE 
LNFEKNGLIPAIIQDNSTSKVLMLGFMNEEAYRKTVETGKVTFFSRTKNRLWTKGEESGN
FLNVVSIKEDCDKDTLLIKVNPAGP--VCHTGSYTTSLFESGINKMAQKVGEEAVETVIE
AYEGADLIYHMIVLLTSKGYRIEDL
>Bacteroides_helcogenes_P_36-108_HisIE 
LDFDKNGLVPAIIQDADTAKVLMLGFMNREAYDKTLETGKVTFFSRTKKRLWTKGEESGN
FLNVVSVKEDCDKDTLLVQVHPVGP--VCHTGSYTTSLFESGVNKMAQKVGEEAVETVIE
AYEGADLLYHLIVLLTSKGYRIEDL
>Bacteroides_fragilis_NCTC_9343_HisIE 
LDFDKNGLVPAIIQDNDTRKVLMLGFMNKEAYEKTVETGKVTFFSRTKNRLWTKGEESGN
FLNVVSIKEDCDKDTLLIQVNPVGP--VCHTGSYTTSLFQSGINKIAQKVGEEAVETVIE
AYEGSDLIYHLIVLLTSKGYRIEDL
>Paraprevotella_clara_YIT_11840_HisIE 
IDFDKDGLVPAVIQDAETKNVLMLGFMNREAYDKTLETGKVTFFSRSKNRLWTKGETSGN
FLHVVSIKNDCDHDTLLIRVHPEGP--VCHTGSYTTSLFKDGINRMAQKVGEEALEAVIE
AYEGSDMLYHLIVLLTSKGLRIEQM
>Fluviicola_taffensis_DSM_16823_HisIE 
MKTDKNGLFPAIIQHANTKEVLMLGYMNDEAFKLTKETQKVTFFSRTRNEIWVKGETSGN
YLNLINCKLDCDQDALLIQAVPIGP--TCHTGSYIQALIEKGLPKIAQKVGEEGVEIVIE
AEEAADLLFHYLILLRAKEVTFDEI
>Schleiferia_thermophila_DSM_21410_HisIE 
PNFDKDGLVPAIVQDHLTGTVLMLGYMNEEAWVKTLETEMVTFYSRSKSRLWTKGETSGN
ILKVKNVMLDCDKDCLLVLAEPEGP--ICHTGSYTADLFARGLPGIAQKVGEEAVELVIE
SHEAADLLFHFLILLQSKGRNLKHV
>Algoriella_xinjiangensis_XJ109_HisIE 
IDFNKDGLVPVIIQNYLNNQVLMLGYMNQEAFDKTQEIGKVTFYSRSKNRLWTKGEESGN
FLEVKSIAIDCDNDTILIKAKPFGP--TCHTGSYTNKLYKRGINKVAQKVGEEAVEIVIE
AGEAADLMYHYLILLKAKGFKLEDV
>Chryseobacterium_gleum_NCTC11432_HisIE 
IDFNKNGLVPVVIQDNRTLQVLMLGYMNEEAFEKTKKEGIVTFFSRSKNRLWTKGEESGN
FLTVKSIDIDCDQDTILIKAVPKNV--VCHTGSYTYSLYQRGINKMAQKVGEEAVELVIE
TNEAADLLYHFLILLKAKGFSLEAI
>Wenyingzhuangia_marina_DSM_100572_HisIE 
IKFDE-GLVPAIIQDAETKNVLMLGYMNQEAFDKTLSTNKVTFYSRSKSRLWTKGEESGN
FLELVSIKNDCDKDTLLIQTKPVGP--TCHKGSYVASLFAKGINKVAQKVGEEAVETVIE
AYEAGDLLFHYLMLLQAKGFTLTDI
>Tenacibaculum_maritimum_NCIBM_2154T_HisIE 
INFNKEGLVPAIIQDANTQKVLMLGFMNEKAYEKTIATKKVTFYSRTKDRLWTKGEESNH
FLDLVSIKNDCDHDTLLVQVIPNGP--VCHKESYIASLFEKGINKIAQKVGEEAVEVVIE
ANESADLLFHYLILLKAKGFKLADV
>Polaribacter_filamentus_ATCC_700397_HisIE 
IDFNKDGLVPAVIQDATTKNVLMLGYMNQEALTKTEETKLVTFFSRTKNRLWTKGEESGN
VLHLVSMKLDCDNDTLLIQVNPNGP--TCHKGSYVASLFEKGINKIAQKVGEEAVETVIE
AYESADLLFHYLMLLQAKGFTLKDI
>Myroides_phaeus_DSM_23313_HisIE 
IDFNKNGLVAVVIQDALTMKVLMQAYMNEAAFDQTVAEGKVTFFSRTKNRLWTKGETSQN
YLWVKRMQLDCDGDCLLIQVKADGP--TCHRGSYTYQLYQRGINKVAQKVGEEAVEVVIE
ANEAADLMYHYLLLLKAKGFTLEDI
>Flavobacterium_cucumis_DSM_18830_HisIE 
VNFNKDNLIPAIIQDNETKNVLMLGYMNQEALDQTLATNKVTFFSRTKNRLWTKGEESGN
FLELISIKEDCDNDTLLVKVKPVGP--TCHTGSYVASLFAKGINKIAQKVGEEAVEVVIE
ASESADLLFHYLILLQAKGFELKDV
>Flavobacterium_aquatile_LMG_4008_HisIE 
VDFSKNGLIPVIIQNNETQQVLMLGYMNEEAFQKTQKENIVTFFSRSKNRLWTKGETSRN
FLKVVSIKEDCDQDALLIQVIPNGP--TCHNGSYVASLFQKGINKMAQKVGEEAVELVIE
AGEAADLLFHYLILLQAKNLKLNDI
>Flavobacterium_johnsoniae_UW101_HisIE 
IDI-KHGLIPAIIQDSETKNVLMLGYMNEESLQKTIETQKVTFFSRSKQRLWTKGEESGN
FLNLVSIKNDCDGDTLLIQAKPVGP--TCHTGSYVASLFAKGINKIAQKVGEEAVEVVIE
ASESADLLFHYLILLQAKGYQLNDV
>Imtechella_halotolerans_K1_HisIE 
IDFSKDKLVPAIIVDASTQKVLMLGYMNNEAYTKTISSGKVTFFSRSKNRLWTKGEESGH
FLELVDVKIDCDNDTLLISVHPKGP--TCHTGSYIASLFRSGINKIAQKVGEEAVETVIE
ADEASDLLFHYLILLQAKGFTLADI
>Muricauda_ruestringensis_DSM_13258_HisIE 
IDFNKDGLVPAIIQDATTKNVLMLGYMNQEAFEKTKETQKVTFFSRSKQRLWTKGEESGN
FLNLVDIQVDCDNDTLLVTVNPVGP--TCHKGSYVASLFRKGINKIAQKVGEEAVETIIE
ANESADLLFHYLILLQAKGYTLDDI
>Robiginitalea_biformata_HTCC2501_HisIE 
IDFEKGGLVPAIIQDSNTRAVLMLGYMDAEALEATKSSGKVTFYSRSKKRLWTKGESSGN
FLEFVDVRVDCDGDALLIRARPTGP--VCHTGSYVAGLLRRGTAKVAQKVGEEAVETVIE
ANESADLLFHWLILLQAKGFRMADI
>Cellulophaga_lytica_DSM_7489_HisIE 
IDFTKDGLVPAIVQDAATKTVLMLGYMNQEAVDKTNQTKKVTFYSRSKNRLWTKGEESGN
FLNLVDMKVDCDNDSLLVTVNPVGP--TCHTGSYVASLYRKGINKVAQKVGEEAVEVVIE
AEESADLLFHYLILLQAKGFKLNDI
>Zhouia_amylolytica_CGMCC_1.6114_HisIE 
INFNKDGLVPVIIQDASTRNVLMLGYMNEEAYAKTLETRKVTFFSRTKGRLWTKGEESGN
FLTLIDLKVDCDNDTLLIQADPEGP--TCHKGSYVASLFAKGINKIAQKVGEEAVETVIE
ANESADLLFHYLILLRAKGYSLKDI
>Kordia_algicida_OT-1_HisIE 
INFNKDNLVPVIIQDNETKNVLMLGFMNEEAYTKTIETQKVTFYSRTKQRLWTKGEESGN
FLNLLSIQNDCDEDTLLIKVNPVGP--TCHKGSYVASLFRKGINKIAQKVGEEAVEVVIE
ANESADLLFHYLILLQAKGYKLNDI
>Gelidibacter_algens_DSM_12408_HisIE 
LKYNS-GLIPAIIQDATTKNVLMLGYMNDAAFKKTQETKKVTFYSRSKQRLWTKGEESGN
FLNFVDVKVDCDHDTLLIQANPEGP--TCHKGSYVASLFSKGINKLAQKVGEEAVEVVIE
ANESADLLFHYLMLLQAKGFKLEDI
>Formosa_algae_KMM_8021_HisIE 
IDFNKDGLVPAIVQDALTKEVLMLGYMNAEAFEKTKTTKLVTFFSRTKNRLWTKGEESGN
VLNLVDIKLDCDNDTLLVTVHPKGP--TCHKGSYVSSLFEKGINKIAQKVGEEAVEVVIE
ANESADLLFHYLILLQAKGFEIKDV
>Flaviramulus_basaltis_DSM_18180_HisIE 
IKYDS-GLVPAIIQDAITKNVLMLGYMNEEAYLKTIETKKVTFFSRSKKRLWTKGEESGN
FLNLIDIKNDCDNDTLLIQVNPVGP--TCHKGSYVASLFAKGINKVAQKVGEEAVETVIE
AYESADLLFHYLMLLQAKGFTLKDI
>Ulvibacter_litoralis_DSM_16195_HisIE 
LDFRKNGLIPVIVQNDTTLQVLMLGYMDEAAYEKTITEKKVTFFSRSKNRLWTKGEESGN
FLFVKDIKIDCDRDTILIQATPNGP--TCHTGSYTNSLYKRGINKVAQKVGEEAVELVIE
ASEAADLLYHYLILLKAKNVSLESI
>Leeuwenhoekiella_marinoflava_LMG_1345_HisIE 
INYDE-GLVPAIIQDAKTNTVLMLGYMNEEAYLKTNKTKKVTFYSRSKQRLWTKGEESGN
FLNLVSIKNDCDNDTLLIRVNPQGP--TCHTGSYVADLFRKGINKIAQKVGEEAVEVVIE
ANESADLLFHYLILLKAKGFGLKDI
>Nonlabens_tegetincola_JCM_12886_HisIE 
PNWNKDGLLPVIVQDATTSKVLMLGYMNEEAFTLSRKQNRVTFYSRSKQRLWTKGESSNN
FLDIEEIRLDCDQDAILIKAHAHGP--TCHRGSYTYSLVQKGINKVAQKVGEEAVETVID
AYEAGDLMYHYLVLLKAKGYSLKDI
>Croceibacter_atlanticus_HTCC2559_HisIE 
INFDKNGLVPAIIQDSETKNVLMLGYMNDEAVLKTQELKQVTFFSRSKQRLWTKGEESGN
VLELVSIKVDCDQDALLIQAKPKGP--TCHKGSYVVSLFDEGINKIAQKVGEEAVETVIE
ANESADLLFHYLILLKAKGFSLKDI
>Salegentibacter_salegens_ACAM_48_HisIE 
IDFNKDGLVPAIIQDASTKNVLMLGYLNEEAFLKTNETKKVTFFSRSKNRLWTKGEESGN
FLHLVDIKNDCDNDTLLISVKPEGP--TCHKGSYVVSLFDAGMNKIAQKVGEEAVETVIE
ANESADLLFHYLILLKAKGYSLKDI
>Zunongwangia_profunda_SM-A87_HisIE 
IDFDKDGLVPAIIQDATTKKVLMLGYMNEEAYLKTNETKKVTFFSRTKNRLWTKGEESGN
FLHLVSIKNDCDNDTLLVMVNPQGP--TCHKGSYVVSLFDKGINKIAQKVGEEAVEVVIE
ANESADLLFHYLILLRAKGYGLKDI
>Prevotella_maculosa_OT_289_HisIE 
IDFNKNGLVPAIIQDAVTKNVLMLGYMNQEAYRKTIETKKVTFWSRERKCLWTKGETSGN
FLNLVNIKNDCDNDTLLISVQPEGP--TCHTGSYTTSLFKKGVNRIAQKVGEEALETVIE
AYEASDMLYHLIVLLTNKGLRIENL
>Prevotella_bergensis_DSM_17361_HisIE 
IDFDKGGLVPAVIQDDTTKNVLMLGYMNEEAYQKTIETRKVTFWSRSRNCLWTKGETSGN
YLSLVSIKSDCDNDTLLVKVHPHGP--TCHTGSYTTSLFKKGVEKIAQKVGEEAVETIIE
AYEASDMIYHLMVLLTSKGLHIEDL
>Chryseobacterium_aquaticum_KCTC_12483_HisIE 
VDFNKNGLVPVIIQDDRTLQVLMLGYMNEEAFEKTKTENIVTFFSRSKNRLWTKGEESGN
FLTVKNISIDCDQDTILIRVIPKNI--VCHTGSYTYSLYQRGINKVAQKVGEEAVELVIE
ANEAADLLYHFLILLKAKNFSLDEI
>Arenibacter_echinorum_DSM_23522_HisIE 
IDFNKDDLVPAIVQDAITKNVLMLGYMNQEAYQKTLDSRKVTFFSRTKERLWTKGEESGN
FLNLVDIKLDCDNDTLLIMVNPVGP--TCHKGSYVSSLFKSGINKVAQKVGEEAVEVVIE
ADESADLLFHYLILLQAKGFKLQDI
>Maribacter_cobaltidurans_B1_HisIE 
VDFKKNGLVPAIIQDARTKNVLMLGYMNEEALQKTQESGKVTFYSRTKERLWTKGEESGN
FLHVVSIKNDCDNDTLLISVDPVGP--TCHTGSYVASLFEKGINKIAQKVGEEAVETVIE
AYESADLLFHYLILLQAKGFTLKDI
>Olleya_aquimaris_DSM_24464_HisIE 
INFNKDGLVPAIIQDAQTKNVLMLGYMNQEAFNKTMETNLVTFYSRTKNRLWTKGEESGN
VLHLVDIKLDCDNDTLLIQVNPNGP--TCHKGSYVASLFASGINKIAQKVGEEAVEVVIE
ANESADLLFHYLMLLQAKGFKLKDV
>Aquimarina_aggregata_RZW4-3-2_HisIE 
IDFNKDGLVPAIIQDASTKNVLMLGYMNEEAYNKTITTKKVTFYSRSKKRLWTKGEESGN
ILNLVDIKNDCDDDTLLIFVNPEGP--TCHTGSYVASLFRKGINKVAQKVGEEAVEVVIE
ANESADLLFHYLILLQAKGYKLNDI
>Burkholderia_cenocepacia_J2315_HisI-HisE 
VRWDDNGLVPVIAQEASTNDVLMFAWMNREALAKTVETRRAVYYSRSRKRLWFKGEESGH
VQHLHEVRLDCDEDVVLLKVEQVSG-IACHTGSYVSRLFHKGDDAVLKKIGEEATEVVLA
AGEVADLWFHCLVMLSHFDLSPADV
>Geobacter_thiogenes_ATCC_BAA-34_HisI-HisE 
INFDKGGLIPAVIQDYENGEVLMVAFMDKKTLDLTLRDGKTWFFSRTRNKYWMKGEESGN
TQDVMEVLTDCDADTVVIKVKQNGP-AACHTGSYTASLLHKGLDKILKKVGEEATEVVIA
GYETADLLYHSLVLLAARDVPADTV
>Neisseria_meningitidis_MC58_HisI-HisE 
VKFDEKGLVCAIAQDAETKRILMVAWMNAEALQKTVETGFAHYYSRSRQKQWMKGEESGH
TQKVRALRLDCDGDAIVMLIAQNGG-IACHTGSYVAQLLHKGEDKILKKVIEEAGEVLMA
SYEVADLWFHTMILLTHHDLKAEDV
>Sphingomonas_wittichii_RW1_HisI-HisE 
QDREQAGLVTAVVTDHRSGEVLMLAHMNAEALAATLESGEATFFSRSRGRLWKKGESSGN
VMRVVEARIDCDQDAIWLRCEPAGP--ACHTGSYVAALFAKGMPKIAQKLGEEAVETVIA
AGEAADLLFHLMVLLAEAGVPFADV
>Xylella_fastidiosa_9a5c_HisIE 
LDWAKDGLLPVIVQDADTLRVLMLGYMNSQALEVTQRSRLVTFYSRSKQRLWTKGERSGH
VLHLVAIDADCDADTLLVQARPRGP--TCHLGSYTTALFEQGVRRIAQKVGEEGVETALA
GDESADLLYHLIVLLRARGLSLADA
>Gloeobacter_violaceus_PCC_7421_HisIE 
ARFDRDGLIPAVVQDVLDGTVLMVAWMNREALERTLETGESWFWSRSRQELWHKGATSGH
RQKIKALRYDCDSDVLLLTVEQQGD-IACHLGSYTSRLLEAGSNKILKKIGEEATEVVMA
AEEVADLWYHTLVLLAHADVDILDV
>Prochlorococcus_marinus_MIT_9211_HisIE 
LRFNENGLIPAIAQDWLDGAILMLAWMNKDSLEKTIQTGQVHYWSRSREKLWLKGETSGN
IQWLKAIRYDCDADAILLTIEQVGS-GACHTGSYTNSLLKAGDNGILKKIGEESAEFVMA
CNEAADLIFHLQVALAYHEVDWRDV
>Akkermansia_muciniphila_ATCC_BAA-835_HisIE 
VNVEKNGLIPALAMDHITHEPLMLAYMNAESLRMTMELGEAVYYSRSRQEIWHKGATSGH
VQKVKQILVDCDQDALIVLVDQCGA-GACHTG----------------------------
-----------VTLREADGGVVFDA
>Acidobacterium_capsulatum_ATCC_51196_HisIE 
LDFAKEGLIPGIVQDAKTGQVLMVGFLNDESYRKTMESGFVTFWSRTRQKLWMKGETSGN
RLRVIDAATDCDQDTLLFRVEVEGDGLVCHEG----------------------------
----------------TRPLALASA
>Hungatella_xylanolytica_DSM_3808_HisIE 
IEFSEDGLIPVITQDYRTGEVLMLAYMNEEAFKETLKTGLMTYYSRSRQSLWLKGETSGH
YQYVKSLSLDCDNDTLLAKVNQIGA--ACHTGSYTNYLFDKGIDKILKKLGEEATEIIIA
AYEISDFLYHMMVLMAQKGVTWEDI
>Lactococcus_lactis_Il1403_HisIE 
-DFHKQELIPVIVQDYQTNQVLMLAYTNEVAFEKMLETGETWFWSRSRQKLWHKGEESGH
FQKIKGMRLDCDQDTLLVFVEQIGN--ACHTGSYTNYLLGEGIDKVLKKVGEEASEVIIA
SGEIDDLLYHLFVLMNQQGISLEEV
>Micrococcus_luteus_NCTC_2665_HisI-HisE 
VTFDDRGLVPAIAQQEGTGEVLMMAWMNAESLRATLETGWATYWSRSRGELWRKGETSGH
LQRVRAVHADCDGDTLLLTVDQTG--PACHTGSGTVAQIDAGVHAIGKKVVEEAAEVWMA
AEEISQLLYHVQTMMIARGISLEDV
>Streptomyces_griseus_NBRC_13350_HisI-HisE 
LKRGADGLVPAIAQQYDTGEVLMLGWMDDEALHRTLTTGRCTYWSRSRQEYWVKGDTSGH
VQHVKSVALDCDADTVLVKVDQTG--AACHTGSRTAELVDKGVHAIGKKVVEEAAEVWMA
AEEISQLLYHVQVMMVARGISLDDV
>Bacillus_subtilis_168_HisIE 
--FNEDGLIPAIVQDAASKEVLTLAYMNKESYEKTLETKETWFYSRSRQALWHKGETSGN
TQAVKGIRYDCDQDALLVLVEPSGP--ACHTGAYTTYLFREGVDKILKKVGEEASEVIIA
AWEAADLLYHLLVLLREQSLPLDDV
>Clostridium_novyi_NT_HisI-HisE 
IDFRKSGLVPAIIQDFKNGQVLMLGYMNKESFNKTIETGITWFWSRSRNELWNKGATSGN
TQYVKLISMDCDNDTLLIKVEQIGN--ACHKGSYTNYLFEKGIDKILKKVGEETTEVIVA
AAEVCDVIYHMVVLMVEKEVKLEDI
>Staphylococcus_aureus_NCTC_8325_HisIE 
IDFSK-GLVPAILQDNQTKQVLMLGYMNQEAFDKTIEDGVVCFYSRSKQRLWTKGETSGH
TQRVKDIHVDCDNDTILIDVIPNGP--TCHTGSYTKYLLTEGIEKITKKYGEEAFEVVIE
ASEVADELYHLFVLMHALGVDFSEI
>Streptococcus_gallolyticus_ATCC_43143_HisI-HisE 
-----DGLVPVIVTDYQTGQVLMLAYMNEEAYHLTLETKQMHYWSRSRQEIWHKGATSGH
YQYVKSIKTDCDCDTLLVAVKQEGA--ACHTGSYTNYLFDKGLDKILKKVGEEATEVVIA
ANETADVLYHLAVMLVETGVSIEDV
