# Supplementary material for: The Histidine Biosynthetic Genes in the Superphylum Bacteroidota-Rhodothermota-Balneolota-Chlorobiota: Insights into the Evolution of Gene Structure and Organization
Source: Microorganisms. 2021 Jul 3;9(7):1439. doi: 10.3390/microorganisms9071439 (PMC8305728; doi:10.3390/microorganisms9071439)
Supplement: Supplementary file 1 [file microorganisms-09-01439-s001.zip › Supplementary file S16.fasta]

>Ignavibacterium_album_JCM_16511_HisG 
LKLAIQKSGRLSENSLQLLKNCNLNFKLDLLFLRDDDIPEYVQDGVAELGIVGQDVLYET
KLGFGRCSLRIAIPEIEDLN-G-KRIATSFPNILRDFLKQNKID-AKIVNISGSVEAAPS
LGIADYICDLVSTGNTLKLNKLKSS-ISVLESEAVLI-KNFLKLLSRIESVLNANNSKYI
MMNVPKNSLNDILQIIPSLKSPTVLPLADD--ESLAVHAVIPAEKFWEIVDDLKSAGASG
ILLLPIENI
>Melioribacter_roseus_P3M_HisG 
LKLALQKNGRLTEKSLNLLKSCDINYNLDILLLRDDDIPEYVMDGVADIGIVGEDVLYEK
KLGYGKCKLSLAIPELSELN-G-KRIATSFPNILKSYLTQNNIN-ATVVEISGSVEIAPS
LGVADYICDLVSTGNTLKFNKLKKS-FDIFSSQAVLI-ANLDNLLVRIDSALTARKSKYL
MMNAPKNSLEKIESIIPSLKSPTILPLADP--EMVAVHAVIPTSKFWEIYKDLKEAGASG
ILLLPIENM
>Chloroherpeton_thalassium_ATCC_35110_HisG 
LKIGLPK-GSLQDSTLELFAKAGFDDEIQAILIRAQEMAKYIESGAFDVGLTGKDWIIET
DLIYSKVRWVLAVPEVKDLE-G-KHIATEVVNITKNYLQKNNVS-AEVEFSWGATEVKPP
D-LADAIVEVTETGNSLRANKLRIV-ETILESNTKLI-ANIENLAMLLEGAIVATGKVGL
KFNIKEENLKSIVDKIPSLRNPTIAHLVET--GWVAVESIVDEKQVRRLIPDLKRAGAEG
IFEYEINKL
>Prosthecochloris_aestuarii_DSM_271_HisG 
LKLGLPK-GSLQDSTLDLFAKAGFDDELEAILIRAQEMAHYVELGAFDVGLTGKDWIIET
DLVYSKVRWVLAVPEVKDLE-G-KHIATEVVNITKKYLAENNVN-AHVEFSWGATEVKPP
E-LADAIVEVTETGSSLRANKLRIV-EVLLESNTKLI-ANIENMAMLLQGAIHAQGKVGL
KMNAPKDALDKIMAFIPGLRTPTVSNLADD--KWVALEVIVDEQTVRSVIPDLKRAGAEG
IFEYHINKL
>Chlorobaculum_tepidum_TLS_HisG 
LKLGLPK-GSLQDSTLELFANAGFDDELEAILIRAQEMGRYVSLGAFDAGLTGKDWIIET
DLVYSKVRWVLAVPEVKDLE-G-KHIATEVVNITKKYLAENGVN-ASVEFSWGATEVKPP
E-LADAIVEVTETGSSLRANKLRIV-ETVLQSNTQLI-ANIENMAMLLQGAINAQGKVGL
KMNAPKAALDKIMSGIPALRQPTVSDLADK--EWVALEVIVSEKIVRTLIPELKRAGAEG
IFEYNINKL
>Chlorobaculum_limnaeum_DSM_1677_HisG 
LKLGLPK-GSLQDSTLELFANAGFDDELEAILIRAQEMARYVSQGAFDAGLTGKDWIIET
DLVYSKVRWVLAVPEVKDLE-G-KHIATEVVNITKKYLAENGVN-ASVEFSWGATEVKPP
E-LADAIVEVTETGSSLRANKLRIV-ETVLESNTKLI-ANIENMAMLLQGAINAQGKVGL
KMNAPKAALGAILSGIPALRQPTVSDLTDK--EWVALEVIVAEKIVRKLIPELKRAGAEG
IFEYNINKL
>Pelodictyon_luteolum_DSM_273_HisG 
LKLGLPK-GSLQDSTLDLFAHAGFDDELEAILIRAQEMAHYVQLGAFDVGLTGKDWIIET
DLVYSKVRWVLAVPEVKDLE-G-KHIATEVVNITKKYLAANGVN-ASVEFSWGATEVKPP
D-LADAIVEVTETGSSLRANKLRIV-ETILESNTKLI-ANIESMALLLQGAINAQGKVGL
KMNAPKSALEKITSIIPALRQPTVSHLAND--QWVALEVIVTEKIVRKLIPELKRAGAEG
IFEYDINKL
>Chlorobium_limicola_DSM_245_HisG 
LKLGLPK-GSLQDSTLDLFAHAGFDDELEAILIRAQEMAHYVELGAFDVGLTGKDWIIET
DLVYSKVRWVLAVPEVKDLE-G-KHIATEVVNITKKYLAKHGVN-ASVEFSWGATEVKPP
D-LADAIVEVTETGSSLRANKLRIV-DTILESNTKLI-ANIESMAMLLQGAINAQGKVGL
KMNTPKASLDAVLSIIPALRQPTVSHLADE--GWVALEVIVTEKIVRKLIPELKRAGAEG
IFEYDINKL
>Chlorobium_phaeobacteroides_DSM_266_HisG 
LKIGLPK-GSLQDSTLELFANAGFDDELEAILIRAQEMAHYVELGAFDVGLTGKDWIIET
DLVYSKVRWVLAVPEVKDLE-G-KHIATEVVNITKKYLARNGVN-ASVEFSWGATEVKPP
D-LADAIVEVTETGSSLRANKLRIV-DTILESNTKLI-ANIENMAMLLQGAINAQGKVGL
KMNAPKAALQNIAAIIPALRQPTISNLADE--NWVALEVIVSEKTVRKLIPELKRAGAEG
IFEYNINKL
>Fodinibius_salinus_DSM_21935_HisG 
LRIAIQKSGRLTDKTIDLLKGIGLNFDVELLLIRDDDIPEYVQDGVCDLGFVGANETQEK
GLDYGVCRLSLAVPKVEDFE-G-KSIATSYPNITQNFFKERNIN-ADTVTISGAVEIAPR
LEVADAICDLVSTGNTLKANGLQEL-KSILESETQLIRTNIDKFLQRMDGHQQAERSRYI
MMNAPEEAVPRIKEIIPSLKSPTVMPLADN--GMVAIHTVIPIDEFWIVMEKLKTEGATG
IVILPIESM
>Aliifodinibius_sediminis_DSM_21194_HisG 
LRIAIQKSGRLTDKTIELLKGIGLNFDVELLLIRDDDIPEYVQDGVCDLGFVGANVTAET
GLDYGVCRLSLAARKLEDFE-G-KTIATSYPRLTRRFLENNNIANTNIVTISGAVEIAPR
LEVADAICDLVSTGNTLKANGLEEL-EVILESETQLIQTNIEKFLIRMDSHQQAERSRYI
MMNAPESAVPKIKEIIPSLNSPTVMPLADD--HMVAIHTVIPIDQFWIVMERLKEEGATG
IVILPIESM
>Aliifodinibius_roseus_DSM_21986_HisG 
LRIAIQKSGRLTDKTIELLKGIGLNFDVELLLIRDDDIPEYVQDGVCDLGFVGANVRAET
GLDYGVCRLSLAARKLEDFE-G-KTIATSYPNLTQQFLDKHNIG-ANLVTISGAVEIAPR
LEVADAICDLVSTGNTLKANGLQEL-EVILESETQLIQTNIEKFLIRMDSHQQAERSRYI
MMNAPKSSVPEIKEIIPSLNSPTVMPLADE--EMVAVHTVIPIDQFWVVMERLKKEGATG
IVILPIESM
>Gracilimonas_mengyeensis_DSM_21985_HisG 
LRIAIQKSGRLTDKTIDLLEGIGINFDVELLLLRDDDIPEYVQDGVCDLGFVGANETQET
DLGYGKCRLSLAAPKPEDFD-G-KKVATSYPNLTRKFFESRGID-IQIIEIAGAVEIAPQ
LEVADAIVDLVSSGGTLKANGLVEL-NTILESQTQLIRTNIEKFLVRMDGHQQAAKSRYI
MMNAPEASVEEIKKIIPSMKSPTVMPLAEK--DMVAVHTVIPIEKFWTVMEELKAAGATD
IVMLPIESM
>Rubrivirga_marina_SAORIC-28_HisG 
LRLGLPK-GSLQESTFDLLEKAGYDEELTAMLVRAQEMGKYVADGVFDAGITGLDWIAET
DLIYSKVRWVLAVPDVQDLE-G-KRIATEVVGLTNRWLAEHGVS-ADVEFSWGATEVKAP
D-LVDAIVEVTETGNSLRANKLRIV-EVLLSSNTQLV-ANIENLALLLEGAIRAEGKVGL
KLNVRRDDLQSIVETLPALRNPTISPLFSD--EWVAVETIIEERQVRRLIPELKRLGAEG
LIEYPLNKM
>Rhodothermus_profundi_DSM_22212_HisG 
LRLGLPK-GSLQQATLELLEKAGFDEELSAMLVRAQEMARYVEDGVFDAGITGKDWVLET
DLIYSKVRWVLAVAEVQDLQ-G-KRIATEVVNLTRRWLAERGVE-AEVEFSWGATEAKCP
E-LVDAIVEVTETGASLRANRLRIL-EVLMESNTQLI-ANIENIAMLMEGAIRAENRVGL
KMNARKADVEKIIRMLPAMRRPTISPLAADGEEWVAIETIIEEKEVRRLIPELKRAGAEG
IIEYPLNKV
>Rhodothermus_marinus_DSM_4252_HisG 
LRLGLPK-GSLQQATLELLEKAGFDEELSAMLVRAQEMARYVEDGVFDAGITGKDWVMET
DLIYSKVRWVLAVAEVQDLQ-G-KRIATEVVNLTRRWLAERGVE-AEVEFSWGATEAKCP
E-LVDAIVEVTETGASLRANRLRIL-EVLMESNTQLI-ANIENIAMLMEGAIRAENRVGL
KMNARKADVEKIIRMLPAMRRPTISPLAADGEEWVAIETIIEEKEVRRLIPELKRAGAEG
IIEYPLNKV
>Longimonas_halophila_KCTC_42399_HisG 
LQIALPNKGALSEGAATLASEAGYDHGVEFVFLRPRDIATYVSKGIIDLGVTGLDLLHDS
PLEFGKARFCYAVPK-DDFT-ADTRIATSYVNVVQRDLEQRGID-ATVVPLDGAVEISIQ
LGVADAIADVVQTGRTIDEAGLKVIGDPIIASQAMLVAQNARHFQERIKGILMARSYIMV
EYDLPTSKLDAAHTITPGIESPTVSPLSKD--GWVAVKAMAKQSRVNEIMDDLTDIGAKG
IIITDIRTC
>Longibacter_salinarum_KCTC_52045_HisG 
LQIALPNKGALSDGAVTLAEEAGYDNDVEFIFLRPRDIATYVSKGIVELGVTGLDLLHDS
PLKFGKARFCYAVPK-DTFT-ADTRIATSYDSLVRQDLERRGID-AKVVHLDGAVEISIQ
LGVADAIADVVQTGRTIDEAGLTTTGDPILNTQAILIAQNARLFAERIKGILVAREHIVV
EYDLPKEHLAKAKDITPGIESPTVSPLSKD--GWVAVKAMARQGDINRIMDELTAIGAKG
IIVTDIRTC
>Salinibacter_ruber_DSM_13855_HisG 
LQIALPNKGALADGAVTLADEAGYDYGVEFVFLRPRDIATYVSKGIIDLGVTGLDLTYDS
DLGFGAARFCYAAPK-DAFT-ADTRIATSYDTLVRRDLEQRGVD-ARVISLDGAVEISIQ
LGVADVIADVVQTGRTIDEAGLATIGAPILNTEAVLVAQNAQHFAERVKGIIVAREYVVV
EYDLPEEHLPEARKITPGIESPTVSPLNKD--GWVAVKAMIERESVNAVMDDLTELDARG
IIVTDIRTC
>Phaeodactylibacter_xiamenensis_KD52_HisG 
LKIAVQKSGRLLDGSLELLKECGINYPIDILYLRNSDIPQYVQDGVADIGILGQNTLVEK
PLGFSKCRLSIALPKPEWLN-G-KRIATSYPNSLRQFMAKHQIE-AEIHEISGSVEIAPN
IGLADAICDLVSSGSTLFKNGLEEK-EVILKSEACIV-RNLDQIVFRIQSVLKARNNKYI
LMNAPASQTEAIINILPGMKSPTVMPLAAS--GWNSIHTVIDESQFWEIIDQLKAAGAEG
ILVIPIEKM
>Thermoflavifilum_thermophilum_DSM_14807_HisG 
LKIAIQKSGRLHDDSIKLLQECGINFPLEVYFLRDDDIPQYVEDEVADVGIVGENVILEK
QLGFGKCRLSIAIPKIHDLH-G-KRVATSYPHIVAQYLASQQVK-AEIHEISGSVEIAPS
IGLADAICDLVSSGSTLFMNGLREV-ETILHSQAVLI-SHLEQLRFRIQAVKKARHNKYI
LLNAPNDKLPEIIKLLPGMKSPTILPLAES--GWSSVHSVVNENDFWDIIESLKKHGAQG
ILVVPIEKM
>Filimonas_lacunae_NBRC_104114_HisG 
LKLAIQKSGRLHDDSMRLLKECGINFPLEVFFLRDDDIPQYVEDAVADIGFVGENVVYEK
KLGFGKCRLSIAVPKAASLQ-G-KRIATSYPVLVQDFLDQQGVK-AEIHEISGSVEIAPG
IGLASAICDLVSSGSTLFMNGLQEV-ETILQSQAVLI-RNLDKLLFRIQSVKKARNTKYV
LLNAPNDNLKEIISLLPGMKSPTVLPLAEE--GWSSVHSVLSESEFWDIIEKLKAAGAQG
ILVVPIEKM
>Niastella_koreensis_GR20-10_HisG 
LRIAIQKSGRLYEDSVQLLKECGINFPLEIFFLRDDDIPQYVEDGVADIGIVGENVLYEK
KLGFGKCRLSVAIPRVQSLQ-G-KRIATSYPFLVNEFLAKNNVQ-AEIHEISGSVEIAPG
IGLADVVADLVSSGSTLLMNGLKEV-EVLLQSQAVLI-RNIDKLVFRIRAVKKAKHNKYI
LLNAPNNKLQEIISLLPGMKSPTVLPLAET--GWSSVHSVLSEDTFWDIIEQLKAAGAEG
ILVVPIEKM
>Solitalea_koreensis_DSM_21342_HisG 
LKIAIQKSGRLNEKSVELLKKSGLNFPLEILFLRDDDIPEYVQDGIADLGIVGENVIMEK
KLGFGKCSLKLAIANLSDLN-G-KSIATSYPVILDKFLKESKIN-AEIREISGSVEISTN
LGLSDAIFDIVSTGGTLKSNGLKPF-ADVMKSEAVLI-GKVIDLLQRIQSVLRAEQTKYV
VMNVSKANLPEVLNLLPGIKSPTVVPLADS--EWVAIHTVIPEKDFWDKINRLKTAGAQG
IVVMPIEKI
>Sphingobacterium_spiritivorum_ATCC_33861_HisG 
LKIAIQKSGRLNEKSVQLLKNCGLNFPLEILFLRDDDIPGYVEQGIADLGIVGENVIDES
RLGFGKCTLKLAVPKLKDLN-G-KAIATSYPVILKNFLDEYQIT-ADIRLISGSVEISPG
LGLSDAICDIVSTGGTLKSNGLKPF-ADVRRSEAILI-GRLTELVQRIESVLLAKETKYV
VLNVEKKNLPAITSLLHGVKSPTVVPLAEE--GWVAVHTVISEDDFWEKINTLKSAGAQG
IVVMPIEKI
>Pedobacter_psychrophilus_CCM__8644_HisG 
LKIAIQKSGRLNEKSVELLKNCGLNFPLEILFLRDDDIPEYVQDGIADIGLVGENVIAET
RLGFGKCTLKIAVPKIADLD-G-KAIATSYPVILQNFLDKENIK-ADVKTISGSVEIAPG
LGLADAIFDIVSTGGTLRSNGLMPF-ADVMKSEAILI-GRILELLQRIQSVMRAKETKYV
VLNVAKVNLDKILALLPGVKSPSVLPLAED--GWVAVHTVIPERDFWSHINELKAAGAQG
IVVMPIEKI
>Arcticibacter_svalbardensis_MN12-7_HisG 
LKIAIQKSGRLNEKSVELLKNCGLNFPLEILFLRDDDIPEYVQDGIADLGIVGENVINET
MLGFGKCSLKLAIPNLEDLN-G-KAIATSYPVILEKFLADNKIT-ADIRTISGSVEISPG
LGLSDAICDLVSTGGTLKSNGLIPF-GDVMHSQAVLI-GRIVELMQRVQSVLRAKETKYV
VLNIERKNLEAIKSLLNGIKSPTVVPLADE--GWVAVHTVIAEKDFWSKISQLKAVGAQG
IVVMPIEKI
>Mucilaginibacter_mallensis_MP1X4_HisG 
LKIAIQKSGRLNEKSVELLKNCGLNFPLEILFLRDDDIPEYVQDGIADLGIVGENVIEET
RLGFGKCSLKIAVPNLSQLN-G-RSIATTYPVILGKFLKAQGIQ-SDIRTISGSVEISPG
LGLADAICDLVSTGGTLKSNGLIPF-ADVMSSEAILI-CNIKELVQRIQSVLRAKETKYV
VLNVPKDNLPAIIALLPGVKSPSVVPLAES--DWVAVHTVIPERDFWDRISQLKQAGAQG
IVVMPIEKI
>Pedobacter_insulae_DSM_18684_HisG 
LKIAIQKSGRLNEKSVEILKNCGLNFPLEILFLRDDDIPEYVQDGIADLGIVGENVIIEA
PLGFGKCTLKIAVQNLSQLN-G-KAIATSYPIILQKYLSENNVD-AQIRNISGSVEIGPG
LGLSDAIFDIVSTGGTLKNNGLKPF-KNVMDSQAVLI-CSVLELMQRIQSVLRAKATKYV
VLNVAKENLQAVVDLLPGVKSPTVVPLFEE--GWVAVHSVIAEQDFWEKINSLKSAGAQG
IVVMPIEKI
>Pedobacter_heparinus_DSM_2366_HisG 
LKIAIQKSGRLNEKSVEILKNCGLNFPLEILFLRDDDIPEYVQDGIADLGIVGENVIVEA
KLGFGKCTLKIAIPNIAQLS-G-KAIATSYPVILEKYLKDNNVD-AEVRTISGSVEIGPG
LGLSDAICDIVSTGGTLKSNGLKPF-SEVMKSEAVLI-GKVQELLQRIRSVLRAKETKYV
VLNVARSNLKKVVDLLPGVKSPTVVPLFDE--DWVAVHSVIAEYDFWEKINSLKAAGAEG
IVVMPIEKI
>Microscilla_marina_ATCC_23134_HisG 
ITIAIQKSGRLYDKSVELLKECGINFPCEILFLRVSDIPAYVEDGVVDIGIIGENVHIEK
YLGFSKCRVSLAVPRLEYFQ-G-KKVATSYPHTLKSFFEKKNIQ-AEVHLINGSVEIAPS
IGLADAVCDIVSTGSTLLSNGLKEV-ETILKSQAVIV-ANLNKLMFRVKAYKKAKHTKYI
LMNAPNDKLDEITAIIPGMKSPTILPLAEE--GWSSVHSVINEDDFWDIIDQLQEKGAGG
ILIVPIEKM
>Cesiribacter_andamanensis_AMV16_HisG 
LRIAIQKSGRLSEDSLALIKECGINFPLEFLFLRDDDIPGYVEDGVADVGIVGENVWYET
PLGFSKCRLSLAVPKIEDLQ-G-ANIATSYPKILGDYLSKRGVE-AQLHVISGSVEIAPS
IGLADAICDIVSSGSTLFMNGLKEV-ETIFSSQAVMI-RNLERLLFRINAVQKGQKNKYI
LLNAPQKSLEEIIRILPGMRSPTVLPLAEE--GWNSVHSVIQEDEFWEVIDQLKAAGAEG
ILVVPIEKM
>Reichenbachiella_agariperforans_DSM_26134_HisG 
LKIAVQKSGRLNDDSIGLLKNCGINFPMDVLYLRNGDIPQYVEDGVADIAIVGENLLVEA
KLGFSKCKLSLAVPKVQYFD-G-KRIATSYPNTLQQYLDQHNVK-ADIHVIKGSVEIAPN
IGLAEGICDLVSSGSTLFKNGLKEA-DQILISEAVLV-KSLDTLLFRLDAVQKGKKSKYV
LMNVPNDKIDGVINMLPGMRSPTVLPLAEA--GWSSVHTVIEEGKFWEVIDQLKAAGAEG
ILIVPIEKM
>Roseivirga_ehrenbergii_KMM_6017_HisG 
LRIAVQKSGRLSDDSLALIKECGINFPMEFLFLRDDDIPGYVQDGIADIGIVGANEAEEK
KLGFSKCRLSLAIDKIQDFE-G-KSLATSYPKILSDYLKANNIN-ADIHEISGSVEIAPS
IGLAYGICDIVSSGSTLMSNGLKEV-EVIFKSEAVML-ANLDRLIFRIDSVQTAKNNKYI
LLNAPNDALESIINILPGMKSPTVLPLATE--GWSSVHSVIQEDDFWEIIEELRNAGAQG
ILVVPIEKM
>Marivirga_tractuosa_DSM_4126_HisG 
LKIAIQKSGRLSEDSLKLIKECGINFPLEFLFLRDDDIPGYVEDGVADLGIVGENVLVEY
KLGFSKCRLSIGVDRIKELD-G-KSIATSYPKILGNYLKQNNIN-AEIHEISGSVEIAPS
IGLADAVCDIVSSGSTLLSNGLKEA-DVIMRSEAVLV-SGLNQLLFRMEAVQAGKNNKYI
LLNAPNESIDEIISLLPGMKSPTVLPLAME--GWSSLHSVVKEDEFWEVIEKLKKAGAQG
ILVAPIEKM
>Cyclobacterium_marinum_DSM_745_HisG 
IRIAVQKSGRLSDDSLKLIKECGINFPIEFLFLRDDDIPGYVADGIADLGIVGENELVEK
KLGFSKCRLSLAIPKINYFE-G-KNIATSYPKILENYLKKVNIN-ADIHEISGSVEIAPS
IGLAEGICDIVSSGSTLMMNGLKEV-EEIFQSEAVLI-SNVEKLLFRMGAVQEGKKNKYV
LLNAPNDSLDKILSLIPGMRSPTILPLAEA--GWSSVHSVISEDQFWENIEELRNAGAQG
ILVVPIEKM
>Belliella_baltica_DSM_15883_HisG 
IRIAVQKSGRLSEDSLSLIKECGINFPIEFLFLRDDDIPGYVSDGVADLGIVGENELVEK
KLGFSKCRLSLAIPKINYFD-G-KNIATSYPKILGDYLKSKNIK-AEIHEISGSVEIAPS
IGLAEGICDIVSSGSTLMMNGLKEV-EQIFKSEAVLI-SNVDKLLFRMNAVQTGKSNKYV
LLNAPNKSLDKIISLIPGMRSPTILPLAQE--GWSSVHSVLSEDQFWENIEELRAAGAEG
ILVVPIEKM
>Algoriphagus_ratkowskyi_DSM_22686_HisG 
IRIAVQKSGRLSDDSLSLIKECGINFPIEFLFLRDDDIPGYVADGVADLGIVGQNEVVEK
ALGFSKCRLSLAVAKVQFFE-G-KSIATSYPKILGDYLKSQNIN-AEIHEISGSVEIAPS
IGLAEGICDIVSSGSTLMMNGLKEV-EEIFKSEAVLI-AHAERLLFRINAVQAGKSSKYV
LLNAPNESIEKITSLIPGMRSPTILPLAQE--GWSSVHSVLNEDTFWENIEELRAAGAEG
ILVVPIEKM
>Algoriphagus_hitonicola_DSM_19315_HisG 
IRIAVQKSGRLSDDSLSLIKECGINFPIEFLFLRDDDIPGYVADGVADLGIVGENELVEK
KLGFSKCRLSLAIPKIQYFE-G-KNIATSYPKILGDYLKAKNIK-ADIHEISGSVEIAPS
IGLAEGICDIVSSGSTLMMNGLKEV-EEIFKSEAVLI-ANVEKLLFRMNAVQKGKSNKYV
LLNAPNESLDKIVSLIPGMRSPTILPLAQE--GWSSVHSVLSEDQFWENIEELRAAGAEG
ILVVPIEKM
>Flexibacter_flexilis_DSM_6793_HisG 
LRISIQKSGRLSEDSLRLFKECGINFPAEFLFLRDDDIAGYVADGVADLGVVGQNVLEES
LLGFGKCRLSIAVPRIQDLE-G-KSIATSYPRITAAYLANKGVR-ADIHEISGSVEIAPS
IGLASAVCDIVSSGSTLLANGLKEA-EPIFYSEAVLV-ASLNQLIFRIEAVQAAKNNKYI
LLNAPNEAVEAIAALLPGMKSPTVLPLAQS--GWSSIHSVINENEFWEKIASLRELGAQG
ILVVPIEKM
>Rufibacter_tibetensis_1351_HisG 
IRLAIQKSGRLSDDSLKLIRECGINFPLEILFLRDDDIPGYVADGVADIGIVGQNVLVEE
TLGFSKCRLSLAVSKVTTLK-G-KSIATSYPNLLQEFLTSKGVQ-ADIHTISGSVEIAPS
IGLADAVCDIVSSGSTLISNGLREV-ETVFKSEAVLI-ANLQQLLFRMEAVQKAQKSKYV
VLNAPNDAISEIKNLLPGIKSPTVIPLAEE--GWSSLHSVVNEDDFWDIIQKLKEAGAEG
ILVVPIEKM
>Pontibacter_actiniarum_DSM_19842_HisG 
LRLAIQKSGRLSDDSLNLIRECGINFPLEILFLRDDDIPGYVADGVADIGIVGENVLVEE
KLGFSKCRLSLAVPKVQDLN-G-KNIATSYPNLLQAYLQEQGVK-ANIHTISGSVEIAPS
IGLAEAICDIVSSGSTLISNGLKEV-ERVFKSEAALI-ATLEKLLFRIHAVQRARKAKYI
LLNSPNDKIEEISRLLPSVKAPTVLPLAEE--GWSSLHSVVNEDDFWEIIEKIKDAGAQG
ILVVPIEKM
>Hymenobacter_roseosalivarius_DSM_11622_HisG 
IRLAIQKSGRLSEDSLNLIRECGINFPLEILFLRDDDIPGYVQDGVADLGIVGQNVLVEA
ALGFSKCRLSLAVPRVADLQ-G-LNIATSYPEILGRYLAGEGVQ-AHLHTISGSVEIAPS
IGLADAICDIVSSGSTLLGNGLREV-ETVFRSEAVLI-ATLDQLRFRMQAVRRARRNKYI
ILNAPQSALEAVYALLPGIKSPTVTPLAEE--GWVSVQSVVNEDDFWHITGQLKAVGAEG
ILVLPIEKM
>Cytophaga_hutchinsonii_ATCC_33406_HisG 
LRLAIQKSGRLSEESIKLIKECGINFPLEVLFLRDDDIPGYVADGVADIGIVGENVAVET
QLGFSKCRLSIGVPKKESLN-G-MRIATSYPNILSDYLFENNIK-ASIHEISGSVEIAPG
IGLADAICDIVSSGSTLISNGLKET-EVVFRSEAILA-ACLDELMFRISAVKNAEKTKYI
MLNVPDHAIQTVTALLPGVKSPTVMPLAEK--GWSSLHSVVKESDFWEILSKLKEAGAEG
ILVLPIEKI
>Siphonobacter_aquaeclarae_DSM_21668_HisG 
LRIAIQKSGRLSEDSLNLFKECGINFPAEFLFLRDDDIPGYVEDGVADIGIVGENVHVET
KLGFSKCRLSIAIPRVQELQ-G-KAIATSYPTILGNFLKENGIT-ADIHEISGSVEIAPS
IGLAHAVCDIVSSGSTLLANGLKEV-EVIFRSEAVMI-GSLSKLLFRIQAVQTAKNNKYI
VLNAPNASLPEIIGLLPGMKSPTIVPLGTE--GWSAVHSVLSEEDFWDKIDALRSAGAEG
ILVVPIEKM
>Leadbetterella_byssophila_DSM_17132_HisG 
LKIAVQKSGRLSEDSLNLFKECGINFPAEFLFLRDDDIPGYVEDGVADLGIVGENVLVES
TLGFSKCRLSIAVPKPEDLH-G-KRIATSYPRILSEYLQKNHIH-AHIHEISGSVEIAPS
IGLADAICDIVSSGSTLLSNGLKEL-DSIFRSEAVMV-AHLERLLFRISSVQTAKDHKYV
LLNAPNEKLDEITGILSGMKSPTVMPLAIP--GWSSVHSVLKENDFWEKIESLKEAGAQG
ILVIPIEKM
>Dyadobacter_fermentans_DSM_18053_HisG 
LRIAIQKSGRLSEDSLKLIKECGINFPAEILFLRDDDIPGYVEDGVAHLGIVGENVSEES
KLGFSKCRLSIGVLRVQDLQ-G-KAIATTYPRLLEQYLKSHDVT-ADIHEISGSVEIAPS
IGLADAVCDIVSSGSTLLSNGLKEV-ETIFRSEAVMI-ASLDQLLFRIKSVQVAKNNKYI
LLNCPVDAVENITKFLPGMRSPTILPLATE--GWCSLHSVINENEFWENIEKIRQAGAEG
ILVIPIEKM
>Spirosoma_linguale_DSM_74_HisG 
LRIALQKSGRLSEDSYQLFKECGINFPAEFLFLRDDDIPGYVEDGVADLGIVGENVAVET
KLGFSKCRLSIAIPRIQDLD-G-KNIATSYPNLLGHYLAGEGVK-AEIHEISGSVEIAPS
IGLAEAVCDIVSSGSTLLSNGLKEV-ETIFRSEAILI-ARVDKLLFRIKSVQAAKNNKYI
VLNAPNDALAQITALLPGMKSPTVTPLATE--GWSSVHSVLNENEFWENIEAIRAAGAEG
ILVIPIEKM
>Odoribacter_splanchnicus_DSM_20712_HisG 
LKIAIQKSGRLNEDSLTLLKECGINFRLDVLYLRNSDIPQYVRDGVADIAIIGDNTEKEK
DLGFSRCRLSIAVPKISYLQ-G-KKIATSYPNSLKDFLTENDIE-AEIHEISGSVEIAPN
IGLADAICDLVSSGSTLFKNGLKEV-YKIFESQAILV-ANLAQLVFRIKAVLAAKYNKYI
LLNAPEKALDRICRLLPGMKSPTIMPLREN--GWVSVHSVVNENEFWEVIGKLKEAGAEG
ILIVPIEKM
>Draconibacterium_orientale_FH5T_HisG 
LKIAIQTKGRLNEDSMGLINEAGINFPMDALFLRDDDIPQTVADGVADIGVVGENEMAEK
RLGFSKCRLSLAIPKVEFFN-G-KKIATSYPVILKKFLDENNIT-AEIHVITGSVEIAPG
IGLADAIFDIVSSGSTLVSNRLKEV-EVVMKSEAVLI-ANLDELIFRIESVQRAEGKKYI
LLNVPNEKVEEIISLLPGMKAPTLVPLAKE--GWSSMHSVIEENDFWDVIGKLKKAGAEG
ILVVPIEKM
>Thermophagus_xiamenensis_DSM_19012_HisG 
LRIALQKKGRLFEDSYALLREAGIKFPIEVLFLRDDDIPQTVNDQVADIGIVGENELKEK
KLGFSKCRLSLAIPKLSWFN-E-KKVATSYPKILKDFFSKKGIN-AQIHEIAGSVEIAPG
IGLADAIFDIVSSGSTLVANHLKEV-EKVMDSEAVLV-SSLDQLIFRINAVMASSSNKYI
LLNAPNDKVEQIVKILPGMKSPTVLPLAQK--GWSSIHSVIKEDHFWEVIGQLKENGAEG
ILIVPIEKM
>Paludibacter_propionicigenes_WB4_HisG 
LRIAIQAKGRLYEETMALLTETGINFPLEVLFLRDDDIPQSVADGVADIGIVGENEYAEK
RLGFSKCRLSLAIPKISWFN-G-KVIATSYPIILEDFLKENNVK-ADIHVITGSVEIAPN
IGLSDAIFDIVSSGSTLVTNHLKEV-EVLMKSEALLI-SNLNELLFRIEAVQMAEDKKYV
LMNVPVDNIDKIIEVLPGMKSPTIMPLAKE--GWNSLHVVIDEKRFWDIIGKLKALGAEG
ILVLPIEKM
>Parabacteroides_distasonis_ATCC_8503_HisG 
LRIAVQSKGRLYDETMMLLEEAGIGFPVEVLFLRDDDIPQSVANGVADIGIVGENEYVEK
RLGFSKCRLSLAIPKAEWFE-G-KTIATSYPAILRSFLEERGVK-ADIHVISGSVEIAPG
IGLADAIFDIVSSGSTLVSNQLREV-EVVLPCEALLI-ANLDELLFRFEAIQVAEGKKYV
LLNAPKEKLDEIIEVLPGMKSPTITPLAND--EWVSVQSVIAEKHFWEIIGKLKSLGAEG
ILVLPIEKM
>Coprobacter_fastidiosus_NSB1_HisG 
LRIAVQSKGRLYEDTMGLLTEAGINFPVEILFLRDDDIPDSVSSGVADIGIVGKNEFMEK
NLGFSKCRLSLAIPKLEWFS-G-RKIATSYPVILNKFLKDNHIN-ADIHVITGSVEIAPG
IGLADAIFDIVSSGSTLVSNRLKEV-EVVVESEAILI-ANLEELIFRINAVQAAEDKKYI
LMNVPNNSLDKILEVLPGIKSPTIMPLAKE--GWSSVHTVLEEKRFWEIINKLKTAGAEG
ILVLNIEKM
>Bacteroides_vulgatus_ATCC_8482_HisG 
LRIAVQSKGRLFEETMALLQEADINFPIEVLFLRDDDIPQSVAGGVADLGIVGENEFVER
RLGFSKCRLSLAIPKLSWFE-G-RKIATSYPGILKDFMDRNGIH-SDIHVITGSVEIAPG
ISLADAIFDIVSSGSTLVSNSLKEV-EVVMKSEALLI-GNLNELLFRIEAVKAAEDKKYV
LMNAPTERLKEIIEVLPGMKSPTVMPLAQE--GWSSVHTVLDEKRFWEIIGKLKALGAEG
ILVLPIEKM
>Bacteroides_helcogenes_P_36-108_HisG 
LRIAVQAKGRLYDETMAFLGESDINFPLEVLFLRDDDIPQSVATGVADIGIVGENEFIEK
RLGFSKCRLSLAMPKVQWFH-G-KKIATSYPGILSRFLKENEVN-AEIHVITGSVEVAPG
IGLADAIFDIVSSGSTLVSNRLKEV-EVVMKSEALLI-GNLRELLFRMDAVKTAEDKKYV
LMNAPKDKLDEIVAVLPGMKSPTVMPLAQE--DWCSVHTVLDEKCFWEIIGKLKVLGAEG
ILVLPIEKM
>Bacteroides_fragilis_NCTC_9343_HisG 
LRIAVQAKGRLFEETMALLEESDINFPVEVLFLRDDDIPQSVATGVADLGIVGENEFVER
RLGFSKCRLSLAMPKLSWFN-G-KKIATSYPGILDAFMKSNGVK-AEVHVITGSVEVAPG
IGLADAIFDIVSSGSTLVSNRLKEV-EVVMRSEALLI-GNLDELLFRMDAVKTAEDKKYV
LMNAPKDKLEDIIAVLPGMKSPTVMPLAQD--GWCSVHTVLDEKRFWEIIGKLKALGAEG
ILVLPIEKM
>Paraprevotella_clara_YIT_11840_HisG 
LRIAVQSKGRLYEDTMALLAEADINFPVEVLYLRDDDIPQSVAGGVADLGIVGENEFVER
RLGFSKCRLSLAIPKLSWFE-G-KKIATSYPNILRKFMKENGVE-ADIHVITGSVEIAPG
IGLADGIFDIVSSGSTLVSNNLQEV-AVVMKSEALLI-ANLDELLFRIEAVKSAEDKKYV
LMNVPSDKVKDVVSVLPGAKSPTVMPLAQE--GWSSVHTVIDESRFWEIISKLKELGAQG
ILVVPVEKM
>Fluviicola_taffensis_DSM_16823_HisG 
LIIALQKSGRLQEGSLELLKECGLDYPAELLFLRNSDIPQYVADGVVDLGIVGSNLLEED
ALNFSKCRVSFAVPKAQDLH-E-KRIATSYPNSVRKYLLKEGIT-ADIHTISGSVEIAPS
LDLADAIADIVSTGNTLFQNNLREV-FPFLYSEAVLI-KGLDELVFRIQSVLAGNENKYI
LLNAPEGELETICKILPGMKSPTILPLAIE--GWMSVHSVVKQKEVWQIVQQLKTAGAEG
ILVCPIEKM
>Schleiferia_thermophila_DSM_21410_HisG 
LTLALQKSGRLHEDSVKLLKECGINFPVEVFFFRDDDIPQYVTDGIADIGIVGQNVLAEK
ELGFGKCRLSIAVPKLKWLE-G-KRIATSYGRILSGFLHHRGVK-AEIHPISGSVEIAPG
IGLADAICDLVSTGSTLLANGLKEV-EVVMKSQAVLV-GNLKKLIFRIQAVKKAVNNKYI
LLNAPNEKLQSIFRVLPGMKSPTVLPLAME--GWSSVHSVVQEDRFWDIIEELKTQGAEG
ILVIPIEKM
>Algoriella_xinjiangensis_XJ109_HisG 
LKIAIQKSGRLSEKSLDLLKDCGINFPIEVLFLRDDDIPQYVEQGVADIGILGENEVWEK
QLGFAGCKMCLAIPKLTYFE-G-KKIATSYPTILRNFFQENNIN-VKIEEIGGSVEIAPS
IGLANAIFDIVSTGSTLLTNGLKQV-ETVVESQAVLI-GNLDRLLFRIEAVKQSSENKYI
LLNAPNDKLDEIITLLPGMKSPTVLPLAEK--GWSSVHTVIKEDTFWDIIEQLKAFGAEG
ILVLEIEKM
>Chryseobacterium_gleum_NCTC11432_HisG 
LKIAIQKSGRLYEESLQLLKDCGINFPMEIMYLRNSDIPQYLEDGVVDVAIVGENLLIEK
KLGFSKCRVSLAVPKLSYFQ-G-KKIATSYPNTLKDFLEKQGIS-SDIHVISGSVEIAPN
IGLADGICDIVSSGSTLFKNGLRET-VTLLKSEAVLA-QTLEKFVFRIKAVLKAKNSKYI
LMNVPNEKIQKVSQVLPVLKSPTVIPLAEE--GWSSIHSVIDEERFWEVIDELKENGAQD
ILIIPIDKM
>Wenyingzhuangia_marina_DSM_100572_HisG 
LKIAIQKSGRLNEDSLQLLKECGINFPLEVFYLRNGDIPQYLEDGVVDIAILGENTLIEK
RLGFSKCKVSLAVPKISYFE-G-KRIATSYTNTLEKYLKEKNIN-ATFHKIAGSVEIAPN
IGLADGICDIVSSGGTLFANGLKEA-EVMFWSEAVLT-KSLDKLQFRIQAILKGRANRYV
LLNAPNDKVDDIIKVIPGMKSPTVLPLAQE--GWSSIHTVIPKDKFWEILDELKTLGAEG
ILTTEIEKM
>Tenacibaculum_maritimum_NCIBM_2154T_HisG 
LKIAIQKVGRLNKESLQILKDCGINFPLEIFYLRSGDIPQYLKDGVVDIAIIGENTLIEK
RLGFSKCKLSLAIPNIEYFE-G-KRIATSYPNTIRKYLKKKRVN-AQIHIINGSVEIAPN
IGLADGICDIVSSGSTLFKNNLKEA-EVVLHSEAVLA-VSVYQLQFRIQSVLKGRNSKYV
LLNAPNERLEAIINILPGMRSPTVLPLAEQ--GWSSVHAVLSKNEFWKVIARLKDNGAEG
ILVCPIEKM
>Polaribacter_filamentus_ATCC_700397_HisG 
LRIAVQKAGRLNEDSMNLLKDIGINFPVEVFYLRNGDIPQYLRDGVVDAAIIGENILIEK
RLGFSKCKVSIAVPKLKDLA-G-KRIATSYPETVKKFLKAQNID-AELHIITGSVEIAPN
IGLADGICDIVSSGSTLFKNGLKEI-EVLLESEAVLA-VSLQKIQFRIQSVLRGRNAKYV
LLNAPNDKLESILALLPGMRSPTVLPLAEK--GWSSVHTVITKNEFWEIIEDLKAKGAEG
ILVCPIEKM
>Myroides_phaeus_DSM_23313_HisG 
LKIAIQKSGRLSEKSLELIKECGINFPIEILFLRDDDIAKYVEQNVADIGIVGENAYLEA
YLGFASCRLSLAVSKISFFQ-N-KKIATSYPIILQKYLESKNVQ-ANIEFISGSVEIAPS
IGLADGICDIVSSGSTLMSNGLKEV-EKVMDSQAILI-ASLQKLLFRIKAVLRAKENKYI
LLNAPNEKLDEIVRILPGMKSPTILPLVDE--GWSSLHSVIQEDKFWDIIDELKKAGAES
ILVAPIEKM
>Flavobacterium_cucumis_DSM_18830_HisG 
LKIAIQKSGRLHDESIQILKDCGINFPLEVYYLRNSDIPQYLIDGVVDIAIVGDNLLVEK
KLGFSKCKVSVAVPKIQDLN-G-LRVATSYPKTVVDYFSSKGIS-VDIHQISGSVEIAPN
IGLSDAIVDIVSSGSTLFKNGLKEV-EVILKSEAVLA-VSVVKLQFRIQAVLRSRKSKYI
LMNVPNDKIAEISQILPVLKSPTVMPLAEE--GWSSVHSVIDEDKFWEVIDQLKEAGAEG
ILVCPIEKM
>Flavobacterium_aquatile_LMG_4008_HisG 
LKIAVQKSGRLSEKSLQLLEECGINFPIEILFLRDDDIPQYVEQGVADIGILGENEVWEK
QLGFAGCRMSLAIPKLNYFE-G-KRIATSYPKILIDFFARNSIN-VFIEEISGSVEIATS
IGLADAVFDIVSTGSTLLMNGLKEV-ATVTKSEAVLI-SNLDKLLFRMQSVREGKQNKYI
LLNAPNAAIERICSLLPGMKSPTILPLVNK--DWSSLHSVIQEDDYWEIIEQLKNLGAEG
ILIIPIEKM
>Flavobacterium_johnsoniae_UW101_HisG 
LKIAIQKSGRLNEDSIQILKDCGINFPLEVLYLRNSDIPQYLIDGVVDLAIVGDNLLVEK
RLGFSKCKVSVAVPKIQDLA-G-LRIATSYPNTVNEYFNSFGLK-VDIHQISGSVEIAPN
IGLADAIVDIVSSGSTLFKNNLKEV-EVILKSEAVLA-VSIDTLKFRIQSVLRARNSKYI
LMNVPNDKIDAVGKILPVLRSLTVLPLAEE--GWSSVHSVIDKDTFWDVIDKLKEVGAEG
ILVCPIEKM
>Imtechella_halotolerans_K1_HisG 
FKIAIQKSGRLNEDSLQILKDCGINFPLEVLYLRNGDIPQYLRDGVVDAAIIGENLLFEK
KLGFSKCRVSMAIPKIKDFE-G-KKIATSYPNTVMEFLQSRGVN-AELHIINGSVEIAPN
IGLADAICDIVSSGSTLFKNNLKEV-DVILKSEAVLT-IALEKLQFRIKSVLRARESRYV
LLNAPNEKLEQIISIVPGMKSPTVLPLAEE--GWSSIHTVINKDTFWEVIDELKEAGAEG
ILVCPIEKM
>Muricauda_ruestringensis_DSM_13258_HisG 
IRIAVQKSGRLNEDSLKILKDCGINFPLEVFYLRNGDIPQYLRDGVVDIAIIGENVLIEK
RLNFSKCRVSLAVPKITDFE-G-NKIATSYPNTVKEYLASKGVT-ADLHIINGSVEIAPN
IGLAYGICDIVSSGSTLFKNNLKEV-EVMLKSEAVLA-VSLRKIQFRIKSVLQARQNKYV
LMNAPNDKLDKIISILPGMRSPTVLPLAEE--GWSSVHTVINRETFWEVIDELKEAGAEG
ILVCPIEKM
>Robiginitalea_biformata_HTCC2501_HisG 
IKIAIQKSGRLNEDSLRILKDCGIDFPMEVLYLRNGDIPQYLRDGVVDIAIIGENVLFEK
RLGFSKCRVSLALPKIGDLD-G-KRIATSYPNTVRHFLDKAGIS-ADLHIINGSVEIAPN
IGLADAICDIVSSGSTLFKNNLKEV-EVLLQSEAVLA-VSLRQLQFRIESVLRARQNKYV
LMNAPNDRLEEIIALLPGMRSPTVLPLAEE--GWSSVHTVINRERFWEVLDEVKKAGAEG
ILVCPIEKM
>Cellulophaga_lytica_DSM_7489_HisG 
IRIAIQKSGRLNEDSIAILKDCGINFPMEVFYLRNGDIPQYLRDGVVDIAIIGENVLIEK
RLGFSKCKVSLAVPKVQDFQ-G-KRIATSYPNTVKNYLASKGVT-ADLHIINGSVEIAPN
IGLADGICDIVSSGSTLFKNNLKEV-EVMLTSEAVLA-VSLSQLEFRIESVLRARQSKYV
LLNAPNEKLETIISLLPGMRSPTVLPLAEE--GWSSVHTVINKDKFWEVIQELKKEGAEG
ILVCPIEKM
>Zhouia_amylolytica_CGMCC_1.6114_HisG 
LKVAIQKSGRLNEDSLKILKDCGINFPLEVLYLRNGDIPQYLRDGVVDIAILGENTLIEK
KLGFSKCRVSIAVPKIKDLA-G-KRVATSYPNTVKGYFDNKGVD-IDLHIINGSVEIAPN
IGLADAVCDIVSSGSTLFKNNLKEV-EVMLKSEAVIT-KALDKLQFRIKSVLRARESRYV
LLNAPNEKIDEIISLLPGMKSPTVLPLAEE--GWSSIHSVMNKDKFWEIIDELKEVGAEG
ILVCPIEKM
>Kordia_algicida_OT-1_HisG 
LKIAIQKSGRLNEDSLKILKDCGINFPLEVFYLRNGDIPQYLRDGVVDIAIIGENVLVEK
KLGFSKCKVSLAIPKVKDFE-G-KRIATSYPETVKAYLKEKGVK-ADLHIINGSVEIAPN
IGLADAICDIVSSGSTLFKNNLKEV-EIMLKSEAVLA-VSLQKLQFRIQSVLTARSSKYI
LLNAPNEKIEAISKILPVLKSPTILPLAEK--GWSSLHSVIKKEDFWDVIDELKANGAEG
ILVCPIEKM
>Gelidibacter_algens_DSM_12408_HisG 
LKIAVQKSGRLHDDSMKILNDVGINFPLEVFYLRNGDIPQYLRDGVVDAAIIGENILIEK
KLGFSTCKVSIAVPKVKDLD-G-KRIATSYPNTVNQFLEKNNIN-AQLHIISGSVEIAPN
IGLADAIVDIVSSGSTLFKNNLKEV-EVLLRSEAVLA-ASLKKLQFRLQSVLKGRQSKYV
LLNAPNDKLDKIISVLPGMRSPTVLPLAQE--GWSSIHSVITKNEFWEVIDELKANGAEG
ILVCPIENM
>Formosa_algae_KMM_8021_HisG 
LKIAVQKSGRLYDESMQILKDIGINFPVEVFYLRNGDIPQYLKDGVVDAAIIGENVLIEK
KLGFSSCKVSIAVPKMQDLD-G-KRIATSYPNTVQQFLDKNNVN-AQLHIINGSVEIAPN
IGLADAIVDIVSSGSTLFKNGLKEV-EVLLKSEAVLA-SSLNTIKFRIDSVLKGRRSKYV
LLNAPNDKLEEIITILPGMKSPTVLPLAQE--GWSSVHTVIDKNKFWEIIDELKAHGAEG
ILVCPIDNM
>Flaviramulus_basaltis_DSM_18180_HisG 
LRIAVQKSGRLNEDSMQILKDIGIGFPVEVFYLRNGDIPQYLKDGVVDAAIIGENVLIEK
KLGFSTCRVCIAVPKIQDLE-G-KRIATSYPNTVKSYLEENGVK-ANLHIINGSVEIAPN
IGLADAICDIVSSGSTLFKNNLKEV-ETILKSEAVLA-VSLDKIQFRIQSVLKGRQSKYI
LLNAPNDKLEKIINVLPGMKSPTVLPLAEK--GWSSVHSVISKNEFWDVIDELKANGAQG
ILVCPIEKM
>Ulvibacter_litoralis_DSM_16195_HisG 
LKIAIQKSGRLHEDSLKLLKDCGINFPMEVLYLRNSDIPQYLEDGVVDIAIVGENLLIEK
KLGFSKCNVSLAVPKLSYFE-G-KKIATSYPNTLNTFLKANNIS-SEIHVISGSVEIAPN
IGLADGICDIVSSGSTLFKNGLRET-QVILQSQAVLA-QSLDKLVFRMEAVLRAKNTKYI
LMNVPNDKIAEVSAILPVLKSPTLLPLAQE--GWSSLHSVIDDSTFWNVIDELKDAGAEG
ILIVPIDKM
>Leeuwenhoekiella_marinoflava_LMG_1345_HisG 
IRIAIQKSGRLNEDSLQILKDCGVNFPLEVFYLRNGDIPQYLRDGVVDIAILGENVLIEK
KLGFSKCRVSLALPKVKDFE-G-KKIATSYPNTVLGYLSQFGVK-ADLHIINGSVEIAPN
IGLADAICDIVSSGSTLFKNGLKEV-EVMLKSEAVLA-VSLDKLLFRIQSVLKGRDYKYV
LLNAPNERLDEIIKMLPGMKSPTVLPLAEE--GWSSVHSVIDKNEFWEVIDKLKDSGAQG
ILVSDIEKM
>Nonlabens_tegetincola_JCM_12886_HisG 
MKIAVQKSGRLSDKSLQLLKDCGINFPLEILFLRDDDIPQYVANGVADLGILGLNEVEEK
QLGFAGCRLSLAVQKLDWFE-G-KKIASSYTTIVKKFFASKGIN-ATTEEIGGSVEIAPG
IGLADGICDIVSTGSTLIMNGLKEV-ETIMYSEAVMI-ANLNKLLFRLEAVQNAKKNKYI
LLNAPNEKIDEITRLLPGMKSPTVLPLAEE--GWSSLHSVIEEEDFWNVIDQLKEAGAEG
ILVSDIQKL
>Croceibacter_atlanticus_HTCC2559_HisG 
IKIAIQKSGRLNEDSLQILKDCGINFPLEVFYLRNGDIPQYLRDGVVDIAIIGENVLIEK
KLGFSKCKVSLAIPKISDFQ-G-KRIATSYPNTVQQYLNKHNIE-ADLHIINGSVEIAPN
IGLADAICDIVSSGSTLFKNNLKEV-EVMLKSEAVLA-VSLEKLQFRMRAVLNGKNSKYV
LLNAPNDKIEAIIGILPGMNSPTVLPLAKE--GWSSLHSVVKDNEFWQVIDDLKEAGAES
ILVAPIEKM
>Salegentibacter_salegens_ACAM_48_HisG 
LRIAIQKSGRLNEDSLKILKDAGINFPLEVMYLRNGDIPQYLRDGVVDVAIIGENVLIEK
KLGFSKCRVSLAVPKIQDLD-G-KRIATSYPNTVNEFLEKKGIT-AELHIINGSVEIAPN
IGLADGICDIVSSGSTLFKNGLKEV-EVMLKSEAVLA-ISLEKLQFRLKSVLNARTSKYI
LLNAPNNNLENIIKLLPGMRSPTVLPLAEE--GWSSIHTVINEERFWDVIDELKQNGAEG
ILVAPIEKM
>Zunongwangia_profunda_SM-A87_HisG 
LRIAIQKSGRLNEDSLKILKDAGVNFPVDVLYLRNGDIPQYLRDGVVDVAILGENVLVEK
KLGFSKCRVSLAVPKIQDLE-G-KKIATSYPNTVKEYLTKKGIT-ADLHIINGSVEIAPN
IGLADAICDIVSSGSTLFKNNLKEA-EVMLKSEAILA-ISLDQLQFRIKSVLNARTSKYI
LLNAPNDKLDDIIRLLPGMRSPTVLPLAEE--GWSSIHTVINEERFWEVIDELKQQGAEG
LLVVPIEKM
>Prevotella_maculosa_OT_289_HisG 
LRIAIQSKGRLYDDTMHLLAEADINFPLEILYLRDDDIPQSVASGVADIGIVGENEFMER
RLGFSKCRLSLAIPKLSWFN-G-RKIATSYPVILSKFMKKNGIN-ADIHVITGSVEISPG
IGLADAIFDIVSSGSTLVSNNLREV-EVVTKSEAVLI-ANLNEMLFRFGAVRSAQDKKYV
MMNAPKSNIKAIAEVLPGIKSPTIIPLADE--TWCSIHTVLDEKSFWEIIGKLKELGAQG
ILVTPIEKM
>Prevotella_bergensis_DSM_17361_HisG 
LRIAVQSKGRLYDDTMSLLAEADINFPLEVLFLRDDDIPQSVASGVADIGVVGENEYEER
HLGFSKCRLSLAIPKLQWFD-G-RKIATSYPNILKRFLNKNNIT-SDIHVITGSVEICPG
IGLADAIFDIVSSGSTLVHNNLKEV-EVVMKSEALLI-GNLNEMLFRFEAVHAAKAKKYV
MMNAPKDKIAEIIKVLPGIKSPTVIPLSDP--EWCAIHTVLAEKRFWDVIGKLKDLGAQG
ILVSPIEKM
>Chryseobacterium_aquaticum_KCTC_12483_HisG 
LKIAIQKSGRLYEESLQLLKDCGINFPMEIMYLRNSDIPQYLEDGVVDIAIVGENLLVEK
QLGFSKCRVSLAVPKLRYFQ-G-KKIATSYPNTLKQFLDKNNIS-ADIHVISGSVEIAPN
IGLADGICDIVSSGSTLFKNGLRET-LTILKSEAVLA-KTLEKLLFRIKAVLKAKNSKYI
LMNVPNDKINDISNVLPVLKSPTVIPLAEE--GWSSIHSVIDEERFWDVIDELRENGAQD
ILIIPIDKM
>Arenibacter_echinorum_DSM_23522_HisG 
IRIAIQKSGRLNEDSLQILKDCGINFPLEVFYLRNGDIPQYLRDGVVDIAIIGENVLIEK
KLGFSKCKVSLAVPKVADFE-G-KRIATSYPNTVKNYLDSKGVK-ADLHIINGSVEIAPN
IGLADAICDIVSSGSTLFKNNLKEV-EVMLTSEAVLA-VSLEDLRFRIQSVLRARQSKYV
LLNAPNEKLNEIIGLLPGMRSPTVLPLAEE--GWSSVHTVINKDKFWEVIQELKKAGAEG
ILVCPIEKM
>Maribacter_cobaltidurans_B1_HisG 
IRIAIQKSGRLNEDSLQILKDCGINFPMEVFYLRNGDIPQYLRDGVVDVAIIGENVLIEK
KLGFSKCKVSLAVPKVQDFE-G-KRIATSYPNTVTNYLKEKGVN-AELHIINGSVEIAPN
IGLADAICDIVSSGSTLFKNNLKEV-EVMLTSEAVLA-VSLKRLQFRIQSVLRARKSKYV
LLNAPNEKLQEILKLLPGMRSPTVLPLAEE--GWSSVHTVIDKDTFWEVIDELKKVGAEG
ILVCPIEKM
>Olleya_aquimaris_DSM_24464_HisG 
LKIAVQKSGRLNEDSMKILKDIGINFPLEIFYLRNGDIPQYLKDGVVDVAIIGENVLIEK
KLGFSSCKVSVAVPKVKDLE-G-KRIATSYPNTVNQFLDKNKVS-AKLHIINGSVEIAPN
IGLADAIVDIVSSGSTLFKNGLKEV-EVILKSEAVLA-VSLEKIQFRIQSVLKGQNSKYV
LLNAPNHKLNDIINILPGMKSPTVLPLAEA--GWSSVHSVIDKNQFWEVIDELKANGAQG
ILVCPIEKM
>Aquimarina_aggregata_RZW4-3-2_HisG 
IKIAIQKSGRLNEDSVKILKDCGINFPMEVMFLRNGDIPQYLRDGVVDIAIIGENVLIEK
RLNFSKCKVSLAVPKIKDLD-G-KRIATSYPNTVNEYLETKGIS-AELHQISGSVEIAPN
IGLADAICDIVSSGSTLFKNNLKEV-EVMLTSEAVLA-ISLEKLQFRIKSVLKARNSKYV
LLNAPNDKIENIVKILPGMRSPTVLPLAEK--GWSSIHTVVEKNKFWDILDELKEEGAEG
ILVCPIEKM
>Burkholderia_cenocepacia_J2315_HisG 
LTLALSK-GRIFEETLPLLAAAGVDPNLRVIIVRASDVPTYVEYGAADFGVAGKDVLVEH
DLNIARCRMSVAVPAAVRQG-ARLRVATKYVETAREHFAAKGVH-VDLIKLYGSMELAPL
VGLADAIVDLVSSGGTLKANNLVEV-EEIMAISSRLV-VNLKPILDAFERASQNGG----
------------------------------------------------------------
---------
>Geobacter_thiogenes_ATCC_BAA-34_HisG 
LRFGVPK-GSLEEATVDLFKQAGWDGEMKCHLIRPQEMGKYVERGTIDVGIAGRDWIREN
DMVYSKVRWVLVVAQPEDLQ-G-ATISTELVEFTKRYFKERNIQ-VNVEFSWGATEAKVV
DGLCDAIVEVTETGSTIRANNLRIV-CDLMESVPVMV-ANIEQIATLLNSALRAEGMVGL
KMNAPADKVEAIISILPSQKAPTVAHLYKS--DWVSIESILPEKEVRRIVPELLRLGAEG
IIEYPLSKI
>Neisseria_meningitidis_MC58_HisG 
LTIALSK-GRIFEETLPLLAAAGIHENIRLVIVRATDVPTYVRYGAADFGIAGKDVLIEH
DLEIAKCRMMVAVRKASQPG-CRLKIATKYPEIAASHFAGKGVH-VDIIKLYGSMELAPL
VGLSDAIVDLVSTGNTLKANGLEAV-EHIVDISSRLV-VNLEPIIQAFGGAVKAK-----
------------------------------------------------------------
---------
>Sphingomonas_wittichii_RW1_HisG 
IIIAVPK-GRILKEVLPLFAALGIRSDIGLIRVRAFDVATFVAHGAAQLGIVGSDVLMEF
DLAIGHCRISVAEPVDPREW-SHVRVATKYPNITRRHFEARGVQ-AECVKLNGAMEIAPV
LGLSSRIVDLVSTGRTLKDNGLAEV-ETIAEVSSRLI-VNIGPLVEGFRRAVEDKNAA--
------------------------------------------------------------
---------
>Xylella_fastidiosa_9a5c_HisG 
LRIAIQKSGRLTEPARRLLTACGLSLPVDLLLVRDDDIPGLIAQGVCDLGIVGRNELDEQ
GLHFGQCRLMLAVPEISQLT-G-KRIATSYPAILTDWLQTHHIA-AQIVELSGSVEIAPR
LGTADLICDLVSSGATLAAHQLKPV-IQIMESQAVLAGMILAMLLRRMDGLLTLRDSNLL
MFRAFQEHLDALTHLLPDADPLVQLPDDGS--GTLRVQTMCHGTITWQRLEELERAGAQG
LMVLTVERS
>Gloeobacter_violaceus_PCC_7421_HisG 
ITIALPK-GALLKGTIARLQAIGISGRYEGLLVRAQDVPVYVAYGQAQVGIVGFDVLKEK
DLGFGYCRMSVAVKSVQDLP-AHCRVASKFTTCARSYFEERELP-VELIPLYGSVELAPL
TGMAEAIVDLVSTGRTLKDNGLVEL-EKIFDSTARLI-AHLHELLGQIRT--AAVPA---
------------------------------------------------------------
---------
>Prochlorococcus_marinus_MIT_9211_HisG 
ITVALAK-GALLKDSVTRFAKAGLCGRAKALLVRNGDVPVYVAYGQAQLGVVGFDVLSEH
DLSFGECHMAVAVKEAADLP-AHCRVASKFTNCARRFFEDIDLP-VELVHLTGSVELGPL
TGMAEAIVDLVATGRTLRENGLIEI-DHLFDSTARLI-GHLRSVVEAMNTNDKSIPFK--
------------------------------------------------------------
---------
>Akkermansia_muciniphila_ATCC_BAA-835_HisG 
LKIALPK-GSLQDSTVELFRKAGYDDDLELFLIRAQEIGRYVNDGFIDCGITGRDWIYEN
DLQYSKTRWVLVVPEAEDLQ-G-KRIATEGVGITERWLQEKGIE-AHVEFSWGATEVKVP
E-LVDAIVDITETGSSIKANKLRIV-DTLMTSYPQFI-ANLERLVMMLKGALEARRKVGL
KMNLPAASLNGLVEALPSLRRPTISHLAEE--GWLAVETVIDESVVRDIIPQLKALGAEG
IIEYPLNKL
>Acidobacterium_capsulatum_ATCC_51196_HisG 
LRLGIPK-GSLQDATIALFERAGWDTEIECMLIRAQEMARYVNHGVLDAGLTGIDWVVES
SLVYAKVRWVLAVPEAEDLG-G-KIIATELVEVTKRYFAERNVP-VQVEFSWGATEVKPP
M-LADAIVEVTETGSSLRANRLRII-DTVMESETHLI-ANLECLALMLRGAIAAQGQVGL
MLNVEKKNLQQILSVLPALNSPTISELSNS--EWVAVNTILEESVVRDVVPRLKAANATG
IVEYPLNKV
>Hungatella_xylanolytica_DSM_3808_HisG 
LTFALAK-GRLAKQSLEMFERIGIELKIRFFLAKASDVPTYVEYGAADIGIVGKDTILEE
NLGIGNCRMCVCG-PLKHHE--RIRVATKYPAIAKDYFYNKKHQTVEIIKLNGSIELAPI
VGLSEVIVDIVETGTTLKENGLTVL-EEICPLSARMV-VNITKLIRDLRLLLQEENQ---
------------------------------------------------------------
---------
>Lactococcus_lactis_Il1403_HisG 
IKIAITK-GRIQKQVTKLLENADYDLQIIF--GKPNDVITFLEHGIVDIGFVGKDTLDEN
YLKIGQCIFALASYPFQRHK----RIASKYPRVTKKYFAQKQED-IEIIKLEGSVELGPV
VGLADAIVDIVETGNTLSANGLEVI-EK--------------------------------
------------------------------------------------------------
---------
>Micrococcus_luteus_NCTC_2665_HisG 
LRIAVPNKGALAEAAREILQEAGYENQVEFFYLRPRDIAVYVGKGTLDVGLTGRDLFRDA
ALGFGRSVFRLAAPV-SELT-G-RRIATSYDGLLHAYLERTGLD-AEVVHLDGAVESSVK
LGVADAIADVVETGSTLRAAGMEVFGESILDSEAVLICRAV--LLRRLKGVLVARRWVMI
DYDIRRDLLEAATAVTPGLESPTVSPLRDE--TMVAVRSMVRKPDANRVMDELYALGARG
ILISAIHAI
>Streptomyces_griseus_NBRC_13350_HisG 
LRIAVPNKGSLSGPAMAMLHEAGYANEVEFFYLRPRDIAIYVSSGKLDIGITGRDLLLDS
QLGFARSTFRYATKP-QDFD-G-MTIATSYEGIVASHLAEAGVK-ASVVHLDGAVETAIE
LGVAQIIADVVETGTSLRNAGLEVIGDPIMTSEAVVIRRNVQQFLRRLQGVLVARSYVMM
DYDCRVEHLERAVALTPGLESPTISPLHHE--GWVAVRSMVAAKEAQRIMDDLYELGARA
ILTTAIHAC
>Bacillus_subtilis_168_HisG 
LTMAMPK-GRIFEEAAGLLRQAGYEENLRFILAKPMDVTTYVEHGVADVGIAGKDVMLEE
DLNISKCHLAVAGLP----G-VAPRIATKYPNVASSYFREQGEQ-VEIIKLNGSIELAPL
IGLADRIVDIVSTGQTLKENGLVET-EHICDITSRFI-VNIDEMASRLSLVVEGETAK--
------------------------------------------------------------
---------
>Clostridium_novyi_NT_HisG 
VKIALTK-GRLEEKAIEIFKDIGVEYNIEFFLVKAPDVTTYVDYGAADIGIVGKDTLMEK
DLKIGKCKFAVATLPYKGYN--IKKIATKYPKVARKYFRNKGID-VELIKIEGSVELAPI
VGLADAIVDIVETGSTLKENGLVVV-EDICNISARMI-VNISKIIENVNRVVNN------
------------------------------------------------------------
---------
>Staphylococcus_aureus_NCTC_8325_HisG 
LRIAIAK-GRLMDSLINYLDVIEYVDNIECILVKGSDVPIYVEQGMADIGIVGSDILDER
NMPFGACHFAVAAKP------NYRKIATSYVHTAETYFKSKGID-VELIKLNGSVELACV
VDMVDGIVDIVQTGTTLKANGLVEK-QHISDINARLI-TNIEQFIRSLEVSIANA-----
------------------------------------------------------------
---------
>Streptococcus_gallolyticus_ATCC_43143_HisG 
ITIALTK-GRIEKDTVKLLEKAGFDKKFRFLLVKAPDVTTYVRHGVADLGVVGKDLLIEH
DLNFGLCKFSVAS--YDPHDHKRKRIATKYPTIATDYFNKKGED-VEIISIQGSVEIAPV
IGLADAIVDIVETGNTLVANGLKVY-EDICRISARLI-VNIMPFIQKLESIVGNEEVAFK
------------------------------------------------------------
---------
