# Supplementary material for: The Histidine Biosynthetic Genes in the Superphylum Bacteroidota-Rhodothermota-Balneolota-Chlorobiota: Insights into the Evolution of Gene Structure and Organization
Source: Microorganisms. 2021 Jul 3;9(7):1439. doi: 10.3390/microorganisms9071439 (PMC8305728; doi:10.3390/microorganisms9071439)
Supplement: Supplementary file 1 [file microorganisms-09-01439-s001.zip › Supplementary file S17.fasta]

>Ignavibacterium_album_JCM_16511_HisD 
ILSDVKSNGIKSALRYAKKFDGFSSIFVTKSEFEEALDMKTKDAILSAYKNIYKFHKEQE
TVKGVRCERKIIPIENVGLYIPA-GTAPLPSTMLMLGIPAQIAGCKRVVAASP-TND---
-KVHPSILFAAKLCGISEFIKIGGAQSIALLAYGDKNFEKVDKIFGPGNQYVTQAKSLVC
SIDMIAGPSEVLVIADKFANPSFVAADLLSQAEHGKDSLAILVTDSEKLYQQVVKQIKNQ
LRFLE-RKNFAEASLKN--SYCLITESIEEAFDFSNKFAPEHLIIVINAGSVFVGQYTPE
SAGDYASGTNHSLPTYGFARSTGGVSVEMFMKAITFQSISKQGLKNLSETVITLAETESL
QAHANAVKVRLK
>Melioribacter_roseus_P3M_HisD 
VLKDIKKYGMKAVVKYARKFDNAKNLLISKNELEKSLDGRTKKAIETAVNNITRFHKLQE
TMPGVECSRTFIPIEKVGLYIPG-GSAVLFSTLLMLAIPARIAGSEKIIVASP-VGD---
-KIEPALAYAACKLRIDEFYNVGGAQAIGMLAF----VNKVDKIFGPGNQFVTAAKSLVC
AIDMPAGPSEVLVIADKNGDPSFIAADLLSQAEHGADSQALLITDSEKLAERVYSEIQLQ
LKKLP-RRETARKALIH--SKIIVVRKIETAFEISNDYAPEHLILVKNAGSVFIGAYSPE
SAGDYASGTNHSLPTYGYAKSYGGVNVESFMKSVTFQKLSKRGLSNLAPAIITMAEKENL
HAHANAVKIRLK
>Chloroherpeton_thalassium_ATCC_35110_HisD 
ILSDVKTRGDEAVRDYTEKFDKVRLFTVSEAELDRATDKSLIDIMEKAAENIFEFHRHEQ
P-NGVLIGQKITAVEKALLYVPG-GQAAYPSSVLMNAIPALVAGVPEIYLTTP-CNAK--
CEVHKHILAAAKILGLKNIYKLGGAQAIGAFAYGTKTLPKVDKITGPGNKYVAMAKRLVV
SIDSIAGPSEIAVIADETANPRFVALDLFSQTEHDADASAVLITTSETLAQAVNDEAKSL
LPKME-RKHNIEAAVQK-NSAIVLTQHLDEACAVSNIIAPEHLEVLRNAGAIFLGHYSSE
PVGDYFAGPNHTLPTSGTSRFFSALSTKDFLKRSSIISYTKEMLDKTGEQIARFADAEGL
EAHAEAVRVRLG
>Prosthecochloris_aestuarii_DSM_271_HisD 
ILSDVAQRGDVALLDYTEKFQGIRPFMVSQEEIEQAADRAFVVVLEEAYDNITGFHRHEA
G-NRVILGQRVTPIERVMLYVPG-GKAAYPSSLLMNVAPAQVAGVKEIFITTP-CDDN--
GNVSEHVLVAAKVAGIDTIYKFGGAQAVAAFAYGTESVPKVDKITGPGNKYVALAKKEVV
SIDSIAGPSEVVVIADRHADPEFVVLDMFAQAEHDPDAAAVCITDSAELAEAVRLLALEK
VDTMV-RSEVIRKALTA-NGAVVVVRDMAEACEVSNMLAPEHLELLKHAGAIFMGDYSCE
TIGDYYAGPNHTLPTNGTARFFSPLSVRDFVKYSSIISYSAQELARTGERIAAFADHEGL
QAHAEAVRARLR
>Chlorobaculum_tepidum_TLS_HisD 
ILYRVRTEGDAAVLDYTERFQGIRLMRVPEAEIEAAADPEFIAILEEAFANITAFHRNEQ
K-GGVILGQRVTPMEKALLYVPG-GKAAYPSSVLMNAAPAQVAGVDEISMTTP-CDAE--
GKVNPHILAAAKVAGITSVYRLGGAQAVAAFAYGTATIPKVDIVTGPGNKYVALAKKQVV
AIDSIAGPSEVVVIADAGAEPEFIVMDMFAQAEHDPDASAVLITPSAELADAVRETAARL
AGTML-RGEVITRALTD-NGAIVVTGSMQEACKVSDMIAPEHLELLRHAGAIFMGQWSCE
TVGDYFAGPNHTLPTNGTARFFSPLSVRDFVKHTSIIAWSKSELARTGEKIARFADHEGL
QAHAEAVRVRLK
>Chlorobaculum_limnaeum_DSM_1677_HisD 
ILHRVRTEGDAAVLDYTERFQGVRLMRVPEAEIEAAADPEFIAILEEAFANITAFHRHEQ
K-GGVILGQRVTPMERALLYVPG-GKAAYPSSVLMNAAPAKVAGVDEICMTTP-CDAE--
GKVNPHILAAAKVAGVTQVYRLGGAQAVAAFAFGTESIPKVDIVTGPGNKYVALAKKQVV
AIDSIAGPSEVVVIADAGAEPEFIVMDMFAQAEHDPDASAVLITPSAELAAAVQEAAARL
AGTML-RGEVITRALTD-NGAIVVTSSMQEACQVSDMIAPEHLELLRQAGAIFMGPWSCE
TVGDYFAGPNHTLPTNGTARFFSPLSVRDFVKHTSIIAWSKGELARAGEKIARFADHEGL
QAHAEAVRVRLK
>Pelodictyon_luteolum_DSM_273_HisD 
ILEAVRLRGDMAVLEYTERFQGAVLMQVPEEDILRAADPAFIRVLEEAWENILRFHRHEG
E-GGVVLGQRVTPMDRAMLYVPG-GKASYPSSVLMNAAPARVAGVGEIFMTTP-CDAS--
GAVSPHILAAASVAGVTSVYRLGGAQAVAAFAYGTQTIPKVDIITGPGNKYVALAKKQVV
AIDSIAGPSEVVVVADDDADAEFITMDLFAQAEHDPDASSVLITPSMRLAEEVRDLAAAR
VGSML-RGEVIAEALSN-NGAIVVVADIEEACRVSDMIAPEHLELIRHAGAVFMGGYSCE
TVGDYYAGPNHTLPTNGTARFFSPLSVRDFVKHTSIISYTRRQIMACGERIASFADHEGL
EAHAEAVRARLK
>Chlorobium_limicola_DSM_245_HisD 
ILAAVRSGGDKALLDYTERFQGVRLMTVSGEEIRRAADSRFIGVLEEAYRNITAFHRHEA
E-GGVILGQRVTPMERAMLYVPG-GKAAYPSSLLMNAAPAQVAGVGQIFLTTP-CDSE--
GNVSSHILAAAAVAGIGSVYKLGGAQAVAAFAFGTESIPKVDSITGPGNKYVALAKKQVV
AIDSIAGPSEVVIIADESADPDFIVLDMFAQAEHDPDASAVLITPSESLADAVRQRAANR
IETML-RKEVIAASLSS-NGAVVITGSMEEACRVSDSLAPEHLELIHHAGAIFMGAYSCE
TVGDYFAGPNHTLPTNGTARFFSPLSVRDFIKHTSIISYSRRQLLSCGEKIASFADHEGL
QAHAEAVRERLR
>Chlorobium_phaeobacteroides_DSM_266_HisD 
ILEQVRTRGDAALLEYTERFQGARLMMVSGEEIRSAVDSGFLEVMHEAYRNITRFHQHEG
A-GGVILGQRVTPMQRALLYVPG-GMASYPSSLLMNAAPAKVAGVRDIVVTTP-CDPD--
GRVNPHILAAAAVAGIDSVYKLGGAQAIAAFAYGTESIPKVDIITGPGNKYVALAKKQVV
SIDSIAGPSEVVVIADETANPDFIVLDMFAQAEHDADASAVLITPSESLAAAVRETARRR
IGSML-RKDIIGSALEK-NGAIVIVQSIEEACLVSDMIAPEHLELINHAGAVFIGSYSCE
TVGDYFAGPNHTLPTNGTARFFSPLSVRDFVKHTSIISYSKKQLQECGKKIAAFADYEGL
QAHAEAVRVRLD
>Fodinibius_salinus_DSM_21935_HisD 
IIQRVTEEGDDGINHFTTKFDGVTPLVISPENQQ--LDNKIKEAIDTAFDNIYKFHKAQE
TMSGVECKRVTRPIQRVGLYVPG-GTAILPSTLMMLGIPAMLAGCSTIAIATP-PQKD--
GSIADEILYIAQKVGATHLLKAGGAQAVAGMALGTESVPKVDKILGPGNQYVTAAKMMLI
AIDMPAGPSEVLVIADGSANPEFVAADLLSQAEHGKDSQVVLLATANFDWNTCKQAIAKQ
MDDLP-RKEVAQKAIEQ--SFSITVENIEQAFTFSNQYAPEHLIIIINAGSVFLGHWTPE
SAGDYASGTNHTLPTYGYARMFSGVSVDSFIKQITMQKITEDGLQALGPTVEKLAEIEGL
QAHKNAVSIRLA
>Aliifodinibius_sediminis_DSM_21194_HisD 
IIAKVREEGDTGINYYSQKFDGLSPLVIDPRERD--LEPELKEAIDTAYHNIRQFHEAQE
TMKGVQCRRVARPIERVGLYVPG-GTAILPSTLMMLGIPAALAGAETIVVATP-PQQD--
GSIAAELIYIAQKIGATHLLKAGGAQAVAGMALGTGSIPKVDKILGPGNQYVTAAKMLLI
AIDMPAGPSEVLVIADQTAQPDFVAADLLSQAEHGRDSQVVLVAIEGFNLEAFRRSLDRQ
LDGLP-RKTIARQAISQ--SFVLEVASPREAFEFSNLYAPEHLIVIKNAGSVFLGHWTPE
SAGDYASGTNHTLPTYGYARMYSGVSVDSFLKQITIQELSEEGLKNLGPAIEKLASLEKL
EGHRRAVSIRIQ
>Aliifodinibius_roseus_DSM_21986_HisD 
IIEGVRRDGDRGINHFTRKFDGVSPLVVDPADRN--LDPEVRQAIDTAFDNIRRFHQAQE
TMPGVRCKRVARPIERVGLYVPG-GTAILPSTLLMLGIPAQLAGCKTIVVATP-PQEE--
GS-ADEMIYIAQKIGATHLLRAGGAQAVAGMALGTSSVPKVDKILGPGNQFVTAAKMLLI
AIDMPAGPSEVLVIADGSAEPDFVAADLLSQAEHGPDSQVVLLATEGFDLPAFNQSLNRQ
VEELP-RKAIAQQAVSQ--SFIITVNTLEEAFRFSNRYAPEHLIVITSAGSVFLGHWSPE
SAGDYASGTNHTLPTYGYAHMYSGVSVDSFLKQITMQQLSEEGLKNLAPTISTLAQLEGL
HAHRNAVTIRLK
>Gracilimonas_mengyeensis_DSM_21985_HisD 
ILDAVEKNGDEAVRKFTEQFDGVKLVVINPQETE--VDEETKEAIDVAFDNIFRFHKAQE
TMPGVRCMKVTRPIERVGLYVPG-GTAILPSTAMMLSIPAMIAGCTTKVLATP-PRKD--
GTVAPEIIYIAQKAGIDTILLAGGAQAVAAMALGTDSVPKVDKIFGPGNQYVTAAKMILI
SIDMPAGPSEVLVVADGEANPAFVAADLLSQAEHGKDSQVVLVATAEFNLEVLNTELEVQ
LDALP-RKEMAAKALDN--SFTLVVDSLEEAFSFSNQYAPEHLIVIINAGSVFLGQLTPE
SVGDYASGTNHTLPTYGYARMYSGVNLAAFQKSVTMQSLNEEGLKNIGPAVEKLADLEEL
QAHKNAVSLRLR
>Rubrivirga_marina_SAORIC-28_HisD 
ILADVRQRGDAALLDLTERFDGVRPLAVPSDALEQALDPALRTTFEEAASNVRRFHEAED
G-DGVTLGQRISPVERAGLYVPA-GTAPLPSSVIMNAVPAQVAGVDEIHVCSP-PGPD--
GLPHPLVLATCRLLGIEDVYAVGGAQAVGALAFGTETVPRVDVVVGPGNAYVATAKKLVV
GIDSVAGPSEVVVLADADADPTYAAADLLAQAEHDVRASAVLVTPSAALAEAVVAEVDRL
VATLP-RADVLRQSLPA-YGAAIVTETMDEAVACVDELAPEHLVIIRHAGAVFLGHDSPE
PVGDYFAGPNHVLPTGGTARFASALGVGVFLRRQSVVRYSATRLRQTGEAIARFAEAEHL
DAHALAVRVRLG
>Rhodothermus_profundi_DSM_22212_HisD 
ILHQVQQRGDAALLELTEQFDGVRPLRVSEEELAAAMDADLKAIMAEAADNIRRFHERQE
E-DGVVLGQRIVPLERVGLYVPG-GRACYPSSLLMNAIPAQVAGVPELHLVSP-PGPS--
GRPHPLVLATAYFLGIRHVYAVGGAQAIAALAFGTETIPSVDKIVGPGNVYVALAKKMVV
DIDAVAGPSEIVVLADDTADPEFVAADLLSQAEHDERASAVLVTPHTLLAEAVRAQVQRM
VATAP-RRAILEASLAR-YGACIVTPSMREAYAVVNELAPEHLELIRHAGAIFLGPFSTE
PVGDYFAGPNHVLPTGGTARYASALSVDDFVRSQSIIAYTAERLQQTGPRIMRFAEAEEL
PAHAQAVAVRLA
>Rhodothermus_marinus_DSM_4252_HisD 
ILQQVQQQGDAALLALTERFDGVRPLRVPEAELAAAMDPELKAIIAEAADNIRRFHEHQD
G-DGVVLGQRIVPLERVGLYVPG-GRAFYPSSLLMNAIPAQVAGVPELHLVSP-PGPS--
GWPHPLVLATAHFLGIRHVYAVGGAQAVAALAFGTETIPRVDKIVGPGNAYVALAKKMVV
DIDAVAGPSEIVVLADDTADPEFVAADLLSQAEHDERASAVLVTPHELLAEAVRARVQRM
VAEAP-RRAILEVSLAR-YGACIVTPSMTEAYAVVNELAPEHLELIRHAGAIFLGPFSTE
PVGDYFAGPNHVLPTGGTARYASALSVDDFVRSQSIIAYTAERLRRTGPRIMRFAEAEAL
PAHAQAVAVRLA
>Longimonas_halophila_KCTC_42399_HisD 
ILHAVRTEGDAALHRFTEQFDGVALLQVPESALHAAIDDDLRRIMDEAAANIRRFHERQD
G-DGVMLGQRVQPLERVGLYVPG-GTAAYPSSVLMNAISAQVAGVPHIAMVSP-PQDD--
GLPHPHIMAAAALLGLDRVYALGGAQAVGALAFGTDTVQSVDKIVGPGNAYVAAAKKQVV
DIDSVAGPSEIGVLADDTADPAFVAADLLSQAEHDPRASALLVTPHRPLAEAVRDEIADR
VPDLP-RADIIEASLRD-YSACIVTDTMAQAVDMMNELAVEHLEIIKHAGAIFLGPYSSE
PVGDYFAGPNHVLPTGGTARYASALRVSDFVRTQSIIQYSARRLAKTGPDIVQFAEAESL
QAHADAIRERLK
>Longibacter_salinarum_KCTC_52045_HisD 
ILLDVRKRGDAALQELSERFDGVRPIRVPVEELEAALDPELRQILKDAEANIRQFHARQD
G-DGVLLGQRVVAMDRVGLYVPG-GTAFYPSSLLMNAIPAQEAGVEEIHLVSP-PKEG--
GRPHPLVLATAHLLGLEHVYGVGGAQAVGALAYGTESVASVDKIVGPGNAYVAAAKKQVV
DIDSVAGPSEIGILADATADPEYVAADLLSQAEHDERASAILVTPHHDLAEAVQEHVERM
VPSLP-RKKTIETALAS-YGACIVTEDMEEAIDIMNELAVEHLEIIRHAGAIFLGPYSSE
PVGDYFAGPNHVLPTGGTARYASALSVDDFIRKQSIISYTKERLAETGPSIATLADAEDL
QGHAEAIRVRLR
>Salinibacter_ruber_DSM_13855_HisD 
ILARIRAEGDEALIELTETYDGVRPVQVPASVLDGALDDDLQDVLEEAAANIRHFHDKQD
G-DGVILGQRVVPMERAGLYVPG-GTAFYPSSLLMNAIPAQVAGVDEIHLVSP-PQDD--
GRPHPLVLATAALLGLEHIYAVGGAQAVGALAYGTASVPAVDTIVGPGNAYVAAAKKKVV
GIDSVAGPSEIGVLADATADPEFVAADLLSQAEHDERASAVLVTPHRPLAEAVQEHVEAM
VPALP-RADVIEQSLAD-YGACVVPDTMDAAIDLMNDLAVEHLELIRHAGAIFLGAYSSE
PVGDYFAGPNHVLPTGGTARHASALGVDDFVRTQSVLSYTKDRLDETGPKIATIAEAEDL
QAHAEAIRTRLD
>Phaeodactylibacter_xiamenensis_KD52_HisD 
VLADIEQRGDEAVREYTERFDGVRLFRVSEAEIAEALAPELKAAIQLARTNIETFHARQE
TMPGVRCWRKSVPIEKVGLYIPG-GTAPLFSAVLMLGVPATIAGCRERILCTP-PDKN--
GKVNPAILYTADLVGITQIFKIGGAQAIGAMTYGTATVSSVYKIFGPGNQYVTAAKQLAV
AIDMPAGPSEVLVCADDTANPVFVAADLLSQAEHGIDSQVVLVTLSETMAKAVAEAVEAQ
LATLP-RRDIAKEALSH--SVTIVLEDRAAAVELINAYAPEHLILILNAGSVFLGHYTPE
SVGDYASGTNHTLPTDGYARSYSGVSLDSFIKKITFQELSREGLQGLGPAVQRMAEAEEL
MAHARAVAVRLE
>Thermoflavifilum_thermophilum_DSM_14807_HisD 
ILSSVRAKGDKALLELTAELDGVHLLALAVPDPKTILPAGLLQAIDLAMANIRKFHEAQE
TMPGIRCWQKSLPIESVGLYIPG-GSAPLFSTLMMLAVPARIAGCRQLVVCSP-PMPD--
GQLHPALLYVAGVCEIPVIYRVGGAQAIAAMAWGTETIPRVDKIFGPGNRYVTMAKQLLI
AIDMPAGPSEVAVLGDSSCPPEFAAADLLSQAEHGPDSQVILVSTDESWIQAVEAALHTQ
LSALP-RQEIAAHALSH--SKAFLMKDEEQAIELLNAYAPEHLILILHAGSVFIGQYAPE
SVGDYASGTNHTLPTAGYARAWSGVHLDSFRKKISFQELTLEGLRAIGPAVETLALAEGL
QAHQQAVAIRLQ
>Filimonas_lacunae_NBRC_104114_HisD 
VLNDVQQQGNAALQKYTQLFDGVTLFQVSDAEMKEAVSDELKQAIDIAIANITTFHQKQQ
TMPGVQCWRKSVGIEKVGLYIPG-GTAPLFSTILMLAIPARIAGCKEIILCSP-PGKN--
GLLHPAILYAAFKTGVTRIYKLGGVQAIAAMAYGTETVPQVYKIFGPGNQYVTCAKQLVI
AIDMPAGPSEVCVLADETANAAFVAADLLSQAEHGIDSQVLLVSTQEALVQQVQQQIAAQ
LQQLP-RQDIAQKALEN--STAIVVGSMEEAIELVNEYAAEHLIIIINAGSVFLGNYSPE
SAGDYASGTNHTLPTNGFAKAYSGVSVDSFVKKITYQKLTTEGIQNIGNAVIQMAEAEGL
QAHANAVKVRLQ
>Niastella_koreensis_GR20-10_HisD 
ILQEVKQQGDAAVKKFTRQFDKAAIMVVSEDEFNTALDAKLKAAILSAKVNIETFHKTQE
TMPGVQCWRKSVGIEKVGLYIPG-GTAPLFSTILMLGVPAKLAGCKEIILCSP-PDAN--
GQLNPAILFAAKAVGITKVFKVGGVQAIGAMAYGTETIPAVSKIFGPGNQYVTCAKQLVL
AIDMPAGPSEVAVYADESAHAAFVAADLLSQAEHGSDSQVVLVSCSQAVINSIEQEINKQ
VEALP-RKDIAGKALAN--SKLILVNNEAEAIDLLNEYAPEHLIIIINAGSVFLGHYSPE
SVGDYASGTNHTLPTNGYAKAYSGVSVDSFVKKITFQQLTQEGLQNISKTVIAMAEAEGL
QAHANAVKVRL-
>Solitalea_koreensis_DSM_21342_HisD 
IIERVKSEGDKALFSYSEQFDKVSLLFIEFDEIEKLIDESEQKALEKAYYNIHKFHLAQE
TTPGVTCWRETRAIEKVGLYVPG-GSAVLPSTFLMLGIPAKIAGCKEIVVCSP-PQKN--
GSINGYIAYCALMLGIKRIYLIGGAQAVAAMALGTESIPKVDKIFGPGNQYVTKAKTIIT
AIDMPAGPSEVLVIADETTNPAFIAADLLAQAEHGTDSQAILVSTSNKIVEETIIELEKQ
LTLLP-RAEIAAKAIAN--SYAIITENVDEAMQFSNEYAPEHLIIITNAGSVFLGEYTPE
SAGDYASGTNHTLPTSGFARSYSGVSLESFLKKITFQHISKAGIKNLGPTVETLAELEGL
KAHANAVAIRMR
>Sphingobacterium_spiritivorum_ATCC_33861_HisD 
IIDEVRRHGDRALVDYAHQFDKVKLLYLDADDIDELINREQQRALEIAFQNIHKFHSYQE
TMPGVKCWREPRPIEKVGLYIPG-GSAVLPSTLLMLGVPARIAGCKEIVVCSP-PQAS--
GKINGFVAYCLKLLNIKRIYLVGGAQAVAAMAFGTESIPKVDKIFGPGNQFVTKAKSMLV
SIDMPAGPSEVLVLADETANPAYIAADLLAQAEHGVDSQAVLVATSDTLIDEVNKQLDEQ
LAVLP-RKEMAQKALEN--SYAILVSDLTEGMKFSNAYAPEHLIIILNAGSVFLGHLTPE
SAGDYASGTNHTLPTSGYARSYSGVSVDSFVKKITFQHISEEGLLQIGSTVEILAELEGL
HAHKNAVSIRKG
>Pedobacter_psychrophilus_CCM__8644_HisD 
IIAEVKTNGDAALKNFALQFDKVELLFIEKNKIDQLISEEVKQAINVAYSNIKKFHESQE
TTTGVTCWRESRAIERVGLYIPG-GTAVLPSTFLMLGIPAKIAGCKEIVVCSP-PQKS--
GEVNGYLAYVAQLLEIDKIYLVGGAQAVAAMAYGTESIPKVDKIFGPGNQYVTMAKTLVT
AIDMPAGPSEVLVIADETANPVFVAADLLAQCEHGVDSQAVLVSTSKKIIDQTLTELDKQ
LEILP-RKEIAAKAIEN--SYSVLVKDLEEAMIFSNENAPEHLILIINAGSVFAGNLTPE
SAGDYASGTNHTLPTSAYARSYSGVSLDSFIKKITFQHINEMGIKNLGPTIETLAEIEGL
QAHKNAVSLRLA
>Arcticibacter_svalbardensis_MN12-7_HisD 
IISMVKSRGDEALFELAERFDGVKLLFIGQEEIIGIIGTEQKAAIDTAFKNISAFHRSQE
TMPGVTCWREARAIERVGLYIPG-GSAVLPSTFLMLGIPARIAGCQDIVVCSP-PQKD--
GRVNVYLAYVAVLLQINRIFLVGGAQAVAAMAYGTASIAKTDKIFGPGNQYVTKAKTIIT
AIDMPAGPSEVLVIADEQANIEFVAADLLAQAEHGPDSQAILVATSQSIIDQTNLALERQ
MQVLP-RSKIAYQAIHN--SYAVLTTDLNEAIAFSNLYAPEHLILVKNAGSVFLGNLTPE
SAGDYASGTNHTLPTSAYARSFSGVSLDSFIKKITFQHISPEGIQHIGHTVEVLAELEGL
QGHKNAMTLRMN
>Mucilaginibacter_mallensis_MP1X4_HisD 
ILAKVKLHGDKALYDYALKFEKVVLLYLTKSELSEIVSVEQKTALDTAYNNIYKFHQTQE
TMPGVTCWREVRAIEKVGLYIPG-GTAVLPSTFLMLGIPARIAGCSEIVVCTP-PQKN--
GKVNPFIAYVALLLDIDTVYLTGGAQAIAAMAYGTKTITKTDKIFGPGNQFVTKAKTIVT
AIDMPAGPSEVLVIADETANPVYIAADLLAQAEHGVDSQSILVTTSAQIAEQTIAELKKQ
LPVLP-RAEIAGKAIDN--SYIVITNTLDEAMQFSNEYAPEHLILIVNAGSVFLGNLTPE
SAGDYASGTNHTLPTSSFAKAYSGVSVDSFVKKITFQHLSREGVKNIGRTVEVLAELEGL
QAHKNAVSVRLE
>Pedobacter_insulae_DSM_18684_HisD 
IVNAVKNGGDTTLLSYAEQFDKVKLLFIGKAELAELTPESVKNAIDIAYQNIYKFHETQE
TMPGVNCWRETRAIEKVGLYIPG-GTAVLPSTFLMLGIPAKIAGCKEIVVCSP-PQND--
GKINCYIAYVSTLLDIEKVYLVGGAQAVSAMAFGTQTIPQVDKIFGPGNRYVTEAKKMVV
SIDMPAGPSEVLIIADETANAAFVAADLLAQAEHGSDSQAILVSTSQQIIEEVIMEVEKQ
IIELP-RKDMAARAMAN--SYIVFAETVTQAMDFSNTYAPEHLILIINAGSVFLGNLTPE
SAGDYASGTNHTLPTSGFARAYSGVSVDTFLKKITFQHLSAQGLHHIGPTVEVLAAAEGL
QAHKNAITIRLK
>Pedobacter_heparinus_DSM_2366_HisD 
IVERVKMEGDKALFDYALSFDQIRLLFIDQQEIMTIIPAEAKAAIDTAYQNIKTFHASQE
TMPGVTCWRETRAIERVGLYIPG-GTAVLPSTFLMLGIPAVLAGCKEIVVCSP-PQKD--
GKTNCYLAYVATLLGIERIYLVGGAQAVAAMAYGTASVPKVDKVFGPGNRYVTQAKQLIT
AIDMPAGPSEVLVLADETAIPSYIASDLLAQAEHGIDSQTILVATSSKIIDETMEQLALQ
LQVLP-RAAFATKAIEN--SYSVLVNDLEEGMKFSNVYAPEHLILISNAGSVFLGNLTPE
SAGDYASGTNHTLPTSGYARAYSGVSMDSFMKKITFQHITTQGLRHIGNTVEVLAAAEGL
DAHKNAVSIRLK
>Microscilla_marina_ATCC_23134_HisD1 
ILDKVAKEGDAALKFFNEKFDQSKVLAVSPEEIAQALSEELKQAIRQAYHNIKVFHEAQE
TIEGVTCWRKSVPIDKVGLYIPG-GTAPLFSTVLMLGAPAQIAGCPQAILCSP-PNAE--
GKIHPAILFAADLVGIRQIYKVGGAQAIAAMGYGTETIAQTYKIFGPGNQYVTTAKTLLM
AIDMPAGPSELAVIADDACVPAFVAADLLSQAEHGADSQVVLIATNSQVAEKVMKEVEKQ
VATLP-RRDIAEKALKN--SKAIVFDQLAEAIAFSNFYAPEHLIIVTNAGSVFLGNFTPE
SAGDYASGTNHTLPTNSFARAFSGVSLDSFYKKITFQHLTKPGLQSIAQTIETMATAESL
TAHQRAVSIRFE
>Microscilla_marina_ATCC_23134_HisD2 
ILRRVQREGDKALRSFVFKYDRVRIFQLTPEELAEAVSDELKEAINVAKYNIATFHLTQE
TTEGVFSWQKNVPIAKVGLYVPSTGDAPLYSHILMMGILANIAGCKEIILCSA-ANHE--
GRIHPIILYTAHLLNIKKVYRVGGVQAIAAMAYGTETIPKVDKIFGPSNEYVSTAKQLVV
AIDMPVGPSELCYVADQSTNPVYAAADILAHAEQSSHNQLVVLTNAEEVADKIQAEVDKQ
LNELPLKKEVAKEVFKN--AKIIVFKSNVESIAFANEYAPENLVLITNASSIHLGHLTPP
AVGYYAAGPNHILPSNGFARSYSGLSVDSFVKKINFQQVTPLGLQNVGSTVATMSEAEEL
LGRKNSIIKRLE
>Cesiribacter_andamanensis_AMV16_HisD 
IMKKVERNGDSALLKFALEFDLVHLLQVSAKEIKAAVEDELKQAIEQALHNIELFHKAQE
VMPGVRCMRKSVPIERVGLYVPG-GTAPLFSTVLMLGIPARIAGCREVVLCTP-PNRS--
GRVHPAILYTASLLGISKIYKTGGAQAIAAMMYGTETIPRVDKIFGPGNQYVTAAKLVAI
AIDMPAGPSEVAILADASANPAFIAADLLSQAEHGADSQVLLVTADLELAQAVNDELSKQ
LEDLP-RAKMAEAALAA--SRVVILKKQKDAMEFLNLYAAEHLILVINAGSVFLGHYTPE
SVGDYASGTNHTLPTSGFARAYSGVSLDSFLKKITFQELSPEGIVRLGPVVQAMAEAEHL
HAHAHAVTVRLN
>Reichenbachiella_agariperforans_DSM_26134_HisD 
VFDAIKTNGDQAVLSFTERFDKAQLSVVSDQEIKAAISDELKAAIQLAAQNIETFHAAQE
TAPGVVCWQEAKGIQKVGIYIPG-GTAPLFSTVLMLAIPATIAGCDEIVLCTP-PGSD--
GSVNPAILFAAQYAGVKQVYKVGGIQAIGAMTFGTESIPKVDKIFGPGNQYVTAAKQRAV
AIDMPAGPSELLVMADETAVPAFVVSDLLSQAEHGIDSQVICVIKSESQVRAIQSELEAQ
LAVLP-RKEIAQKAIAN--SKIICIAEDQDCVDFINEYAPEHYILVRNAGSVFIGNYTPE
SAGDYASGTNHTLPTNGYAKSYSGVNLDSFMKKITFQRITATGIQNIGPAIEHMAAAELL
DAHKNAVTVRLD
>Roseivirga_ehrenbergii_KMM_6017_HisD 
VMEAVKADGDQALIDFTKKFDGVEIFEVSSAEIDAAVPEELKAAIRIAKQNIETFHIAQE
TMPGVNCYRKSVAIEKVGLYIPG-GTAPLFSTVLMLAVPAKIAGCKEIVLCTP-PDKN--
GNVNPAILFTAQLVGVTKIYKVGGAQAIAALTFGTTTIPKVNKIFGPGNQFVTAAKQLSL
AIDMPAGPSEVAVYADETAIPAFVAADLLSQAEHGADSQVVLVASSEEIVNAVQQEVQTQ
LLALP-RADLASKALEN--SVSIVLENRDQAIDLLNEYGAEHLILIINAGSVFIGNYTPE
SAGDYASGTNHTLPTNGYAKMYSGVSLDSYVKKITYQEITKEGLKNLGPVVEIMAEAELL
EAHKNAVTLRLK
>Marivirga_tractuosa_DSM_4126_HisD 
IMEEVQSNGDQALKAYTKKFDGIELLLVTREEIKTAVSDELKESIKIAHDNIFKFHAAQE
TMPGVICERKSVAIPKVGLYIPG-GTAPLFSTVLMLAIPAKIAGCKEIVLCSP-PNKE--
GNIHPAILYAAEVAGITQIFKVGGAQAIAALAYGTESIPKVDKIFGPGNQYVTAAKQLAV
AIDMPAGPSEVLVYADEDADPAFISADLLSQAEHGVDSQVIFVTTSTEMLNALQKEIYHQ
LSELP-RWEIADRCLQN--SAVFILKDEKECIDLINLYAPEHLILIENAGSIFLGYYTPE
SAGDYASGTNHTLPTNGAARAYSGVSLDSFVKNITYQEITAEGLKNLGPHVEIMAEAESL
IAHKNAVTVRLN
>Cyclobacterium_marinum_DSM_745_HisD 
IMKKVKRQGDKALRKFAFEYDHVEIIVVDPSEIENSVDKTLKSAIKTAKSNIEKFHKLQE
IMDGVTCMRRSVAIQKVGLYVPG-GTAPLFSTVLMLGIPAKLAGCQEIVLCTP-PGPK--
GQVHPAILYAAKLIGITKVIKAGGAQAIAALAYGTESVPNVDKIFGPGNQYVTAAKQLAV
AIDMPAGPSEVLVYADKTAIPAFVAADLLSQAEHGADSQVVLVCPSETIVNKVMEQVDQQ
LKELP-RQKTAEKALKN--SLAVVIDKMETALELINEYAPEHLIIIVNAGSVFIGNYTPE
SAGDYASGTNHTLPTNGYARSFSGVSLDSFVKKITYQKITEQGLKELGPVIEVMAENEQL
MAHKQAVSIRLN
>Belliella_baltica_DSM_15883_HisD 
IMRKVKRQGDKALKKFALEYDHVTILLASREEISAAVSEDLQKAILQAKENIDKFHEAQD
TMEGVTCMRKTVGIQKVGLYIPG-GTAPLFSTVLMLGIPANIAGCEEIVLCTP-PNKE--
GNIHPAILYTADLIGIDKIVKVGGAQAVAAMTYGTESVPAVDKIFGPGNQYVTAAKQLAV
AIDMPAGPSEVLVYADESAIPAFVASDLLSQAEHGVDSQVILVASSEKVAQKVMQEVDLQ
VEKLS-RKEIAKKALGN--SVAVVINNQDKAIDLINEYAPEHLIIIKNAGSVFIGNFTPE
SAGDYASGTNHTLPTYGYARNYSGVSLDSFTKKITYQKITAKGIQNIGPTIEIMAENELL
EAHKNAVTIRLN
>Algoriphagus_ratkowskyi_DSM_22686_HisD 
ILRKVKRNGDKALFKFALEYDHVELLFPTELEIQSAISPELKEAIQVAKTNIERFHRAQE
VMPGVVCSRKSVPIQKVGLYIPG-GTAPLFSTVLMLGIPAILAGCKEIVLCSP-PNKE--
GKIHPAILYTASLVGITKIVKAGGAQAIAAMTFGTESVPKVDKIFGPGNQFVTAAKQTAV
AIDMPAGPSELLVYADNSANAAFVAADLLSQAEHGVDSQVILVTDSEQFAKQVIIEIEEQ
LEDLP-RKDIAKKALSN--SRAVLMNSAEKAIELINFYAPEHLIIIYNAGSVFIGNFTPE
SAGDYASGTNHTLPTYGYARNYSGVSLDSFVKKITYQKISPEGLKNLGPTIEIMAENELL
DGHKNAVSIRLN
>Algoriphagus_hitonicola_DSM_19315_HisD 
ILRKVKRNGDKALYKFAHEYDHVDLLLVGEEEIKVALDPILRTAIETAKKNIERFHQAQE
VMPGVICRRKNVPVQRVGLYIPG-GTAPLFSTVLMLGIPAKIAGCQEIVLCTP-PNRE--
GKVHPAILFTAQLIGIHKIVKAGGAQAIAALTFGTESVPQVDKIFGPGNQFVTAAKQLAV
AIDMPAGPSEVLVYADDSAIPSFVAADLLSQAEHGVDSQVVLVTHSEKFAKKVLKEVNKQ
LENLS-RKDIAKKALNN--SVAVVLETQQDALALINDYAPEHLIIIINAGSVFIGNYTPE
SAGDYASGTNHTLPTYGYARNYSGVSLDSFVKKITYQKISAEGLKNLGPTVEIMAENELL
DAHKNAVTIRLN
>Flexibacter_flexilis_DSM_6793_HisD 
ILQEVAKRGDEAIRHYTQLFDKVTLFQVSEEEMAEAVPETLQQAIAQAKRNIELFHTAQE
TMPDVICWRKSVGIEKVGLYIPG-GTAPLFSTVLMLGVPAQIAGCQEIILCTP-ADQY--
GKVNPAILFTAHLVGIQKIYKIGGAQAIAAMAYGTATIPKVHKIFGPGNQYVTAAKQLVT
AIDMPAGPSEVLIIADHTANAKFVAADLLSQAEHGTDSQVILLTTHAPLANAVNAEIARQ
LETLP-RKSIAEKALEN--SKIIVLPDTETAMAMSNVYAPEHLILVINAGSVFLGHYTPE
SAGDYASGTNHTLPTNGYAKAYSGVSLDSFVRKITFQHISKQGLKNIGLTISTMAEAEQL
RAHAAAVYVRLE
>Rufibacter_tibetensis_1351_HisD 
TFDLVQQSGDAALIELAAKFDKAALVWVTDEEVAAAVSEELKEAIELAYSNIMRFHEAQE
TMSGVTCWRKSVGIQKVGLYIPG-GSAPLFSTLLMLGVPAQIAGCREIILATP-PSAD--
GSINATILYTANKLGIKRILKAGGAQAIAAMAFGTQTVPAVDKIFGPGNQYVTAAKQMVV
AIDMPAGPSEVLVIADDSADADFVAADLLSQAEHGPDSQVVFVSNSENLLKNVQAAVVDQ
VAKLP-RQTVAEQALNN--SIGVVLSTLEDALAFSNLYAPEHLILVTQAGSVFMGHFSPE
SVGDYASGTNHTLPTNGYARNYSGVSLDSFVKKITFQQLTRESLERIGPAVEIMAEAEGL
HAHKNAVTIRLT
>Pontibacter_actiniarum_DSM_19842_HisD 
TFKLVKEQGDAALLQLAEKYDGVKLLLVTAQEIAEAVPQELKEAILQAYSNIQLFHTQQE
TMFGVTCWRKSVPIDRVGLYIPG-GTAPLFSTLLMLGVPARIAGCKELVLCTP-PSRD--
GNIHPAILYTASLLGVTRIVKSGGAQAVAAMAFGTESVPAVYKIFGPGNQYVTVAKQLVV
AIDLPAGPSEVLVMADESATPAFVAADLLSQAEHGADSQVVLLTTSEEVLQEVEQELQAQ
LEVLP-RKEFAAKALDK--SVGIVLASADEMLAFSNLYAPEHLILITNAGSVFLGHFSPE
SAGDYASGTNHTLPTNGYARAYSGVSLDSFVKKITFQYITREGLQNIGKTIETMAEAEGL
EAHKNAVSIRLK
>Hymenobacter_roseosalivarius_DSM_11622_HisD 
IFAEVRERGDEALREYTARFDGVTLLRVRPEEMAGAVPAALQAAIRQAHANLEKFHQLQE
TMPGVECWRRAVPVQRVGLYIPG-GSAPLFSTLLMLGVPARLAECPDIVLCTP-PAPD--
GSVNPIILFTAQLLGITTIIKAGGAQAIAALSGGTESVPGVDKIFGPGNRYVTAAKQLAV
AIDMPAGPSEVLVIADETANPAFVAADLLSQAEHGPDSQVILLTTSDALLVAVTQEVERQ
LATLP-RREVAALALRE--SRAILLRTPEEMLFFSNQYAPEHLILVTSAGSVFLGHLTPE
AAGDYASGTNHTLPTNGYARNYSGVSLDSFLKKITFQRLTPEGLRNVGPVVETMAEAEGL
HAHARAVTLRLE
>Cytophaga_hutchinsonii_ATCC_33406_HisD 
ILKEVQERGDAALIDFALKFDGAAPLLATDAEIAEAVSEELKAAIQVAKTNIEKFHTAQE
TMPGVNCWRKSLPIEKVGLYIPG-GTAPLFSTILMLGVPATIAGCSQLVLCTP-PNKE--
GKIHPAILYTANLLGIKTIVKAGGAQGIAAMAFGTASVPKVYKIFGPGNQYVTTAKQLVV
AIDMPAGPSEVAVIADKQANAAFVAADLLSQAEHGADSQVVLISDSEDMINRVQTEVDAQ
LEKLS-RKDLAAKALDN--SKAFLVKDMNEAMAMSNLYAPEHLILVVNAGSVFIGPYTPE
SAGDYASGTNHTLPTNGYATAYAGVSLDSFIRKVTFQKITKEGLQKIGPVIETMAAAEML
DAHKNAVTLRLK
>Siphonobacter_aquaeclarae_DSM_21668_HisD 
ILEQVRSRGDAALREYALQFDNILLVPMELVEVAE-LSDDLKAAIQQAYSNIAAFHAAQE
TTPGVTCWRKSVGIEKVGIYIPG-GTAPLFSTVLMLGIPAKLAGCREIVLCSP-SQ----
---HPAILYAAKLVGVTKVYRVGGAQAIAAMAYGTESIPQVYKIFGPGNQYVTAAKMLVI
AIDMPAGPSEVAVFADDTAHPAFVAADLLSQAEHGRDSQVVLVSTDERILTETIAEVEKQ
VRELP-REEHANGALQH--SRAILVDSREEAVDLLNAYAAEHLILITNAGSIFLGHYTPE
SAGDYASGTNHTLPTNGYARAYSGVSLDSFVKKITVQSISEEGLKNLGPAIMAMAEAESL
TAHKRAVEVRLA
>Leadbetterella_byssophila_DSM_17132_HisD 
ILLAVQKEGDYALRRFALEFDNVMMFSVSKETVEEALDPALKNAIDYAYENIKKFHEVQE
TRPGVKCWRKSVGIEKVGIYIPG-GTAPLFSTVLMLGIPAQLAGCKEVVLCSP-AS----
---HPAIYYCAQKCGVTKIFKVGGAQAIAAMAFGTESIPQVSKIFGPGNQFVTAAKQAVI
AIDMPAGPSEVAVLADETANPSFIAADLLSQAEHGVDSQVVLVTTSEAILAQVKAEVELQ
VSLLP-RKDMADGALSH--SRLVVVKDKEEAMSLSNRYAPEHLILVLNAGSVFLGHYTPE
SCGDYASGTNHTLPTNGFAKAYSGVSVDSFVKKITFQEISREGLENIGPHVMQMAKAEAL
EAHSFAVQVRLE
>Dyadobacter_fermentans_DSM_18053_HisD 
VLEQVKNEGDAGIKALALKFDKIELLAFSEKDIAEALDDALKAAIGQAYENICKFHKGQE
TMPGVTCWRKSVGIEKVGIYIPG-GSAPLFSTVLMLGIPAQIAGCKEVVLCTP-SD----
---HPAILYAAKLVGVTKAFRIGGAQAIAAMAYGTESVPKVYKIFGPGNQYVTTAKMLVV
AIDMPAGPSEVAIFADDTALPCFVAADLLSQAEHGADSQVLLVSTSKKLLASVNIALAEQ
LEALP-RKDLAAQAMAN--SKAILVETGDEAIEMLNQYAAEHLILIYNAGSIFLGNYTPE
SCGDYASGTNHTLPTNGYARAYSGVSVDSFVKKITVQHITEEGIRNIGPVVEAMAEAESL
DAHKKAVTIRLK
>Spirosoma_linguale_DSM_74_HisD 
ILAQVRAGGDAALVELAQKFDKVDLVPASELDAAE-LSDTLKEAIRQAYQNIRLFHERQE
TMPGVVCWRKSVGIEKVGLYIPG-GTAPLFSTVLMLGIPAQLAGCREVVLCTP-SN----
---HPAIYFAAKLVGITKVFRIGGAQAIAAMAYGTESVPQVYKIFGPGNQYVTAAKMLVM
AIDMPAGPSEVAVYADDSAVPSFVAADLLSQAEHGADSQVLLVSTSKKLVSMVNLVLPTQ
LSKLP-RRELAAKALEN--SKAILVDTEADAIDLLNAYAAEHLILIINAGSIFLGNYTPE
SAGDYASGTNHTLPTNGFARAYSGVSLDSFVKKITIQHITPEGIQNLGPVVEAMAEAESL
DAHKRAVSLRMA
>Odoribacter_splanchnicus_DSM_20712_HisD 
IFAEVLKDGDKALVKYTWFFDQAKVLQVAEAEFREAVSNDLKRAITEARQNIEAFHTLQV
NPKGFRCWQETRGIGKVGLYIPG-GSAPLFSTVLMLAVPARIAGCEEIVLCTP-PDRS--
GRVHPAILWTARQCGVDKVFKVGGIQAIGAMTFGTESVPKVYKIFGPGNQYVTAAKQLAT
AIDMPAGPSEVIVIADRSADPRFVAADLLSQAEHGPDSQVILLTTDSCLVDWVQKEIESQ
LAVLP-RKTIASKALEN--SKAIVLENVDECLELANEYAPEHLILIKNAGSVFLGNYSPE
SAGDYASGTNHTLPTHGYAKAYSGVNVDAFVKKITFQEITREGLLDLAPTIGVMAEHELL
YAHRRAVEIRKE
>Draconibacterium_orientale_FH5T_HisD 
ILTEIREQGDEKLREYTERFDGVKLFEVSPEEIAKAIDQDLKDAIALAAENIQAFHSAQE
TRTGVICWQKPVAIEKVGLYIPG-GTAPLFSTVLMLALPAKIAGCKQIVLCSP-PDKN--
GEIHPAILYAAKVAGVTQIYKLGGVQAIGAMAYGTETVPKTYKIFGPGNQYVTAAKQLVV
SIDMPAGPSEVLVVADETSNPAFVASDLLSQAEHGADSQVVLVTNNENTLKEVVAEVDAQ
VAQLP-RKELAEKALSN--SVLIVVSDDAERVDLINEYAPEHLIIITNAGSVFLGEFTPE
SAGDYASGTNHTLPTNGWARSYSGVNLDSFLKKITFQEINKEGLLAIGPAIEKMAATEQL
EAHKNAVTLRLK
>Thermophagus_xiamenensis_DSM_19012_HisD 
ILQAVKQHKDKALQELTAQFDGIELFEVTEEEIKQGVDSQLKGAINSARINIRHFHESQE
TTPGVQCWQRSTPIEKVGLYIPG-GSAPLFSTVLMLAIPATIAGCKEIVLCSP-PDKE--
GKIHPAILFAAHLTGVTKIFKVGGAQAIAAMAYGTETIPKVDKIFGPGNSFVTAAKQLVI
AIDLPAGPSEVAVMADESAHPEFVASDLLSQAEHGPDSQSILITDSEQLANDVTIAINEQ
LKSLP-RIYTAKKALEN--SRIILLSNLDEMIDFSNLYAPEHLILITNAGSVFLGHFTPE
SAGDYASGTNHTLPTYGYARAYSGVNLDSFCKKITFQEITKDGLKKLGPIIETMAEAEQL
EAHKMAISVRLN
>Paludibacter_propionicigenes_WB4_HisD 
VLDDVRSHGDNAVKKYTEQFDKVTLIEVSKEEIAEAVSTDLKQAIEMARRNIWKFHSEQQ
TSPGVYCWQKAIAIQKVGLYVPG-GTAPLFSTVLMLGIPAQIAECNEVVLCTP-PNKE--
GKIHPAVLYAAKVAGVHRIFKIGGTQAIAAMAYGTESVPKVYKIFGPGNQYVTAAKQLVV
AIDMPAGPSEVEVIIDETANPAFVAADLLSQAEHGVDSQSILITVSERQVEPVLEQIELQ
LEQLP-RKEFARKALEN--SKIIVLKTLEEAVEMTNEYAPEHLIIIINAGSVFLGNYTPE
SAGDYASGTNHTLPTNGYAKAYNGVNLDSYVRKVTFQQITQEGLTNLSNAIILMAENEEL
MAHSNAVKVRLN
>Parabacteroides_distasonis_ATCC_8503_HisD 
VLDEVREQGDIAVKAYEEKFDKVQLLQVSEEEMREAVAEDLKQAIRTAKANIEKFHASQE
TTPGVTCWQKAVAIEKVGLYIPG-GTAPLFSTVLMLAVPARIAGCKEIVLCTP-PNRE--
GKVHPAILFAAEVAGVSKIFKAGGIQAIAAMAYGTESVPKVYKIFGPGNQYVTAAKQLVV
AIDMPAGPSEVEVIADETANPDFIAADFLSQAEHGVDSQAILVTSSETIVKPVARAIQEQ
LDRLP-RKEITEKSLAH--SRIIVLKDSREVVDFTNQYAPEHLIIIENAGSVFMGPYTPE
SAGDYASGTNHTLPTNGYAKAYSGVNLDSFIKKITFQEITSDGIRALGSTIQTMAANEQL
DAHRNAVTIRLN
>Coprobacter_fastidiosus_NSB1_HisD 
ILNEIRENGDCAIRSYTEQFQGVRLLEVQENEFAEALDKELKEAILTAKKNIAKFHASQE
TTEGVTCWQKAVGIERVGLYIPG-GTAPLFSTVLMLAVPARIAGCREIIMCSP-CNAN--
ENIHPAILFAARTAGVDRVFKLGGVQAIGAMAYGTKSVPKVYKIFGPGNQYVTAAKQIVV
AIDMPAGPSEVEVIADSSSFPEFVASDFLSQAEHGADSQSILLTTEKSVIENVKQEIERQ
LEQLP-RKDLAKKSLEH--SRLVLLNDWDEVIDLTNEYAPEHLIIVINAGSVFLGPYTPE
SAGDYASGTNHTLPTSGYAKAYSGVNLDSFIRKITFQEISRKGLQNLGNTIETMAANEML
DAHKNAVSVRLA
>Bacteroides_vulgatus_ATCC_8482_HisD 
VLDKVKTEGDKAVREYEERFDKVKLLGVTETEIAEAVPIELKAAIMLAQKNIHTFHSSQQ
TVPGVTCWQKAVAIEKVGLYIPG-GTAPLFSTVLMLATPAQIAGCKEIVLCTP-PDKE--
GKVHPAILYAAKLAGVNKIFKAGGVQAIAAMAYGTESVPKVYKIFGPGNQYVTAAKQQVV
AIDMPAGPSEVEVLADETANPVFVAADLLSQAEHGVDSQAMLITTSEKLMKEVEYEVQRQ
LALLP-RWEIAEKSLAS--SKLILVRDMDEAIALTNEYAPEHLIIIVNAGSVFLGSLTPE
SAGDYASGTNHTLPTNGYAKAYSGVSLDSFIRKITFQEINGEGIQNIGPAIEVMAANEQL
GAHKNAVTVRLK
>Bacteroides_helcogenes_P_36-108_HisD 
IIEHVQAEGDHAILEYEEKFDRVTLLAVSDEELAEAVSEDLKAAIRLAKRNIEAFHVSQE
TQSGIFCWQKAVAIEKVGLYIPG-GTAPLFSTVLMLAVPAGIAGCREIVLCTP-PGKD--
GKVHPAILFAAKVAGINHIVKAGGVQAIAAMAYGTESVPKVYKIFGPGNQYVMAAKQLVV
AIDMPAGPSEVEVLADETANPVFVAADLLSQAEHGVDSQALLITTSARLRQMVKEEVERQ
LAVLP-RKEIAEKSLAG--SKLIVVRDMAEAIELTNTYAPEHLIIIVNAGSVFLGSLSPE
SAGDYASGTNHTLPTNGYAKAYSGVSLDSFVRKITFQEICPEGMRNIGPSIEVMAASEHL
DAHKNAVTVRLK
>Bacteroides_fragilis_NCTC_9343_HisD 
IINRVRAGGDRVVMEYEAVFDKAELLAVTSAEIEEAVPIELKAAIYLAKRNIETFHSAQD
TMEGVTCWQKAVAIEKVGLYIPG-GTAPLFSTVLMLAIPAKIAGCKEIVLCTP-PDKN--
GKVHPAILFAARLAGVSKIFKAGGVQAIAAMAYGTESIPKVYKIFGPGNQYVTAAKQLVV
AIDMPAGPSEVEVLADESANPVFVAADLLSQAEHGVDSQAMLVTTSEKLQTEVVYEVERQ
LGYLT-RRDIAEKSLAS--SKLILVKDMEEALELTNAYAPEHLIIIVNAGSVFLGAFSPE
SAGDYASGTNHTLPTNGYAKAYSGVSLDSFIRKITFQEILPSGMSAIGPAIEVMAANEHL
DAHKNAVTVRLE
>Paraprevotella_clara_YIT_11840_HisD 
VLDDVKTGGDRAVMAYEKQFDHVELLAVTEEEMDEAVSPELKDALRLAHDNIGKFHASQE
VRPGVTCWQKAVPIERVGLYIPG-GTAPLFSTVLMLATPAKIAGCREIVLCTP-PGRD--
GKVHPAILCAARVAGVNRIFKAGGVQAIGAMAYGTESVPKVYKIFGPGNQYVMAAKQQVV
AIDMPAGPSEVEVLADAGSNPVFVAADLLSQAEHGVDSQVLLVTTDEALVGKVQDEVERQ
LAALP-RKEIAEQALAH--SKLVVVRDMDEALELTNRYAPEHLIIVVNAGSVFLGSYTPE
SAGDYASGTNHTLPTNGYATAYSGVNLDSYHRKITFQELTPQGVRAIGPAVELMAAGEHL
DAHRNAMTVRLE
>Fluviicola_taffensis_DSM_16823_HisD 
IFTQVESDKDKALKALTLQFDQVSILAVSKPEFDEAVSFELKEAIQVAAQNIERFHRSQE
TSPGVVCWRKSLPIQRVGLYVPG-GTAPLFSTVLMLGIPAKIAGSSIRYLCTP-PNRE--
GKIHPAILFAAKMAGIETVYKVGGAQAIAAMSFGTESIPKADKIFGPGNQYVTAAKQYAI
AIDMPAGPSEVLVAADNSIPASFVAADLLAQAEHGTDSQVIFLSDQILFVDEVLTEIEKQ
LAILP-RAGIAREAMKA--STAIVVEAENWS-EIINSYAPEHLIIVINAGSVFIGKNTAE
SFGDYASGTNHTLPTSGFARSYSGVSLDSFVKKITYQKVSDEGIRNLAQTVITMAEAEEL
QGHANAVKVRLE
>Schleiferia_thermophila_DSM_21410_HisD 
IMEEVKTEGDKAVLRYTRKFDYPDALLVSREMMSTAIKQEVKEAIELAISNIDKFHQSQE
TIPGVECWRRSVPIERVGLYIPG-GTAPLFSTLIMLAVPAKIAGCKEIVVCTP-PDKS--
GRIADEILYVSERLKLNQIRACGGAQAIAAMTFGTACIPRVDKIFGPGNQYVTEAKLQAV
AIDLPAGPSEVLVLAEKGSNPAFVASDLLSQAEHGTDSQVILLTDSPELAMDVLAALEHL
LQKLP-RKAIAEASLKN--SRCIVFKSREEMISFSNQYAPEHLIIITNAGSVFLGAYTPE
SAGDYASGTNHTLPTNGYARVYSGVSLDSFVKKISFQHITEGGLKQIGPAIVHMARAEQL
EAHAMAVEIRLK
>Algoriella_xinjiangensis_XJ109_HisD 
VFNEIQTNKDQALIDFTEKFDQVKILAVSVDEIEEAISEDLKQAIQLAASNIEKFHTAQE
TTKGVNCWRESRGIENVGIYIPG-GTAPLFSTTLMLGIPANLASCKNIILCTP-PNKK--
GKIHPAILYTANLIGIEKIYKVGGIQAIGALTFGTETIQKVDKIFGPGNQYVTAAKQVAV
AIDMPAGPSEVLVIADETSVPKYVAADLLSQAEHGSDSQVILLTNNEQTLNETIIELESQ
LAVLP-RAEFAAKALEN--SRGIVLNSIDECLSFSNIYAPEHLIFIINAGSVFLGNYSCE
SAGDYASGTNHTLPTNGYAKNYSGVSFDSFIKKITFQKLSAEGIQNIGPAIELMAEAEEL
FAHKNAVSLRLL
>Chryseobacterium_gleum_NCTC11432_HisD 
IFAEVEKNGDNALREFNKKFDKADTISITEEEIENAISNELKQAIQQAKENISTFHASQE
TVKGVVCWRENRAVERVGIYIPG-GTAPLFSTVLMLAVPANLAGCKEIVLCTP-PDKN--
GNINPAILYAANLCGISEIFKTGGAQAVAAMTLGTESIPAVNKIFGPGNQFVVAAKEYAV
AIDMPAGPSEVLVIADEQAVPGFCAADLLSQAEHGSDSQVVFITTDLKVFEETIEAVNQQ
IKDLP-RNEFAAQALEN--SSFILVNSLEETLEFSNLYAPEHLILIENAGSVFLGNYSCE
SAGDYASGTNHTLPTNGYAKNYSGVSLDSFVKKITFQHLSKEGLQNLGKTIELMAEAEGL
FAHKNAVSIRLK
>Wenyingzhuangia_marina_DSM_100572_HisD 
VFEDIKENGDQALKNYTEKFDGVILLKVSQQEIDNAVSQELKDAIVLAKNNVEKFHAFQS
TVNGVDCWQEMKPIEKVGLYIPG-GSAPLFSTILMLGVPAKIAGATKIVLCTP-PSKD--
GTINPAILFAAQLVGVTEIYKLGGIQAIAAMTYGTESVPSVYKIFGPGNQFVTAAKQYAL
AIDMPAGPSEVMVVADKDADASFVVADLLSQAEHGADSQVILVTESQKLIDEVQIELEKQ
LAELP-RQEVARLAIEN--SSAILIDSIDAQNELINEYAPEHLILIVNAGSVFIGPLTPE
SAGDYASGTNHTLPTNGYARMYSGVNLDAFTKKITYQKITAEGIQNIGPAIELMAAAEGL
DAHKNAVTLRLN
>Tenacibaculum_maritimum_NCIBM_2154T_HisD 
IFEEVAREGDRAIQKYTTLFDGVSLFLIKKEEIKEAVPTSLKKAIQQAKKNIEKFHKAQE
TVRGVVCWKEQRPIEKVGLYIPG-GTAPLFSTILMLAVPAKIAGCKELILCTP-PNKE--
GNVNPVILYAAALCGVTNVYKVGGIQAIAALTFGTETIGKVSKIFGPGNQYVTVAKQLAV
AIDMPAGPSELLVLADVSADPAFVASDLLSQAEHGVDSQVILVSDSLELINETLEEIKKQ
LLKLP-RKNIVKKALEN--AQAILIKDKYDAINFVNEYAPEHLIILINAGSVFIGKYTPE
SAGDYASGTNHTLPTNGFAKAYSGVNLDSFMKSITFQKISKKGIQNIGEIIEIMAEAEGL
QAHKNAVSLRLK
>Polaribacter_filamentus_ATCC_700397_HisD 
IFDDVKRNGDAAINKYTQLFDGVSLNLVSSDEIQDAVSEELKGAIKLAKENVTNFHIAQE
TTKGVFCWQEKRPIQKVGLYIPG-GTAPLFSTVLMLAVPAQIAGCKEIVLCSP-PNKE--
GKIHPAILYTAQLCGVTKIIKVGGIQAIAGFTFGTESIPQVYKIFGPGNQFVTVAKQLAV
AIDMPAGPSELLVVADDSANASYVASDLLSQAEHGADSQVILVSTSKELIQQVSEEIEKQ
LLELP-RVDIAQKAIHN--SKSIFVENDAIALELINEYGPEHFIVIENAGSVFIGNYTPE
SAGDYASGTNHTLPTNGFSKAYSGVNLDSFTKSITFQKITKEGIKKIGNAIELMAAAEGL
QAHKNAVSIRLK
>Myroides_phaeus_DSM_23313_HisD 
ILQQVRTQGDKAVYQLIEKYDKASLLKVSNQELCNAVDEQLKAAIKVAYTNIKKFHESQE
TSPGVSCWRKSKPIEKVGLYIPG-GTAPLFSTLLMLGIPAQIAGCKQIVLCTP-CNAD--
GVVNPVILYTASFLGITEIYKIGGAQAIAAFAYGTETVPKVYKIFGPGNQFVTKAKELVT
AIDMPAGPSEVLVIADKNADADFVAADLLSQAEHGTDSQVVLVSDNEAILNKVQQAIVAQ
TKELP-RRELVEQTLTN--SLVIQLNNIDECIELSNVYAPEHLILIVNAGSVFLGKYACE
SAGDYASGTNHTLPTNGYATSYSGVSLDSFVKKITFQTITAAGIQQLGPTIEIMAAAEQL
VAHKNAVTIRLK
>Flavobacterium_cucumis_DSM_18830_HisD 
IFKEVQQKGDKAIAKYTSFFDGVTLIQVTSEEIEIAVSNELKEAIQLAKSNIEQFHAAQE
TAIGVTCWQEKRPIQKVGLYIPG-GTAPLFSTVLMLAVPAKLAGCQEIVMCSP-SDKN--
GKINAAILYAADLCGVTKIYKVGGIQAIAGMTFGTATIPQVYKIFGPGNQFVTIAKQFAV
AIDMPAGPSELLVYADETAIPSFVASDLLSQAEHGKDSQVILVTTNKNILNDVEEEVYKQ
LKELP-RQEIAQVAINN--SKLIFVETEKTALSLINEYGPEHFILIQNAGSIFIGNYTPE
SAGDYASGTNHTLPTNGYSKSYSGVNLDSFLKAMTFQKISNEGIQNIGKAIEVMAEAEGL
QAHKNAVSLRLK
>Flavobacterium_aquatile_LMG_4008_HisD 
VFNDIQKNGSKAVKKYTSYFDGVSIFEVTASEIENAIPSELKNAIQIAADNISKFHSSQE
TTSGVFCWRESRAIDTIGIYIPG-GTAPLFSTVLMLAIPAKIAGCKNIILCSP-PDKN--
GNINPAILYAAQLTGVTQMYKVGGIQAIAALTFGTDEIPKVSKIFGPGNQYVTAAKQYAL
AIDMPAGPSELLVIADASCDPEFVASDLLSQAEHGGDSQVILVTNSEEIVAKVSVAIEKQ
KAVLP-RQVTVEKALEN--SRALVFEDIQRAIEFSNFYAPEHLILIENAGSIFIGNYSCE
SAGDYASGTNHTLPTNGYAKNYSGVSLDSFVKKITIQKLTSQGIQNLGPTIEIMAAAEQL
DAHKNAVSIRLK
>Flavobacterium_johnsoniae_UW101_HisD 
IFKEIQKKGDEAVAKYTSIFDGIALYEVTKEEIQEAIPNDLKESIQLAKDNIYKFHSAQE
TIEGVNCWQEKRPIQKIGLYIPG-GTAPLFSTVLMLAVPAEIAGCKEIVLCSP-PDKK--
GKINPAILYAANLCGVTKIIKAGGIQAIAGMTFGTQSIPKVYKIFGPGNQFVTVAKQLAV
AIDMPAGPSELLIVADDTAVPAFVASDLLSQAEHGTDSQVILVSTSKKLIAEVEKEVQSQ
LEVLP-RKAIAEKAIEN--SKLIYVENDQRALDLINEYGPEHFIIIVNAGSVFIGNYTPE
SAGDYASGTNHTLPTNGYAKNYSGVNLDSFMKSMTFQKISEKGIQNIGKAIETMAEAEGL
QAHKNAVTLRLK
>Imtechella_halotolerans_K1_HisD 
VFNEVRLKGDSALAKYTSIFDGVSLFYVSQEEFQLALSKELKNAIQLAKGNIERFHGAQE
TMPGVYCWQEKRPIQKIGLYIPG-GTAPLFSTILMLAVPANLAGCEEILLCTP-PDKN--
GAINPAILYTAQLCGVTKIAKIGGIQAIAAMTFGTESISKVYKIFGPGNQFVTTAKQLAV
AIDMPAGPSELLVFADETANASFVASDLLSQAEHGVDSQVILVTTSEVLLKEVSLEIERQ
LPDLP-RRKIAEKAMQN--SRLILVKDTVTALTFINDYGPEHFIVIVNAGSVFIGNYTPE
SAGDYASGTNHTLPTNGYAKNYSGVNLDSFLKSMTFQKITVEGIKNIGPAIEQMADAEGL
QAHKNAVSIRLK
>Muricauda_ruestringensis_DSM_13258_HisD 
IFKEVKSDGDTVIKKCTDRFDQVKLLSVSPSEIKIAVSDALKQAINLAKVNIEKFHAAQE
TMPGVECWQEKRPIQKVGLYIPG-GTAPLFSTILMLAIPAKLAGCEEIVLCTP-PDKN--
GEINPAILYTAQLCGVTRIFKVGGIQAIAGMTFGTESIPKVYKIFGPGNQYVTVAKQLAV
AIDMPAGPSELLVVADDSANAAFVASDLLSQAEHGVDSQVILVSTSEKLIEAVEEEIESQ
LQQLP-RAEIARKSIGN--SRLILVKNDQEAMDLINEYGPEHFIVIQNAGSVFIGNYTPE
SAGDYASGTNHTLPTNGYAKQYSGVNLDSFMKSMTFQKISEKGIQGIGSAIELMAEAEGL
QAHKNAVTLRLK
>Robiginitalea_biformata_HTCC2501_HisD 
VFTAVRENGDQAVCDFTRQFDGVSLPVLPETEISRLVPGHLRDAIDLAYENIRQFHEAQQ
TRPGVDCWQEKKPIDKVGIYIPG-GTAPLFSTVLMLAIPAAIAGCREVVLCSP-PDQA--
GNLHPAICYAARKCGVRTVCRAGGIQAIAAMTYGTREIPAVYKIFGPGNQYVTQAKQRAV
AIDMPAGPSEVLVAADDSANPAYIAADLLSQAEHGRDSQVLLLTDDAELPGAVRRELETM
LRELP-RREIASDAIDN--SRMILLESSGEIAEMINQYAPEHLIIIRNAGSVFLGNLTPE
SAGDYASGTNHTLPTNGYARQYSGVNLDSFTKAITYQRLSDRGVREIGPAIITMAEAEGL
SAHALAMKLRVA
>Cellulophaga_lytica_DSM_7489_HisD 
VFNEVRTDGDKAVNKYTTKFDGVSLTIVSVEELVEAVSEELKKAIQLAKSNIEAFHKAQQ
TVNGVDCWQEKRPIQKVGLYIPG-GTAPLFSTILMLATPANIAGCKEIVLCSP-PNKE--
GKINPAILYAANLCGVTKIYKVGGIQAIAAMTFGTQTIPQVYKIFGPGNQFVTVAKQIAV
AIDMPAGPSELLVLADDTANAAFVASDLLSQAEHGTDSQVILVSTSKQMISDVETELEKQ
LAVLP-RVEIATQAIAN--SKLIYIETLETAMQLINEYAPEHFIVIENAGSVFIGNYTPE
SAGDYASGTNHTLPTNGYAKQYSGVNLDSFTKSITFQKISEQGIKEIGEAIELMADAEGL
QAHKNAVTLRLK
>Zhouia_amylolytica_CGMCC_1.6114_HisD 
IFAEVRAKGDRAIAKYTSIFDGVQLMMVSDVEIEEAVSDDLKEAIQIAKKNIEKFHAAQE
TIDGVKCWQEKRPIQKVGLYIPG-GTAPLFSTILMLAVPANLAGCSEIVLCTP-PNKE--
GVVNPAILYTAQLCGVSKIVKVGGIQAIAGMTFGTESIPQVYKIFGPGNQFVTVAKQLAV
AIDMPAGPSELLVVADDSGNPDFIASDLLSQAEHGTDSQVVFLTTSSSLVDKVEVSIEDQ
LKVLP-RKSIAEKAIEN--SKLIVVESKEIALEMINEYGPEHFIIVQNAGSVFIGNYTPE
SAGDYASGTNHTLPTNGYAKQYSGVSLDSFMKSMTFQKITEQGIRSLGKAIELMAEAEGL
QAHKNAVTLRLK
>Kordia_algicida_OT-1_HisD 
IFSEVQKNGDQAIKKYTSFFDNVNLLVISQAEIDAAVAANLKEAIAVAKQNITKFHAAQE
TTQGVNCWQEKRAIQKVGLYIPG-GTAPLFSTILMLAIPAKIAGCEEIILCTP-PNKE--
GKVNPAILYTAQLCGITKIYKIGGIQAIAGMTFGTETISKVYKIFGPGNQFVTVAKQLAV
AIDMPAGPSELLVVADETANADFVASDLLSQAEHGTDSQVILVTTSKNFLEKVETAVETQ
LEALP-RKEIAAKAIEN--SKLIYVSTDQIALNLINEYGPEHFIIIQNAGSVFVGNYTPE
SAGDYASGTNHTLPTNGYAKAYSGVNLGSFQKSMTFQKITKQGIKNIGNAIELMATAEGL
QAHKNAVTLRLK
>Gelidibacter_algens_DSM_12408_HisD 
IFDDVSRNGNLAVQKYTSLFDGVESIEVPVSEITTAVSQELKDAIKMAKKNIHIFHQAQE
TMPGVQCWQEKRPIEKVGLYIPG-GTAPLFSTVLMLAVPAQIAGCKEIILCTP-PNKK--
GAIANEILYAAQLCGVTKIYKVGGIQAIAAMTFGTETIPQVYKIFGPGNQFVTVAKQLAV
AIDMPAGPSELLVVADDSANAAYVASDLLSQAEHGADSQVILVSNSESFLTAVEEEISNQ
MAVLP-RKTMAEKAIEN--SKLILIADDQEALDFINAYGPEHFIVITNAGSVFVGNYTPE
SAGDYASGTNHTLPTNGYSKAYSGVNLDSFSKSMTFQKITKEGLKNIGTSIELMAEAEGL
QAHKNAVSIRLK
>Formosa_algae_KMM_8021_HisD 
IFDDVKCNGDEAIAKYTSRFDGVTLNLVSAEEIEAAVSEDLKIAITTAYKNIERFHAAQE
TMPGVHCWQEKRAIEKIGLYIPG-GTAPLFSTVLMLAIPAKIAGCKEIVLCSP-PNAS--
GKIANEILFAADLCGVSKIIKVGGIQAIAGLTFGTENIPQVYKIFGPGNQFVTVAKQLAV
AIDMPAGPSELLVVADDTANATFVASDLLSQAEHGADSQVILVSTSKTMINDVLKAVDVQ
IEQLP-RQEIAKKAIAN--SKLILVENDEIALELINEYAPEHFIIIRNAGSVFIGNYTPE
SAGDYASGTNHTLPTNGFSRSYSGVNLDSFLKSITFQKITDKGLLDLGPIIEKMAAAEGL
EAHKNAVTLRLN
>Flaviramulus_basaltis_DSM_18180_HisD 
IFEEVKQKGDDAIKKYTVKFDVVDLNLVSTNEIEEAVPKNLQNAIKQAKQNIEAFHSAQE
TTNGVKCWQEKRPIQKVGLYIPG-GTAPLFSTVLMLAVPAQIAGCKDIVLCSP-PNKN--
GELAPEILYAAQLCGVTKIIKVGGIQAIAGLTFGTKTIPQVYKIFGPGNQFVTVAKQLAV
AIDMPAGPSELLVVADDTANASYIASDLLSQAEHGIDSQVILVSTSKALVDEVSKEIEKQ
LDVLP-RKAIAEKSIAN--SKLIYVENDEIALELINEYGPEHFIIVTNAGSIFIGDYTPE
SAGDYASGTNHTLPTNGFSKAYSGVNLDSFLKSMTFQKISKEGLLNIGETIELMAEAEGL
QAHKNAVSIRLK
>Ulvibacter_litoralis_DSM_16195_HisD 
ILNDVKRNKDKAIFKYTEKFDKVALLFVSTSEIDTAVSESLKQAINIAKANIEKFHASQE
TTEGVSCWRKNVGIDKVGLYIPG-GSAPLFSTILMLGIPAKLAGCKEIILCTP-PNKE--
GNIHPAILYAANLVGITKIFKVGGAQAIAAMAYGTETIPQVYKIFGPGNQFVTKAKELIT
AIDMPAGPSEVLVIADTSGIPSFIASDLLSQAEHGADSQVILVSNDAAILEQSLSEVQKQ
LEVLP-RKEIAQKALEN--SKAILLRSVEECFEFSNQYAPEHLIIVQNAGSVFLGNYSCE
SAGDYASGTNHTLPTNGYAKNHSGVSLESFQKKITFQKLTKQGLQNIGPAIEIMAEAEEL
QAHKNAVTIRLN
>Leeuwenhoekiella_marinoflava_LMG_1345_HisD 
IFDNIKSYGDSAVKQYTEKFDGVLILEVQQEEINFALSLELKEAIELAKKNIEVFHKAQE
TAPGVKCWQEKRPIQKVGLYIPG-GTAPLFSTILMLATPAKIAGCKEVVLCTP-PDKQ--
GNINPAILFTAQLCGIDKIYKVGGIQAIGAMTFGTESISKVYKIFGPGNQFVTVAKQMAV
SIDMPAGPSELLVVADDTADASFVASDLLSQAEHGVDSQVILVSTSKGLIVSVEDEINTQ
LVQLP-RKSIAEKAIAN--SKLIYVENHKTALELIDEYGPEHFIVIANAGSVFIGNYTPE
SAGDYASGTNHTLPTNGYAKQYSGVNLDSFMKSMTFQELSQEGIKNIGNAIELMAEAEGL
QAHKNAITLRLN
>Nonlabens_tegetincola_JCM_12886_HisD 
ILNQVKQQGDSALIEFAQRFDNASLLKVSNQEVTAAVSNQLKEAIKTAYQNIYKFHKACE
TMLGITCWRKSLPIEKVGLYIPG-GSAPLFSTVLMLGVPAQIAGNKQVILCSP-TDSD--
GAINPVVLYTAQLCGITEIYKAGGAGAIAAMTYGTTTIPAVDKIFGPGNSFVTRAKELAV
AIDMPAGPSEVLVIADKTANPDFIAADLLAQAEHGPDSQVILLTESSELANRVTDSVQEQ
LVELE-RKDIARAALQN--SKIIVLESIQECVNWSDFYAPEHLIIINIAGSIFIGAYTCE
SLGDYASGTNHTLPTYGYARNYSGVSVDSFVNKVTYQKATSQGIKNLGPAVELMAAAEGL
GAHKNAVSVRLK
>Croceibacter_atlanticus_HTCC2559_HisD 
IFSEVDSKGDEAIKKYTELFDGIKLLEVSNLEIKESVSEELKQAITLAKSNIELFHKAQE
TTQGVRCWQEKRPIQKVGLYIPG-GTAPLFSTILMLAVPALIAGCEEIVLCTP-PDKK--
GKINPAILYTANLCGISKIYKVGGIQAIAGMTFGTESISKVYKIFGPGNQFVTVAKQLAV
AIDMPAGPSELLVVADDTANAAFVASDLLSQAEHGKDSQVILVSTSMDLIKDVEAEISNQ
LKELP-RKDIAEVAIKH--SKSILVKDNVEALDLINTYGPEHFIVIQNAGSVFIGNYTPE
SAGDYASGTNHTLPTNGYAKQYSGVNLDSFMKSMTFQEISKTGIQNIGNAIELMAEAEGL
QAHKNAVTLRLK
>Salegentibacter_salegens_ACAM_48_HisD 
VFAEVKAKGNAAVSKYTELFDGINLTRISEDEVRLAISEDLKQAIQLAKRNIEKFHTAQE
TTNGVICWQEKRPIQKVGLYIPG-GSAPLFSTILMLAAPANIAGCKEIVLCTP-PDKE--
GNVHPAILYTAALCGVTKIFKIGGIQAIAAMTFGTESVPKVYKIFGPGNQFVTVAKQLAV
AIDMPAGPSELLVFADDTANAAFVASDLLSQAEHGADSQVILVSSSKDLIEKVGIEVEIQ
LKDLP-RKSIAEKAIAH--SRLIYIENKEDILEIINEYGPEHFIIIQNAGSVFIGNYTPE
SAGDYASGTNHTLPTNGYAKQYSGVNLDSFMKSMTFQKISENGIRKIGPAIELMAEAEGL
QAHKNAVTLRLK
>Zunongwangia_profunda_SM-A87_HisD 
IFAEVKAKGDTAVAKYTDMFDGIKLTLVTSEEIATAISEELKSAILLAKKNIEKFHAAQE
TTSGVKCWQEKRPIQKIGLYIPG-GSAPLFSTILMLAVPAAIAGCKEIVLCTP-PNKE--
GKVHPAILYTANLCGVTKINKIGGIQAIAALTFGTETVPKVYKIFGPGNQFVTVAKQLAV
SIDMPAGPSELLVVADDSANPAYVASDLLSQAEHGADSQVILVSTSKTFLDAVEVEVENQ
LSALP-RKAIAEKAIEN--SKLIYVENDEIALDLINEYGPEHFIIIINAGSVFIGNYTPE
SAGDYASGTNHTLPTNGYAKQYSGVNLDSFMKSMTFQQISEEGIKSIGPAIELMAEAEGL
QAHKNAVTLRLK
>Geobacter_thiogenes_ATCC_BAA-34_HisD 
IIKDIRSSGDDALLEYTNRFDRLGLLEISSAEIEAAVPADDLAALQLAVERVARFHEKQE
E-SDILLGQKVTPLNRVGIYVPG-GKASYPSSVIMNAVPAKVAGVKEIIMVCP-T-PG--
NEINPAVLAAAKLAGVDRIFRVGGAQAVAALAYGTASIPKVDKITGPGNIYVATAKQLVV
GIDMIAGPSEILVINDGSGNPAHIAADLLSQAEHDELASSILITTDRGFGEKVVAEVERQ
LALLS-RESIARASWDK-FGAVIVAGSIEEAAAFSNRIAPEHLELIDNAGAIFMGHWTPE
AAGDYLAGPNHTLPTGGTARFFSPLSVDDFVKKSSIISFSEQGLKRLGSRIVQIAGLEGL
EAHARSVSLRLE
>Sphingomonas_wittichii_RW1_HisD 
IVAAVRERGDAALADHTRRFDRHDLWRIDRSTCDTALDPALRQALELAATRIAAYHAAQD
E-AGVRMGARWGAVEAAGLYVPG-GRAAYPSSVLMNAIPAKVAGVDRIVMVTP-T-PD--
GVVNPLVLAAAALAGVDEVWRIGGAQAIAALAYGTERIRPVDVVVGPGNAWVAEAKRQLV
GIDMVAGPSEIVVVADKDNDPAWIAADLLSQAEHDPTSQSILFTDDAGFADAVAAEVEAQ
LGRLA-TGATARASWDA-NGAIVTVASLDEVPALSDRLAPEHLELVRHAGSVFLGRHAPE
AVGDYVAGPNHVLPTGRRARFASGLSVLDFMKRTSFIALDAAAIAAIGPAAVALATAEGL
PAHAASVAARLE
>Burkholderia_cenocepacia_J2315_HisD 
ILADVKSRGDAAVLEYTNRFDRLSALELPQDALQTALAPKARAALEAAAARVRAYHEKQE
S-DGTVLGQKVTPLDRVGLYVPG-GKAAYPSSVLMNAIPARVAGVGEIVMVVP-T-PD--
GVKNDLVLAAALLGGVDRVFTIGGAQAVGALAYGTETVPAVDKICGPGNAYVASAKRRVV
GIDMIAGPSEILVLCDGTTDPNWVAMDLFSQAEHDELAQSILLCPDGAFLDRVEKAIDEL
LPTMP-RQDVIRASLEG-RGALIKVRDMAEACRIANDIAPEHLEIIRHAGAIFLGRYTSE
SLGDYCAGPNHVLPTSRTARFSSPLGVYDFIKRSSLIEVSAEGAQTLGEIASELAYGEGL
QAHARSAEFRMK
>Neisseria_meningitidis_MC58_HisD 
ICADVQKRGDAALIEYTNKFDQTNALILTQADLNAAIPNDVQTALQTAARRVESYHQRQD
E-DGTLLGQQITPLDRVGIYVPG-GKAAYPSSVIMNAMPAHVAGVKEIIMVVP-T-PK--
GERNDIVLAAAYVAGVTKVFTVGGAQAVAALAYGTETIPQVDKITGPGNAFVAAAKRRVV
GIDMVAGPSEILVIADGTTPADWVAMDLFSQAEHDEIAQAILIGTSQAYLDEVEAAMDRL
IETMP-RRDIIEASLGN-RGAMILAKDLDEACEIANYISPEHLELIRHAGAIFMGRYTGE
SLGDYCAGPNHVLPTSRTARFSSPLGTYDFQKRSSLIQVSEQGAQKLGETASVLAHGESL
TAHARAAEFRMK
>Xylella_fastidiosa_9a5c_HisD 
LIEQVRRGGDTALRDITARLDGVDLFEVTAAELAAAVAPELQHAMQTAAARIEAFHRAGE
TAPGVVCERLVRPIARVGLYVPA-GSAPLFSTALMLGVPARLAGCREVVLCTP-PSKD--
GRANPAVLLAARLTGVTRVFTLGGAQAIAAMAYGTASVPTCDKVFGPGNSFVTEAKQQLV
AIDMPAGPSEVLVIADAAANPAFIAADLLSQAEHGPDSQVLLLSDSDALMTAVQTALALQ
LQQLS-RAEIARQALAQ--SRLIKVATLETAFDISNRYAPEHLILVAAAGSVFLGDYTPE
ALGDYCSGTNHVLPTGGAARAYSGVSVSSFQNMISVQAASRSGIAEIGDCALTLARAEGL
DAHANAVALRMG
>Gloeobacter_violaceus_PCC_7421_HisD 
ILQNVRRQGDEALLRYTLEFDQVRLLVVGAAELDAAVSTSLLKAIRLAKQRIEQFHRERQ
D-RGIVLGRRYTPVDAAGLYIPG-GRASYPSSVLMSAIPAVVAGVPRIVLVTP-PNPE--
GKINPAVLVAAQESGVHEIYRIGGAQAIGALTYGTRTIAPVSVIAGPGNIYVTLAKKLVV
GIDSLAGPSEVLIIADSTANPVFLAADMLAQAEHDSLASAILITPDGRLAERTIEAVDRQ
LENHP-RRTLTEKSLAN-YGLVIVTADLAEAAALSNLFAPEHLELVRHAGAIFLGHATPE
AVGDYLAGPSHILPTSGTARYASGVGVETFQKCSSLVQYTPQALAEVGEAIDALTAAEGL
PSHGDSVRLRLQ
>Prochlorococcus_marinus_MIT_9211_HisD 
ILERVKKDGDTALIEYTKKFD--GFLEVPLEAIERATPKPLQDALITAKHRIQDFHQKQK
GIEGETLGRRWQPVQKAGIYIPG-GRASYPSTVLMNAIPASVAGVKEIIMVSP-GGSN--
GLVNQTVLAAAYITGIKTVFRIGGAQAIGAMAYGTNTIPKVNVISGPGNLYVTLAKKYVV
GIDALAGPSEVLIIADNSADVRHIAADLLAQAEHDPLAATILLTTNSVLAEKIDDEIMEQ
LEEHP-RKEICLKALKD-WGLIVICNDLETCAKLTDYFAPEHLELINNAGAIFIGAWSPE
ATGDYLAGPNHTLPTSGTARFSGALGVETFMKNTSIIEFNKQAFDKNSKAIIELANSEGL
HSHAKSIEIRL-
>Akkermansia_muciniphila_ATCC_BAA-835_HisD 
IIQDVSARGDEALFDYASRFDKVHLLFVTEAELAEAVEGSVKEAIAVSLANIHYFSDRSN
A-QGVEVAERFLPYDRVGIYIPG-GKAPLVSTSIMTGGFAQAAGVREIVAATP-CGPD--
GRVNPALLYALKASGATEIVKIGGAQAIAALALGTESVKPVEKIFGPGNRFVVEAKRQLV
AIDLLPGPSEVMVLADDTADAEFLAADLLAQGEHGPDSVVVFVTTSEALLEQVDAEVERQ
AALLS-RGSIIREVLDK-HAYGFLVSSIQEGVELVNAFAPEHLVLIRTAGAIYAGSLSTV
ACGDFLAGPSHTLPTGGAGKSFSGLRADQFQRRTSVVRMNRDAVLNSAPYVAEFARVEGL
DAHNHSIQVRAA
>Acidobacterium_capsulatum_ATCC_51196_HisD 
IVQGVRRGGDAALLRYRAKFDGIAALRIPAEEMEAATTAELKAALKQAAKNIRRFAQKQQ
MAPGVTAGQKVIPLEAVGCYVPS-GRYPLPSTLLMTAIPAQVAGVRRIVAVSPRPAKE--
------TLAAAHMLGVAEFYRIGGAQAVAALAYGTASIERVGKIVGPGNAYVTAAKKAVC
GIDMLAGPTEI-VIASENGTVEGIAADLVAQAEHDPDAIAILVTSNAALGRAVAAKTKLR
AQ----SNAIAKQSIAA-NGAVILTRDVEEARMLTNQLAAEHLTVVRNAGSVFVGRWSSQ
PLGDYVSGPNHTLPTSGLARLRGGLSVMDYLKLVTVQEYSATGVRQLGPSAVALAEAEGL
VGHADAVRVRLQ
>Lactococcus_lactis_Il1403_HisD 
IVEDIQKSGDTALFNYAKKFDGYDVLLVTPMERETGIDEDYFRILRRTKSQIEEFHKHQK
E-NGVIMGQIARPLERVALYVPG-GTAAYPSTVIMNAVPALLAGVKEIIMITP-VKTD--
GKVNPNILAAAEVCGIETIYKVGGAQGVAAVAYGTESIPKVDKIVGPGNIFVATAKKICV
DIDMIAGPSEVLVIADETANPKYIAADLMAQAEHDKLASAILVTTSEKLVQQVDEELNRQ
VQNLE-RSEIIESYISN-YGGAIVVKNIDEAFDVSNQLAPEHLEVIKNAGSIFIGEYTPE
PLGDYMSGSNHVLPTGGTAKFYSGLGVYNFIKYLTYSYYPKEVLAAFKEDVETFAKSEGL
TAHANSISVRFD
>Streptomyces_griseus_NBRC_13350_HisD 
ICEDVRHRGSAAVIEWGEKFDGVRIVRVPADAISRALDPAVRAALEESIRRARLVHREQQ
VVPGGTVTEKWVPVERVGLYVPG-GRSVYPSSVVMNVVPAQEAGVEGVAVASP-PQKDFG
GLPHPTILAACALLGVDEVYAAGGSQAIAMFAYGTEDCLPVNLVTGPGNIYVAAAKRLLI
GIDAEAGPTEIAILADATADPAHVAADLISQAEHDPMAAAVLVTDSEELAAATEAELAPQ
VAATKHIKDRVEPALAGRQSAIVLVSSTEDGLKVVDAYGAEHLEIVRNAGAIFVGPWSPV
SLGDYCAGSNHVLPTGGCACHSSGLSVQSFLRGIHIVDYTRDALAEVTHHVVTLAEAEDL
PAHGAALKARFG
>Micrococcus_luteus_NCTC_2665_HisD 
IIEQVRHGGEQTLLELAERFDGVRPLRVPAEALEAALDPRVRAALEESIRRARLVHDAQE
LGEGAVVENHWTPVGRVGLYVPG-GRAVYPSSVVMNVVPAQAAGVGSLAVTSP-PQRDHG
GLPHPTVLAACALLGVDEVYAAGGAQAVAMLAHGVQDCAPVDLVTGPGNVYVAAAKRALI
GVDAEAGPSEIAVIADGTARADWVAADLISQSEHDPLAASVLITDSEDLLRDVLAAIEAQ
VPGAFH-EDQIREALTGPQSGVLLVRDMDQAVEVSDRYATEHLEIIRNAGAVFVGPHAPV
PLGDYSAGSNHVLPTSGTARHSSGLNTVTFLRLQQRICYTETGLEEVADGIGVLAEDERL
PAHAAAIRARFA
>Bacillus_subtilis_168_HisD 
IIEDVKANGDQAVRSYTAKFDCIEI-LVTKEEFEEALDSRLLQVIRQAIENIREYHERQR
K-DGTMLGQKVTALDSAGVYVPG-GTAAYPSSVLMNVIPALVAGVERIVLVTP-PGKD--
GLLSPGVLVAAAELGIKDIYKMGGAQAIAALAYGTETIEPVDKITGPGNIYVALAKREVV
DIDMIAGPSEIVVLADETAIPSEIAADLLSQAEHDKLSSCVFVTDSMALAETVSAEVNKQ
LETLP-RREIAEASVRD-YGCIYVAETMVEAIETVNTLAPEHLEIIKHAGAIFLGRYSPE
PVGDYFAGPNHVLPTNGTARFSSPLNVTDFQKKSSIISYSQSAFEEHAESIAAFARLEGL
EAHARSIEARER
>Staphylococcus_aureus_NCTC_8325_HisD 
ICQEVKVHGDKALKMYNLTFDHTKTLEISHEQIKAALDEKTKQALQQSYERIKAYQESIQ
LEESVECYEIYHPLESVGIYVPG-GKASYPSTVLMTATLAQVAGVENIVVVTP-PQPN--
G-VSQEVLAACYITQVDQVFQVGGAQSIAALTYGTETIPKVDKIVGPGNQFVAYAKKYLV
GIDQIAGPTEIALIIDETADLDAIVYDVFAQAEHDELARTYAISEDAQVLKDLESRIAKA
LPNVD-RYDIVSKSIAN-QHYLIHASNFDEACHVMNTIAPEHASIVKYVGALFIGHYSPE
VIGDYVAGPSHVLPTNRTARFTNGLSVNDFLTRNTVIHLSKDTFEQIADSAQHIAHVEAL
YNHQQSILIRQS
>Streptococcus_gallolyticus_ATCC_43143_HisD 
ILEDVKENGDKALKAYSEKFDKITLFEVGKELVDQAIDAEVLEALKNAKANIESYHKQQP
T-EGVVRGQLIRPIERVGVYVPG-GTAAYPSSVLMNVIPAKIAGVKEIIMITP-P--Q--
AHFEPAILVAASLAGVDKIYQVGGAQGIAALAYGTETIPRVDKITGPGNIFVATAKKLVV
GIDMIAGPSEIGVIADDTANPKYVAADLLSQAEHDVRARAILVTNSAALADAVEKEIEEQ
LKTLP-REEIARASVEN-NGRIIIADSVEAMFELMNQVAPEHLEIIENAGSVFLGHFTSE
PIGDYYAGANHILPTTSTSRFSSALGVHDFVKRIQYMQYSKIAVNVASHDITTLAYAEGL
QAHARAIEVRHD
>Clostridium_novyi_NT_HisD 
IIKDVRENGDKAVNKYTNQFDCRYIIKVTEEEIKKAVDKNFIEAIKKAKENIFFYHEKQK
E-DGVILGQQIRPLDSVGIYVPG-GTAAYPSSVMMNTIPAKVAGVKKIVMVTP-PLKD--
GSINPNILVAAKVAGVDEIYKVGGAQGVAALAFGTESIGKVDKIVGPGNIYVAMAKRSVV
DIDMIAGPSEILVIADEDNDPKFIAADLMSQAEHDELASSTLVTTSNDLAIKVKEELQKQ
IRKLS-RKSIIEKSLKN-YGAILVVENLKEAIDMANVVAPEHLEVIKNAGSIFLGKFAPE
PLGDYMAGPNHVLPTNGSAKFFSPLSVDDYIKKSSYLYYSENALKKVKDDIVTIAKTEGL
TAHANSIEVRFK
>Hungatella_xylanolytica_DSM_3808_HisD 
IVDRVKEEGDKAVFAYTREFDKAEVIRVTKEEIEEAVDPKLLEVMEKSMNNIRLFHEKQK
P-DGTILGQKITALESAGVYVPG-GKAAYPSSVLMNIIPAMVAGVGRIVMVTP-PGKD--
GKVNPVTLTAAHLAGATEVYKVGGAQAIAALAFGTESIPRVNKIVGPGNIFVALAKKAVA
SIDSIAGPSEILVLADESANPRFVAADLLSQAEHDELASAILVTTSMELAEKVSKEARLQ
ASKLS-RSEIINKSLDN-YGCILVADNMKDAVSAVNEIAPEHLEIIHNAGAIFIGEYSSE
PLGDYYAGPNHVLPTNGTARFFSALSVDDFIKKSSIIYYSKEALADVYKEIDFFAQAEQL
TAHANSVKIRFE
>Aquimarina_aggregata_RZW4-3-2_HisD 
VFDKVKSEGDIAINEFTQKFDGVLLILVSVEEIEEAISEELKEAIGLAKSNIETFHAAQE
TVDGVSCWQEKRPIQKVGLYIPG-GTAPLFSTILMLAIPANLAGCQEIVLCSP-PNKE--
GKINPAILYTANLCGVTKICKVGGIQAVAGMTFGTKSIPQVYKIFGPGNQFVTVAKQLAV
AIDMPAGPSELLVVADDNANAAFVASDLLSQAEHGKDSQVIMVTTSKKMIDGVEQEIEKQ
LEILP-RKDIARIAIEN--SKLIYVENDELALDLINEYGPEHFIVIANAGSVFIGDYTPE
SAGDYASGTNHTLPTNGYAKQYSGVNLDSFMKSMTFQKISAKGIQNIGTAIELMAEAEGL
QAHKNAVTLRLE
>Arenibacter_echinorum_DSM_23522_HisD 
VFSEIKAGGDSVVSNYTKKFDGVVLALVSSKEIEESISNDLKSAIQQAKNNIEKFHKAQE
TADGVLCWQEKRPIQKVGLYIPG-GTAPLFSTILMLAIPANIAGCKEIILCTP-PNKE--
GKVHPAILYAANLCGVTKIFKVGGIQAIASMTFGTETIPPVYKIFGPGNQFVTVAKQIAV
AIDMPAGPSELLVMADDTANAAFVASDLLSQAEHGVDSQVILVSTSKNFIDAVEAEVAEQ
IKDLP-RKEIAEKAIAN--SKLIYVDSQQTAVDLINEYGPEHYILTYNAGSVFIGNYTPE
SAGDYASGTNHTLPTNGYAKQYSGVNLDSFMKSMTFQKISKKGIQEIGRTIELMAEAEGL
QAHKNAVTLRLD
>Chryseobacterium_aquaticum_KCTC_12483_HisD 
IFDEVKKNGDQALFDFNKKFDAVDILSPSIDEVQNSISEDLKNAIQTAKENITIFHQSQE
TTKGVICWRENRAIEKVGIYIPG-GTAPLFSTVLMLAIPAQLAGCKEIILCTP-PDKN--
GEINPAILYTAKLCGIAKIFKTGGAQAVAAMTFGTESIPNVYKIFGPGNQFVVAAKELAV
AIDMPAGPSEVLIIADKNAVPEFCAADLLSQAEHGSDSQVIFISTDAKILEETIEETQKQ
LENLP-RNEFARQSLSN--SHFILMKSLDEALEFSNLYAPEHLILIENAGSVFLGNYSCE
SAGDYASGTNHTLPTNGFAKNYSGVSLDSFVKKITFQNLSKEGIQNLGKTIEIMAEAEGL
FAHKNAVSIRLK
>Maribacter_cobaltidurans_B1_HisD 
VFTEVKKGGDSILKTYTEKFDGVSLLRVTKEEVNQAVLEELKKAIQLAKRNIEEFHKAQT
TAPGVDCWQEKRPIQKVGLYIPG-GTAPLFSTILMLAIPAKLAGCKEIVLCTP-PNKE--
GKVNPAILYTAALCGVTKIFKVGGIQAIAGMTFGTESVPQVYKIFGPGNQYVTVAKQIAV
AIDMPAGPSELLVFADDSANPVFVASDLLSQAEHGVDSQVILVSTSKELLDKVEVEVEIQ
LEDLP-RKEIAKKAIEN--SKLIYVNDKKYAVDLINEYGPEHYIIVENAGSVFIGNYTPE
SAGDYASGTNHTLPTNGYAKQYSGVNLDSFMKSMTFQKITPDGIQNIGKAIELMAEAEGL
QAHKNAVTLRLN
>Olleya_aquimaris_DSM_24464_HisD 
IFDDVQRNGDQAVAKYTQLFDGVELNSVTTKEVELAISSELKQAIQQAKQNIETFHKAQE
TTIGVTCWQEKRAINKVGIYIPA-GSAPLFSTVLMLAVPAQIAGCKEIVLCSP-PNKE--
GNIANEILYAAQLCGVTKIIKVGGIQAIAGLTFGTESIPQVYKIFGPGNQFVTVAKQLAV
AIDMPAGPSELLVAADKSANASYVASDLLSQAEHGADSQVILVSDSQDFVEEVQKEIDKQ
VKDLP-RKDIAKNALKN--SKAIIMEDANDALSLINDYAPEHLILIQNAGSVFIGNYSPE
SAGDYASGTNHTLPTNGFSKAYSGVNLDSFTKAITFQNITKEGLLNIGNTIELMAEAEGL
QAHKNAVSIRLK
>Prevotella_bergensis_DSM_17361_HisD 
ILSDVKSRGDEAVRHYEALFDQADLLTVSDEEIDEAVSTDLKEALELAYHNISKFHESQE
TAQGVVCWQKSVAIEKVGLYIPG-GTAPLFSTVLMLATPAKIAGCKDIVLCTP-PNHD--
GKIHPAILVAAHIAGVDRIFKAGGVQAIGAMAYGTQTIPKVYKIFGPGNQYVMAAKQQVV
AIDMPAGPSEVCVIADEGSNAEFVAADLLSQAEHGSDSQVMLISTSDNLITEVRSQVERQ
LENLP-RREIASDALKN--SKFVLVHDMDEAMRLSNEYAPEHLILVVNAGSVFMGKWSCE
SAGDYASGTNHTLPTHQYALAYSGVNLDSYCRKITFQQLSENGVSSIGNAVVRMAEDEGL
EAHAHAMRIRLK
>Prevotella_maculosa_OT_289_HisD 
VLAHVKEHGDAAVKGYEQQFDHAVLLAVSKAEMDAAVSSELKEALALAHRNIAKFHRAQE
TSRGVTCWQKSVPIEKVGLYIPG-GTAPLFSTVLMLATPAKIAGCKEIVLCTP-PDSH--
VRVNPAILMAAKIAGVDKIFKIGGVQAIGAMAYGTESVPKVYKIFGPGNQYVMTAKQQVV
AIDMPAGPSEVCVIADDTCNPAYVAADLLSQAEHGTDSQVLLIATSEEALLAIESETDKQ
LQRLP-RKDMAEKTLTH--SRFVLVHDTDEAMALSNAYAPEHLILVTNAGSVFLGNYACE
SAGDYASGTNHTLPTHGHATAYSGVNLDSYNRKITFQHLTREGVRSIGKAVVCMAENEQL
EAHANAMRIRIN
