# Supplementary material for: The Histidine Biosynthetic Genes in the Superphylum Bacteroidota-Rhodothermota-Balneolota-Chlorobiota: Insights into the Evolution of Gene Structure and Organization
Source: Microorganisms. 2021 Jul 3;9(7):1439. doi: 10.3390/microorganisms9071439 (PMC8305728; doi:10.3390/microorganisms9071439)
Supplement: Supplementary file 1 [file microorganisms-09-01439-s001.zip › Supplementary file S18.fasta]

>Ignavibacterium_album_JCM_16511_HisC 
NIETLVRKNILNLKPYTSARDIYQIFLDANENS-FNRYPD--PHQKELRKAL-SNISSDK
-FFFGVGSDEIIDLSIRIFCEP-GKSNVIPTYGMYQVACAINDVEVKSVKLSFDLDLEKT
LN--AIDSNTKMIFLCSPNNPTGNLLIKSLAKSF-IIFLDEAYIDFISDFNNVIISRTFS
KAWGLAGVRCGYCIADEVIVNLLFKVKAPYTINKLTSNAIRKAIVKNIIEERKKLVKKIF
PSAANF--LLVE--MS-NAKFVFDYLNDKKIRVRLRSKDCLRITIGTPEENDLLIKALME
L
>Melioribacter_roseus_P3M_HisC 
NIEKLVRNNILNLKPYTSARQSHTILLDANENS-FNRYPD--PYQKLLRKKT-GGIPGTN
-LFFGVGSDEVIDLLIRIFCEP-GKDNVIPTYGMYKVACDINNVEVINAPLKYDLDYDAI
HS--GVNENTKILFLCSPNNPTSNLLIRKLTAEL-IVVIDEAYIDFALHTPNLVVTRTFS
KAWGMAGLRCGYCIAQEEIIGLLFKVKMPYNINKLTSMTVAKAVVKEIIEQREFLIINVL
PSDANF--ISFK--VE-NPHEVYNYLEKNGIIIRDRSQGYLRVTVGTPEENKLFLKKLNE
I
>Chloroherpeton_thalassium_ATCC_35110_HisC 
EFRAFLNPAVRNMSAYHISGGQ--IKLNQNENP-LNRYPE--IFPNQATRKY-ADVPAEC
-VLMGNGSNELLYTIFMATLTK-GA-SVLPSFSLYEKIADILNADVIAVPMSFEFQPERI
IAE-AKNSQPNLIVLSTPNNPTSKSLIKQIVTE--IVLADEAYIEFIYEHSNLLVLRTMS
KAFSLAGVRVGFAISHPELLKEISKPKIPFASNRLAELCLIHVLVKMLLGERERMI-FLH
ESDTNF--FIIE--VE-QPGEVFNRLKAKDIIVRNVSEKCLRINVGTKAENDRFLSELEK
I
>Prosthecochloris_aestuarii_DSM_271_HisC 
-FSGLLNPSLLKMSAYSVEGGQ--IKLNQNESP-FNRYPD--ILPFRGMKAY-AGIAPES
-VMMSNGSNEMLYTIFLACLSK-GR-KVVPSFSLYEKLAVLLQADIVDVPMDLTFDVDAI
IAR-TNQERAGFVVLSTPNNPTSQSLVRRIVSG--LVLVDEAYVEFIDEFPNLIILRTMS
KALALAGMRIGFAITNPQLLSEIAKPKIPFTSGRLAEITLQHVLVAYILRERNRLI-HTF
PSDANF--IIIR--VD-DARHVFHALQDEGILVRNVSENCLRFNIGLETENDLLLEKLHR
M
>Chlorobaculum_tepidum_TLS_HisC 
----MLNPALEHIETYKVEGGQ--VKLNQNENP-FNRYPD--ILPYRGMAAY-AGVKPEL
-VIMSNGSNEMLYTIFMACLGA-GR-KVLPSFSLYDKLARLQQAGVVEVPMDLSFDVDAI
IEA-ARREKVDFIVLSTPNNPTSKSLIERIVEA--IVLVDEAYVEFIDRYPNLIVLRTMS
KALALAGMRIGFAIANPELLAEISKPKIPFASSRLAEITLMAVLVQYILAERGRII-HTF
ESDTNF--LIIR--VA-NASEVFRKLKNAGVLVRNVSENCLRFNVGLREENDRLLELLKK
L
>Chlorobaculum_limnaeum_DSM_1677_HisC 
-FRAMLNPALEQIETYRVEGGQ--VKLNQNENP-FNRYPD--ILPYRGMTAY-AGVSPES
-VIMSNGSNEMLYTIFMACLGA-GR-KVLPSFSLYDKLARLQQAEVVEVLTDLSFDVEAI
IEA-AQRETVDFIVLSTPNNPTSKSLIERIVDA--IVLVDEAYIEFIDRHPNLIVLRTMS
KALALAGMRIGFAIANPVLLAEISKPKIPFASGRLAEITLLEVLVKYILAERQRIV-HTF
ESDTNF--LIIR--VP-NANEVFRKLKDAGVLVRNVSENCLRFNVGLKEENDRLLELLKT
L
>Pelodictyon_luteolum_DSM_273_HisC 
-IHRHLNPALQKIGAYVVEGGQ--VKLNQNESP-FNRYPD--ILPYRGIEAY-AGVPAGR
-VIMGNGSNELLYTIFMACLGP-GR-RILPSFSLYEKIALLMQADIVSVPMGLDFDADLI
LER-AKAEAVDLIVLSTPNNPTGKSLIRRIATE--IVLVDEAYIEFVDELPNVVILRTMS
KALALAGMRIGFAIAPEALMAELTKPKIPFASNRLAEITLRHVLVSYILDERERML-QPF
MSDTNF--LIIR--VA-DPRAVFQHLRGEGILVRNVSEGCLRCNIGLRDENRRLLDGLSR
A
>Chlorobium_limicola_DSM_245_HisC 
-IKDLLNPALRNIAVYKVDGGQ--VKLNQNESP-FNRYPD--ILPFRGMDAY-AGVSRDS
-VIMSNGSNEMLYTIFLACLSP-GK-KILPSFSLYEKIALLLQADIVSVPMSLDFDADSL
IER-AKQEKVDFIVLSTPNNPTGKSLIARIVRE--IVLVDEAYIEFIEECPNLIVLRTMS
KALALAGMRIGFAIANPLLMAEIAKPKIPFASSRFAEITLQHVLVSYILGERERIL-DVF
QSDTNF--LIIR--VP-DAQKVFHALVSSGILVRNVSENCLRFNIGLREENDQLLEKLKS
L
>Chlorobium_phaeobacteroides_DSM_266_HisC 
-IQELLNPALRDLKAYNVEGGQ--IKLNQNESP-FNRYPD--ILPFRGMRSY-AGVPADA
-VMMSNGSNEMLYTIFLACLGP-GK-KILPSFSLYEKIARLLHTEVVFVPMGLAFDADAI
IRK-AGEERVDFIVLSTPNNPTGMSLVCRIAEA--LVLVDEAYIEFIARLKNLIVLRTMS
KALALAGMRIGFAIADPALMAEIAKPKIPFASSRLSEITLQRVLVSYILHERERLV-ELY
ESDTNF--IIIR--VR-HAHELFCELSRRDILVRDVSENCLRFNIGLRDENDALLQQLRL
L
>Fodinibius_salinus_DSM_21935_HisC 
NIENFVRPNIRQLEPYHSAREDFELLLDANENS-LHRYPD--PAQKRLRGLI-AGVRREN
-IFTGVGSDEGIDLLFRIFCTP-GKDRILPTYGMYTVSANIYDIAIDEVLLTFQPRVEPI
LN--ATTPETKILFLCSPNNPTANTFVEQLVEKF-IVVVDEAYIDFIAEYSNLVVLQTMS
KSLGLAGIRLGITYAQEQIINYMMKVKAPYNINKLTAQKAIEGLINAIKKERKQLVQKVY
PSEANF--LLVK--IN-NARTLYEQLTKRDIIVRYRGNSCLRITVGTPDENERLISALQD
L
>Aliifodinibius_sediminis_DSM_21194_HisC 
NLEKLVRPNIQALKPYHSARQDFSLLLDANENS-YHRYPS--PTHPRLRKRI-ARVRPEN
-VFIGVGSDEGIDLLYRIFCTP-GQDRILPTYGMYRVSANIHDIAIDEVLLHFQPQVDQI
LK--AVTDHTKILLLCSPNNPTGNTFMRELIESF-IVVVDEAYIDFVNTYPNLVVLQTLS
KSFGLAGIRLGITFASDAIIDYMMKVKAPYNVNKLTAQRALEAFIAKIKKQRSTLVRHIY
PSEANF--LLVR--VD-HARKIYQKLADRGIIVRYRGDDTLRITVGTPEENERLISALKQ
L
>Aliifodinibius_roseus_DSM_21986_HisC 
DLDQLVRPNIRDLKPYHSAREDFSLLLDANENS-YHRYPS--PTHPLLRQRI-ASVRAEN
-IFVGAGSDEGIDLLYRIFCTP-GRDRILPTYGMYRVSAHIHDIAIDEVLLDFQPRVDRI
LE--AVTPHTKILLLCSPNNPTGNTFVRRLVEEF-IVVIDEAYIDFIHRYPNLVVLQTLS
KSFGLAGIRLGITLAPREIIGYMMKVKAPYNVNKLTARQAMDAFIADIRRQRKQLVEHIY
PSEANF--LLVK--VK-NALDIHKQLADRGIIVRYRGESTLRITVGTPADNERLISALKE
L
>Gracilimonas_mengyeensis_DSM_21985_HisC 
DINSLVRENIRNLKPYRSARDDFDILLDANENS-FNRYPM--PYQELLRDKI-AGVNREN
-VFVGVGSDEAIDLLFRIFCRP-GKDRIIPTYGMYKVSANINDVAVDEVLLGFQLQPEKI
LE--AVKPETKLIFICSPNNPTANSMIAKVLEGF-MVVVDEAYIDFLEEFTNLVVLQTMS
KSFGLAGIRLGVALANPEIISYMMKVKAPYNVNKLTSQKALQAFIEAIMEERERVVEKVF
PTDANF--VMFR--ID-DAQEVYKKLADEGVIVRYRGENCLRLTVGTSVENDRFFEALGS
L
>Rubrivirga_marina_SAORIC-28_HisC 
---DLVRPEIRAERAYRVPTTI--AKVDQNESP-YNRYPD--DRPHRLVRAL-EGLPEGS
-VIVGRGSNELSHTLALCFLGP-GT-PVVPMFALYASVARMHGADVIDVPANLRHDADAI
LRA-AQRADAPLTIVTTPNNPTGQTILLRLAAG--ILVIDEAYHEFLRAHDNVLVLRTFS
KAFGLAGVRLGVLLGHPELIAEMEKSRLPFLVGRLGEEIGLAILVDVLKAERATLV-EIL
PGAANF--FLVR-TPL-APAELQRRMAERGVLIRDVSPGWVRVSVGSPEENEATRRAFSE
V
>Rhodothermus_profundi_DSM_22212_HisC 
QALAAIRPAVRQGKPYVVGTPP--IKLNQNESP-WNRYPA--EHPERLRRAL-ADWPPEG
-IIVGNGSNELAFTVGLAVIDD-GT-PVVPMFSLYEMIVRLHGGRIHAVAPDLQFDVAGL
LQA-IAQHRPALVILTSPNNPTGLAMIEAVVAA--LVLIDEAYVEFLDRYPRVLLLRTFS
KAFGLAGLRLGYLVGHPAVVQELYKARIPFMVDRLAETVALTLLIAEIKAGVQWLV-EPR
PSQANF--VIFR-TPL-EPDVLLARLAKKGILIRNMSRGYVRVNAGRAEENRAFVVALKK
A
>Rhodothermus_marinus_DSM_4252_HisC 
QALAAIRPAVRQGKPYLVGTPP--IKLNQNESP-WNRYPA--EHPERLRRAL-ADWTPEG
-VIVGNGSNELVFTVGLAVIDE-GT-PVVPMFSLYEMIVRLHCGRLHAVAPDLHFDVEGL
LEA-MRRHRPALVVLTTPNNPTGLAMVEAVVAA--LVLIDEAYVEFLDRYPHVLLLRTFS
KAFGLAGLRLGYLVGHPDVVRELYKARIPFMVDRLAETVALTLLVAEIKAGVQWLV-EPI
PSQANF--VIFR-TPL-EPDVLLARLAKDGILIRNMSRGYVRMNAGRAEENRAFMVALKK
A
>Longimonas_halophila_KCTC_42399_HisC 
TVMERIRPGVRNESPYLVGAPP--VKLNQNESP-YNRYPA--EQPSDLAEAL-ADVSPEQ
-VLVGNGSNELTYLFGLAFIAP-DT-PVVPMFSLYEKVARLHDADLTTIPPDLHFDIDAL
VAA-VTRTNAAMTVLTTPNNPTGLALLERVLQA--IVVIDEAYVEFLDAYPNLIILRTLS
KAFGLAGLRLGYLMAHESVVTELMKARLPFMVDRFSEAVGRTVLVQQLKAHTRHLV-TTV
PTQANF--VLFAPQTK-HADAVQDALAERGVLVRNMGQGYLRVCAGTETENKAFLDALDA
V
>Longibacter_salinarum_KCTC_52045_HisC 
DVISLIRPSVRNEHAYVVGAPS--VKLNQNESP-FNRYPD--EQPTKLRNAL-AGVDPEG
-IIVGNGSNELTYTFGTAFIDP-GT-PVVPMFSLYEKVARICGADLTPVAPDLSFDAGAI
EKA-VVETDAVMTVLTTPNNPTGLAMIEQIVSA--VVVVDEAYVEFLEKYPNVVILRTLS
KGMGLAGVRLGYMIARPELAHEVMKSRLPFMVDRFSEQIALSLLVGLMKQATQKLV-DVV
PSDANF--CIFR-TDR-DADALQADLADAGVLVRNMSPGYLRVSAGTEAENKAFLTALER
S
>Salinibacter_ruber_DSM_13855_HisC 
---------MRDRSEYIVDMPE--VKLNQNESP-FNRYPS--EQPEALRHAL-AGVDPDQ
-ILVGNGSNEITYTFGLAFLDP-GD-PVVPMFSLYEKVMRLQEADLTIVPPDFGFDADAL
ATA-AAETEAVLTILTTPNNPTGLAMLEQVVTA--FVVIDEAYVEFLEQHPNVLILRTLS
KGFGLAGARLGYLLAHPAVVTELMKARLPFMVDRFAEQTALAVLVSRIEASITTLV-EVV
PSQANF--VVFT-TPL-PADTLQDRLADRGVLVRNMGEGYLRVSAGTEEENNAFLDALDV
S
>Phaeodactylibacter_xiamenensis_KD52_HisC 
MIQNLVRPNINRLTPYSSARSEFKVFLDANESP-YNRYPD--PLQWKLKQAI-SGIAPEH
-IFLGNGSDEAIDLLLRIFCEP-GADHIIPTYGMYRVSADISNVAVKEIPLSFQPDVEAV
LA--EADAHSKLLFICSPNNPTGNSIIRELTKGF-IVVVDEAYIDFLPEYSNLVVLQTFS
KAWGMAGIRLGMAFASEEIIGYFNKVKPPYNINQLTQEAALKALVKQLLGQRTLLAERIY
PSDANF--LLVK--VE-DPTGIYNYLVDRGIIVRDRSEGCLRITVGTPEENERLFRALVE
F
>Thermoflavifilum_thermophilum_DSM_14807_HisC 
DLQRLIRPNIRQLTPYSSARDEFSIFLDANENA-WNRYPD--PLQHRLKAQI-AQIPERQ
-IFLGNGSDECIDLTLRAFCEP-QQDEVIPTYGMYEVCAKIQDAIIKKVPLDFQLDTESI
FR--AVSPQTKLIILCSPNNPTGNCLVERVLHAF-IVAIDEAYIDFLQEFPNLIVWQTFS
KAWGLAGLRVGMAFASAAIIGILNKIKYPYNISQLTQETLLQALKAHIIQQRQALVQKVY
PSEANF--VLAK--IR-QARKVYAYLLQQGIVVRDRSEDCLRITVGRPEENEKLLAGLQA
Y
>Filimonas_lacunae_NBRC_104114_HisC 
DINKLVRSNIKNLAPYSSARDEFSVFLDANENS-LNRYPD--PHQVKVKQAI-SSVAAES
-IFLGNGSDECIDLLYRCFCTP-GKDNIIPTYGMYQVSAEINDVEIRKAPLDFQLNLAHL
ET--LADENTKIIWICSPNNPTGNSLIETVLNNF-LVVVDEAYINFLAEYPNLVVLQTFS
KAWGLAGLRLGMAFASKEIINVMDRVKPPYNINQVTQELALKALIRLLVDMRNALVQKVY
PSDANF--LLVK--IN-KARDVYNYLLEKGIVVRDRSEDCLRITIGTEEENTALVDALNQ
L
>Niastella_koreensis_GR20-10_HisC 
DLNNLLRENIKKLVPYSSARDEFKTFLDANENS-FNRYPD--PMQLKVKEKL-SGVPIEN
-IFLGNGSDECIDVLMRAFCEP-GVDNILPTYGMYQVSANINDVNIKKVPLAFQLNLPAI
EE--AIDNNTKIIFLCSPNNPTGNSLIEVILNNY-IVVIDEAYINFLTDYPNLVILQTLS
KAWGLAALRVGMAFASAEIIHVMNKIKPPYNINQASQELALQALIREIVAQRDILVQKIY
PSDANF--LLVQ--VT-NPKAIYNYLLEKGIVVRDRSAGCLRITVGTPAENVSVVNAMKN
W
>Solitalea_koreensis_DSM_21342_HisC 
NIQDLLRENIKNLTPYSSARDEFQIYLDANENS-FNRYPD--PLQLELKKKL-TGVPAQN
-IFIGNGSDEAIDILFRAFCRP-GIDNVVPTYGMYEVSANINDVEIRKVNLNYQLNLEGI
AE--AIDKNTKLIFICSPNNPTGNSIIETILANF-IVVIDEAYINFLTEYSNLVVLQTMS
KAWGLAALRVGMAYACEEIIEIFNKVKPPYNINRASQELALKALIRETVAERNKLVEQVY
PSDANF--LLVK--IK-YADYLYNFLVDKGIIVRNRSESCLRITVGTPDENKILINAIKE
F
>Sphingobacterium_spiritivorum_ATCC_33861_HisC 
NLTDLLRDNIKNLVPYSSARDEFKILIDANENA-FNRYPD--PLQHLVKDKL-SGVPAAN
-MFLGNGSDEAIDILFRAFCRP-GVDNVIPTYGMYEVSANINDVAFKKVNLEYQLDLDGI
QE--AVDAQTKLIFICSPNNPTGNAIIELILNNF-IVVVDEAYINFLAEYPNLVVLQTLS
KAWGLAALRLGMAFASKEIIEVFNKIKPPYNINQATQDIVLEALIKETVAERELLVQYIT
PSDANF--ILVR--MD-NPRGLYTYLVQHGIIVRDRSEGCLRITVGTPEENKILLEKMTA
F
>Pedobacter_psychrophilus_CCM__8644_HisC 
ELNTIIRPNIKSLKPYSSARDEFKVYLDANENA-FHRYPD--PMAYAVKMRL-SGVPARN
-IFLGNGSDEAIDILFRSFCNP-GVDNVIPTYGMYEVSANINDVEIKRINLEYQLNLEGI
AE--AIDKNTKLIFICSPNNPTGNSIIETLLANF-IVVVDEAYINFLTEYANLVVLQTLS
KAWGLAALRVGMAFASEEIIEVFNRVKPPYNINEASQQLALEALIKEILKERDTLVIDIY
PSDANF--ILVK--TA-DADGIYKYLTEQGIIVRNRNEGCLRITVGTFEENQALINSLKK
L
>Arcticibacter_svalbardensis_MN12-7_HisC 
DLKKLLRTNILNLVPYSSARDEYKVFLDANENS-YNRYPD--PMQQAVKAKL-SGVPVPN
-IFLGNGSDEAIDILFRAFCRP-GIDNVIPTYGMYEVSANINDVQTKKILLEYQIDMEGV
AE--AIDEHTKIIFVCSPNNPTANSIIETLIANF-LVVVDEAYINYLTEYGNLVVLQTLS
KAWGLAGIRMGMAFASEEIIEVFNKVKPPYNINEASQQLALEALIREIILQREQVVLNIV
PSDANF--ILVK--MV-DPLGVYKYLVDNGIITRDRSEGCIRITIGTPEENVLLINTLRA
Y
>Mucilaginibacter_mallensis_MP1X4_HisC 
SINKILRENIKKLVPYSSARDEFKVFLDANENA-FNRYPD--PLQYKVKKRL-SGVPPRN
-IFLGNGSDEAIDVLFRSFCNP-GVDNVIPTYGMYEVSANINDIKINKVPLEYQLNLEGI
AE--AINDHTKMIFICSPNNPTGNSIIETLLANF-LVVIDEAYINFLTEYANLVVLQTLS
KAWGLAGLRVGMAFASEEIIEVMNKVKPPYNINEASQELALKALIKEILLQRDRLVLDIY
PSDANF--ILVK--TT-DPKGIYNFLVDKGIIVRDRSEGCLRITVGTPAENDILLQTLQN
Y
>Pedobacter_insulae_DSM_18684_HisC 
NIKDLQRENIKTLKPYSTARDEFKVFLDANENS-YNRYPD--PLQLDLKDAI-SGVPIEN
-TFLGNGSDEAIDLLFRAFCNP-GKDNVIPTYGMYEVSANINDIELRKVDLNFQLDLEKI
AE--AIDANTKMIFICSPNNPTGNSIIETILANF-LVVIDEAYINFLIEYANLVILQTFS
KAWGLAALRLGMAFSSVPVIDILNKVKPPYNINQATQDLALAALIKSTVTERARLVKKVY
PSDANF--ILVA--VT-DALNIYNALVNEGIIVRDRSEGCLRITIGTIDENNQLLTVLAK
I
>Pedobacter_heparinus_DSM_2366_HisC 
DINKLQRENIRNLRPYSTARDEYKIFLDANENS-YNRYPD--PLQLDLKEAI-SGVPIEN
-TFLGNGSDEAIDLLFRAFCEP-GQDNVVPTYGMYEVSAGINNVAIRKVNLSFQLDLDGI
AE--AIDEHTKLIFICSPNNPTGNSIIETVLANF-LVVIDEAYINYLTEYPNLVVLQTFS
KAWGLAALRLGMAFASRPVIDVLNKVKPPYNINQATQDIALDALIKVTVAERESLVKKVY
PSDANF--ILIE--VD-DALNTYNSLVEHGIIIRDRSEGCLRITIGTVEENKILLETLKT
L
>Microscilla_marina_ATCC_23134_HisC 
NIEKLVRPNIWALKPYSSARDEFVVFLDANENP-LNRYPD--PYQRKLKEAL-SNVAPEN
-IFLGNGSDEAIDLLFRIFCTP-GQDRVLPTYGMYQVSADINHVAVDQVRLDFTLPVAQL
LDT-VGQHAYKLLILCNPNNPTGNAIFEQILQAF-VVVVDEAYIDFIDRYPNLVVLQTFS
KAWGLANLRLGMAFASAPIIDLLNKVKPPYNLNGVTQELGLQAVVASIRAQRAWLIEKIF
PSQTNF--ILFR--TQ-QPNELYNYLVQHQVIVRNRSEGCLRVSVGAEAENKRFIELLKS
W
>Cesiribacter_andamanensis_AMV16_HisC 
DINSLLRPHLRNLTPYSSARDEFSVYLDANENS-FNRYPD--PHQRRVKRML-AEVPADQ
-IFLGNGSDEPIDLLIRAFCQP-GQDHILPTYGMYSVSATINGVGVREVLLNFSLDANAV
LS--NTDRNSKILFICSPNNPTGNLMVEKLLQEF-LVVVDEAYIDYLEEFPNLVVLQTFS
KAWGLAALRLGMAFASRELIEILNKIKPPYNISQLSQQYALRAILALTLFERQQLVEKVY
PSEANF--LLVK--VQ-EARPLYDFLLEKGIVVRDRSEGCLRITVGTPNENEQLLEALAA
F
>Reichenbachiella_agariperforans_DSM_26134_HisC 
NIRSLLRKNIQSLTPYSSARDEFDVYLDANENP-FNRYPD--PYQKPVKARL-SNIAPEK
-ILLGNGSDEVLDLIYRAFCEP-KVDNVIPSYGMYPVLSEINDVELRKVNLGFSLDAKKM
IA--ASDEHTKLFFICSPNNPSGNLLIRQILDLK-IVVIDEAYIDFLDRYPNLIVCQTLS
KAWGLAGLRVGMCFAAEEIVRVLNAIKPPYNVNVLSQEAALKALLAIILDEKKKVVQELF
PSDSNF--VLAR--VE-NANALYDFLLERKVIVRNRSANCLRFTIGTPEENQRLLDGITD
Y
>Roseivirga_ehrenbergii_KMM_6017_HisC 
DPNALLRTHLQKLVPYSSARDDYKVFLDANENP-LNRYPD--PYQKELKARI-AGVRSEN
-IFLGNGSDEPIDLLFRAFCEP-EKDNVIPTYGMYKVSADINNVEAREVLLDYDLDVEAI
KS--AVDENTKIIFICSPNNPTGNDVIEEVLQFF-IVLVDEAYVDFLEEFPNLLVLQTFS
KAWGLAALRIGMAFASEEILAILNKIKAPYNLSGLVQKTVLKALVDQILKNRESLIKTIC
PTDSNF--FLVK--LE-NASDVYKKLIEQKIILRDRSEGGIRITVGTEKENELLIKALKN
L
>Marivirga_tractuosa_DSM_4126_HisC 
NWKDLVLPHILNLQAYSSARDEFSVFLDANENP-FNRYPD--PLQMGIKQQL-SGIASEN
-IFLGNGSDEAIDLLFRIFCKG-GDSNVIPTYGMYKVSSSIHNVANIEVPLDFQLDVAAI
LK--ATNEKSKMLFICSPNNPTGNSLIETLLENF-IVIIDEAYIDFLKSYPNLVVLQTLS
KAWGMASARLGMAFANPELINILNKVKPPYNISGPSQKLVEKSLIKGILAERDSLVKKVF
DTDANF--ILVK--ID-EAKTIYKKLINKGIVVRDRSYDCLRITVGTSTENKTLISALRD
I
>Cyclobacterium_marinum_DSM_745_HisC 
DLQKLLRPHIAALKPYSSARDEYTIFLDANENA-INRYPD--PYQSELKKKI-GQVLPTN
-IFLGNGSDEAIDLLFRAFCRP-GLDNVIPTYGMYEVSAGINDIATKKVPLSFEIEVGEV
LA--AVDECTKIIFICSPNNPSGNKIIYQILTNF-LVVIDEAYIDFLNHYPNMLVMQTLS
KAWGLAALRLGMAYASKEIIGILNKIKPPYNISGLTQETVLNALVKEILVQKEKLVEKVY
PSAANF--LLAK--VP-HASQVYQKLIEEKIIVRDRSEDCLRITVGNEEENKQFIQALKE
V
>Belliella_baltica_DSM_15883_HisC 
DLEKLLRPHISKIKPYSSARDEYSIFLDANENP-FNRYPD--PYQLDIKQKL-AGVEANQ
-IFLGNGSDEAIDLLMRAFCRP-GIDNIIPTYGMYEVSAGINDIAIQKVNLDYQLRPDAI
LE--AVNENTKIIFICSPNNPSGNKVIHQILNNF-LVVVDEAYIDFLANYPNLLVMQTFS
KAWGLASLRIGMAFASVEIIKILNLIKPPYNISGLTQEKVLEALVKDTLAERAFLVSTIY
PSHANF--LLIK--TE-GARKIYEYLIEQTIIIRDRSEDCLRISVGTRTENEALLKALVQ
Y
>Algoriphagus_ratkowskyi_DSM_22686_HisC 
DLTPLLRPHIVNLLPYTSARDEYTIFLDANENP-YNRYPD--PYQHELKAEI-AQVKPSQ
-IFLGNGSDEAIDLLFRAFCNP-GKDNVIPTYGMYEVSAGINDVETRKIPLDFQLQPNLI
LQ--AVDENTKIIFVCSPNNPSGNKVILKLLQEF-LVVVDEAYIDFLNEYKNLLVMQTFS
KAWGLASLRLGMAFASKDMIKILNRIKPPYNISGLTQQTVLAALIADILQERDYLVEKIH
PSHANF--LLVK--MP-NASHVYDDLIEEKIIVRNRAEECLRITVGTRTENTAFIQALKK
I
>Algoriphagus_hitonicola_DSM_19315_HisC 
ELKSLLRPHIAKIQPYTSARDEYSIFLDANENP-YNRYPD--PYQQQLKAEI-AQVKSDQ
-IFLGNGSDEAIDLLFRAFCRP-GIDNVIPTYGMYEVSAAINDVETRKVPLDFQLQTDRI
LD--QVDSNTKIIFICSPNNPSGNKLIQRIIREF-LVVVDEAYIDFMAEFPNLLVMQTFS
KAWGLASLRLGMAFASQELIRILNLIKPPYNISGLTQDTVLKAIIAEILEERAFLVQKVY
PSQANF--LLIK--IP-NANEVYNALINAKIIVRNRSEDCLRITVGTRFENEMLLTALNK
V
>Flexibacter_flexilis_DSM_6793_HisC 
PFTELLQPHILALAPYSSARDEYTVFLDANENP-LNRYPD--PYQHAIKTEL-AGVNPNQ
-IFLGNGSDEAIDLLIRAFCKP-SHDQILPTYGMYEVSANINNVGIVRVPLDYQIDVAAV
QA--AITPQTKILFICSPNNPTGNALIQTLLDTF-IVILDEAYIDFLDSYPNLVIIQTFS
KAWGLAGLRVGMAFAQAGPIAVLNKIKPPYNISLVTQQIVLESLVAEILHQRVSLVQKIH
VSDANF--LLVQ--ML-NAKQIFDYLIDNQVIVRNRASDCLRISVGTQAENEVLLQKLAM
W
>Rufibacter_tibetensis_1351_HisC 
SIDNFIRPHLKSLKPYSSARDEFEVYLDANENN-LNRYPD--PYQKTIKEKL-SGIRPEQ
-IFIGNGSDEAIDLLMRLVCEP-GRNEVLPTYGMYEVSANIHNVGIQRVPLHFQPVFEKI
AE--KQTESTKILFLCSPNNPTGNILVEKLIRSF-LVVVDEAYIDFLDEFPNLLVMQTLS
KAWGMAGLRLGMAFASPEIIGYLNKIKPPYNINVVTQELVSAALLQVIIKERTRLIEKVY
PSDANF--VLVQ--VH-NANELYAYLLERGVVVRNRSANCLRITIGTPAENDNLLESLNA
Y
>Pontibacter_actiniarum_DSM_19842_HisC1 
NLNDIIRPNVLKMKAYSSARDEFKVFLDANENN-LNRYPD--PHQRKLKERI-AGVQPEQ
-IFLGNGSDEAIDLLFRMVCRP-GQDSMLPTYGMYEVSANLNDVALQAVQLDFQVPVEEV
LL--NIKPTTKIIFICSPNNPTGNLIITELLTAF-LVVVDEAYIDFLNEFPNLVVLQTFS
KAWGMAGLRLGLAFASQELVSVLDKIKPPYNINEATQELALQALVEEIVQERELLVVHVY
PSDANF--ILVK--VK-DADNMYKYLLGKGIVVRNRSEGCLRISVGTLEENQKLLQAISE
F
>Pontibacter_actiniarum_DSM_19842_HisC2 
------------MKTFA-------YNGAANENL-FHSYPT--PDAAPLRQAI-AGLQPSQ
-IAVGSGSAELISLLVRAFCQPFAESNVVPTYPLYQMEAAALGVTFKPAPLKYEFDIDCL
LR--QVDGNTRLVFLSNPNNPTGGYLLERLLQEI-LLVLDEAYVEFLAQHANLVVLRTFS
KAYGLASLRVGYMVAQEQLLARLLPAKQPFNVNQLAQIGAVIALLTETAIGKAHLGVQWW
PSEGNF--LFVD--AGMPAAGLAAELQQQGIHVRETD-FHLRITVGTKEHQQHLQEQLKA
I
>Hymenobacter_roseosalivarius_DSM_11622_HisC 
DLESLVRPNIRAMKPYSSARDEFQVMLDANENS-LNRYPD--PQQRAVKAEL-ANVAGGQ
-IFLGNGSDEAIDLLVRLTCIP-GQDSILPTYGMYEVAANLNDVAIQRLPLDFQLSAEIV
AG--IIASDAKLVFICSPNNPTGNLLIEEILRGF-LVVVDEAYADFLAEFPNLVILQTFS
KAWGLAGLRLGMAFASPEIIGYLNKIKPPYNVSEATQQHALAALRNDLLVGRQWLVERVF
PSDANF--LLVR--FRPDATAVYEYLLNRGIVVRNRTAGTLRLTVGTPAENGQLLTALRE
F
>Cytophaga_hutchinsonii_ATCC_33406_HisC 
SLDSILRDNIKNAKPYSSARDEYKIFLDANENP-YNRYPD--PLQRDVKTAL-SNVSAEH
-IFFGNGSDEPIDLLIRATCQP-GKDSILPTYGMYEVSAGINDVDIISVPLAFDLDVDAI
LA--AVKTHTKIIFICSPNNPTGNLMVKRILNAF-IVVVDEAYIDFLDQYPNMVVLQTFS
KAWGMAALRLGTAFASKEIVSVLNKIKPPYNINLLTQEAALEALVYKILKQRDWLCLELY
PSDANF--ILMR--TA-DGKKVYDYLVEHIVITRDRSEGCVRITVGTEAENKRLLDVLKT
Y
>Siphonobacter_aquaeclarae_DMS_21668_HisC 
SLNTLVRPHLLSLTPYSSARDEYSVFLDANENP-LNRYPD--PYQWAIKEKL-AGVRPQQ
-ILLGNGSDEPIDLLVRLFCEP-KEDHILPTYGMYEVSANIQNVGIKKVPLDFQLDVPAV
LN--SVDNHTKIIWLCSPNNPSGNVLIIRIVEAT-IVVVDEAYIDFLDRYPNLVVLQTFS
KAWGLAGLRVGMCFASEEIIALLNKIKSPYNLSSSTQAILAEALVRDILRNRERLVETIF
PSDSNQ--LLVK--FT-DSAAVFHYLLENKVIVRDRSENCLRISIGTEEEDRRLTDLLAA
F
>Leadbetterella_byssophila_DSM_17132_HisC 
EVLDLIRPIFVKLTPYSSARDEYSVFLDANENP-FNRYPD--PYQWACKEKL-AGVKPEQ
-IFLGNGSDEAIDHLIRITCTP-KEDNILPTYGMYKVCADIQEVGIQEAPLDFEIDPDTV
FD--SINTATKIIWICSPNNPSGNSLILQIVKAF-MVVVDEAYVDFLDKYPNLVVIQTFS
KAWGMAGLRIGTAYAHPEIIKILNKVKYPYNLNQLTQAKLLESLVKEILALRDQLAEKIF
PSQSNM--LLVR--FK-DAKALFHYLLGQKVIIRDRTKDCLRITIGTAEENKILLEKIEE
F
>Dyadobacter_fermentans_DSM_18053_HisC 
DLQKLLRPHILTLAPYSSARDEYTVFLDANENP-YNRYPD--PYQAEIKQKL-SQVSPDR
-IFLGNGSDEPIDLLTRATCTP-GQDRVIPTYGMYEVSASIHDVKLDKVSLDYHIDTQAV
LD--AVTPLTKIIWICSPNNPTGNVMIQTILENF-LVVVDEAYIDFLDQYPNLVVLQTFS
KAWGLAGIRVGMCFASPELIRILNKIKPPYNISLPAQQALLEGLVADILEQRDALVVKIH
PTDANF--LLVQ--FE-DAKGVMDYLIHETIIVRDRSEGCLRITVGTKEENEVLIESLKK
F
>Spirosoma_linguale_DSM_74_HisC 
SLNNLLRPHILTLMPYSSARDEYTVFLDANENP-LNRYPD--PHQWAIKQRL-AGVRPEH
-IFLGNGSDEPIDLLVRATCTP-GTDSILPTYGMYEVSASINDVKVTKVPLDFLVDTDAV
LA--AITDTTKLIWLCSPNNPSGNLLIRTILNAA-LVIVDEAYIDFLDNYPNLVVLQTFS
KAWGLAALRLGMCFASEELIRIMNKIKPPYNISAPTQALALEALVAQILTERQSLVQVVH
PSDANF--LLVQ--FA-DAKGTFEYLIEQQVIVRDRSDGCLRISVGTSTENERLMAVLRQ
M
>Odoribacter_splanchnicus_DSM_20712_HisC 
EIEKLIRKNIWELQPYSCAREEYEILLDANENP-FNRYPD--PYQRELKKEL-AEVKVDH
-MILGNGSDELIDLLIRSFCEP-AEDNIVPGYAMYEVSAAINRVGVKKIDLDLLPDWSEL
RR--RVDDRTKLIFLCTPNNPTGKVIIERLCGEF-MVIVDEAYIDFLDKYRNVVVLQTLS
KAWGMAGLRLGIGLADPEVVGILNRVKAPYNIGGLTQQTALALLRTGIILERERLFRRVY
DSEANF--ILVI--TE-FCQKLYRYLIACRVVVRLRDGGGIRITVGTREENDRLLEVLHE
Y
>Draconibacterium_orientale_FH5T_HisC 
ELNNLLRENIKNLKPYSSARDEYSVFLDANENP-FNRYPD--PLQRMVKEKI-AKVGSEN
-IFLGNGSDEPIDLLIRAFCEP-GKDNVVPTYGMYQVAADISGVELRKVSLDFQLNINDV
LG--ETDKNTKLIFLCSPNNPTGNSLMLELANQF-LVIVDEAYIDFLEHFPNLVILQTFS
KAWGMAGIRLGMAFASTELISILNKIKYPYNLNILTQEKAMELLVKLLIAEREKMVVKVY
PSEANF--LLVK--MH-DARGIYNYLVEEGIIVRDRSDESLRITIGNSEENENLLCALKK
L
>Thermophagus_xiamenensis_DSM_19012_HisC 
PLEQLLRPNIKDLKPYSSARDEYSVFLDANENP-FNRYPD--PYQRELKSHI-ANIPPEK
-IFLGNGSDEAIDIVLRAFCEP-GIDNIVPTYGMYQVAADINNIEVRKAFLDFQLDPQAV
LN--QVDEHTKIIFLCSPNNPTGNCFVLEVLKGF-IVVMDEAYIDFLNDWPGLIILQTFS
KAWGMAGIRLGMAFANKQIINTFSKIKYPYNINILTQKTALDFIVKEILSEKKILVQHIF
PSDANF--LLIK--TQ-NPKKIYNFLVEKKIIVRDRSEGCLRITVGTPRENRTLISALKM
F
>Paludibacter_propionicigenes_WB4_HisC 
NIDKLLRTNIRELQPYSCARDEFKVYLDANENP-YNRYPD--PLQWEVKDLI-TNVPAEN
-IFLGNGSDEPIDLLYRAFCEP-RIDNVVPTYGMYKVCASINDVEYRKVLLNFQFTADSL
LA--ATNLYTKLIWLCSPNNPTGNSLIVKLLTSF-IVVLDEAYIDFLSQYPNLVILQTFS
KAWGSAAIRLGMAFASTEIIGILNKIKYPYNVNILTQKQAVASLVKTLLAERTVLVQHIY
PTDANF--VLVK--VP-DANAVYHHLVDKSIIVRNRNMGCVRITVGTPEENKTLLEELKK
F
>Parabacteroides_distasonis_ATCC_8503_HisC 
DLKDLVRPNVWNLKPYSSARDEFHVFLDANENP-WNRYPD--PLQWKLKDRL-AGVDRSS
-IFLGNGSDEAIDLVIRAFCEP-GLDSVVPSYGMYEVAANVNNVECRKVSLNFDLDAEAV
LE--SADEWTKVIFLCSPNNPSGNSLIYKILKNY-IVVIDEAYIDFLSGFPNLIVLQTLS
KAWGAAGIRLGMAFASPEIIGVLNKIKYPYNVNQLTQEKALELLVNEILTERNRLSYQVY
PSDANF--LLVN--VA-KADAMYNGLVKKGIVVRNRSRGCLRITIGTPKENDSLLNAMKN
M
>Coprobacter_fastidiosus_NSB1_HisC 
KLEKLVRPNIWRLKPYSSARDEFKVFLDANENP-YNRYPD--PLQWKVKEKI-AGVNIES
-IFLGVGSDEPIDLLYRAFCEP-GIDNVIPTYGMYKVCADINNVEYRPVRLDFDFEPDKL
LA--EADSNSKLLFLCSPNNPSGNSFIRYILDNF-IVIVDEAYIDFLDQYPNLVVLQTFS
KAWGSAGIRLGMAFASKNIIQIFNKIKYPYNINRLTQEHALELLVKELVSEREILILHIY
PSDANF--LLVK--TR-DAQALYDYLVAKGIIVRNRNENCLRITVGTPEENKALIDALKK
V
>Bacteroides_vulgatus_ATCC_8482_HisC 
DLKELTRPNIWALKPYSSARDEYNVFLDANENP-YNRYPD--PMQRELKNMI-AKVDPDT
-IFLGNGSDEAIDLVYRAFCIP-GVDNVVPTYGMYQVCADVNDVEYRKVLLNYQFSADKL
LA--ATDDHTKLVFLCSPNNPTGNNLMEKLLDTF-LVIIDEAYSDFLDKYPNLIVFQTFS
KAWGCAAIRLGMAFASKEIISIFSKIKYPYNVNLLTQKEAVMMLVKSLLEERTRLCEKIY
PTDANF--FLAK--VT-DAKKIYNYLVGKGIIVRNRTRDCLRVTIGTRPENDMLLEALKN
Y
>Bacteroides_helcogenes_P36-108_HisC 
TLQELTRPNIWRLKPYSSARDEYNVFLDANENP-YNRYPD--PMQRELKKEL-SKISPEH
-IFLGNGSDEAIDLVYRAFCEP-QIDNVVPTYGMYQICAEVNDVEYRKVLLNFCFSADKL
LE--TADEHTKLIFLCSPNNPTGNDLIEKLICGF-LVVLDEAYNDFLGKYPNLILLQTFS
KAWGCAAIRLGMAFASPQVIGILSKIKYPYNVNELTQKQAMEMLVKTLKEAREDLTVKLF
PSDANF--FLVR--VT-DAVNIYNYLVGEGIIVRNRNGNCLRVTVGTRMENEILIEALKK
Y
>Bacteroides_fragilis_NCTC_9343_HisC 
TLQELTRPNIWRLKPYSSARDEYSVFLDANENP-YNRYPD--PMQRDLKLEL-SKVAPAH
-IFLGNGSDEAIDLVFRAFCEP-GRDNVVPTYGMYQVCADVNDVEYRKVLLDFQFSADEL
LA--VADERTKMIFLCSPNNPTGNDLIIKVINDF-LVILDEAYNDFLGKYPNLIILQTFS
KAFGCAAIRLGMAFASEGIIGVLNKIKYPYNVNQLTQQQAIEMLVKTLKEERGYLVLQVF
PSNANF--FLAR--VT-DAVKIYNYLVGEGIIVRNRNGNCLRVTVGTRAENAKLIGALKK
Y
>Paraprevotella_clara_YIT_11840_HisC 
PLQKLVRPNIWALKPYSSARDEYKVFLDANENP-YNRYPD--PLQLEVKEML-AGVKPGQ
-IFLGNGSDEAIDLAFRIFCEP-KTDNVVPTYGMYKVCADINDVAYRPVLLGFRLDAGKL
LA--AADEHTKLIFLCSPNNPSGNDLIVKVLERF-MVVIDEAYADFLETYPNLIVLNTFS
KAWGSAAIRLGMAFASEEVISLFNKVKYPYNVNQLTQRQAVEILVKTLLRERGQVCEKIY
PTNANF--FLAK--VK-GADAIYAYLVKNGIIVRNRSGDCLRVTIGTPQEDNSLLGALRS
Y
>Fluviicola_taffensis_DSM_16823_HisC 
KIQTFIRNDFRDVKSYSSARDEFEVFLDANENG-LNRYPD--PLQFELKSEI-SNVPSEN
-IFLGNGSDEVLDLIFRLTATP-FLDSAAPSYGMYPVLAKVNGVRTIPINLKFNISVSEI
LSQ---ANGSKLLVICNPNNPTGGIIILEIVKEF-VVVIDEAYIDFVNNYPNLIVVQTLS
KAYGMAGLRIGMAIASSEWITALNSIKPPYNLSSLVQKTAINELKTGIINERERLVIEVF
PTEANF--ILFR--IP-NATEIYNKLIKKGVIVRNRSADTLRVSVGTKIENDKFIQMMQK
L
>Schleiferia_thermophila_DSM_21410_HisC 
DVRKLMRPHIRRMVPYSTARDEYKIFLDANENP-FHRYPD--PSHKALKAVL-AELPADM
-LFCGSGSDEVIDVLMKVFCTP-GHSGVVPTYGMYEVLAEIYELNVIKVPLEFQPDVPGI
IRQ---GTGAEMLFLCSPNNPTGNLMVLEILQHF-VVVMDEAYMDFVLHHPNLIVLKTLS
KLWGLAALRVGIAIAHPEVISAMNKVKLPYNLSTPVMEMAVKALKESVKVNRQLLVKHIF
PSDANF--LLVR--FD-NADEVYRLLGQRHIIVRNRSQNCLRITVGTVEEVLHLVQALKE
I
>Algoriella_xinjiangensis_XJ109_HisC 
NLNKIIRPNILAMKAYSSARDEFKIFLDANENP-YNRYPD--PQQRDLKQIL-SNISTEN
-MVLGNGSDEVLDLIFRAFCEP-NQDNVIPSYGMYSVLANLNAVEYRKSLLDFQPNLDDI
FS--KVDANTKMIFLCSPNNPTGEIILTEIVENF-LVVIDEAYIDFLENYPNIIVTQTLS
KAVGLAGIRLGILYARKEIISVLNKIKPPYNVNQLTQNKAIEILMQVLIEQKAVLVEKIY
PSDANF--ILIK--VD-NANKRYDEFLEKGIIIRNRTENCLRITVGTEEENSKLIETLTD
L
>Chryseobacterium_gleum_NCTC11432_HisC 
-------------------------MLDANESP-FNRYPD--STQKKLKNRL-ANVLPSQ
-IAIGNGSDELIDLIIKIFCEP-KKDAVLPSFAMYGFYAAINENKVLKLDLNFEIVKDNF
LET-AKDSSLKIFFLCSPNNPTGNSVIEFYLQNF-IVVVDEAYIEFLEQYSNLIVLQTFS
KAWGIAGARVGMAYASEEIIGLINTVKHLITMNVLSQELILKTLVNRILEERMWLISKVF
STDANF--FLIK--ME-NVDSVYTRMLEEEILASRRDPGCIRINVGNREENEKLINLLKS
I
>Wenyingzhuangia_marina_DSM_100572_HisC 
NLKNIIRENVANMKAYSSARDEFQVFLDANENP-FNRYPD--PMQKTVKSEL-AGVAQEN
-ILLGNGSDEVIDLILRAFCEP-KQDNIIPSYGMYDVSANLNNITIKEVPLNFQPNVSKI
LE--TVDENTKVIFLCSPNNPSGNLFVKAIVEGF-LVVVDEAYIDFLSKHPNLIVSQTMS
KAYGMAGIRLGVCYASKEIISVLNKIKPPYNINELTQQKALERLIEAVLVERDNLVEKIY
PSDANF--LLVK--VD-DATKRYNQLIEKGIVVRNRTENTLRFTVGTIKENIALMKALKE
L
>Tenacibaculum_maritimum_NCIBM_2154T_HisC 
DIQSLVRENIRNISPYASAREEFTIYLDANENP-FNRYPD--PHQKEIKELL-SNIPVEN
-ILIGNGSDEILDLIFRAFCEP-KKDNVLPTYGMYKVLASINDIAVKEVSLEYQPKVEKI
LK--ESNTYSKILFLCSPNNPTGNSFMEKLIRTF-IVVLDEAYIDFWNEFPNLIITQTAS
KAYGMAGVRLGIGYAAEQIIRILKNIKPPYNVSTISQRKMRDRLIQEIKRQRFWLVKKIY
PSEANF--LLIK--VD-DASLRYTQLLTKGIVVRNRTNNCLRITVGTKEENQKLMQVLNT
I
>Polaribacter_filamentus_ATCC_700397_HisC 
NINNLIRENIKSLKPYSSARDEYKIFLDANENP-FNRYPD--PQQNSVKDVL-SNIDKKN
-ILLGNGSDEVLDLIFRAFCEP-KEDNVVPTYGMYSVLANLNNIENRKVLLDFQPEVAAI
LN--VVDANSKILFLCSPNNPSGNSFVDYLLTNF-LVVIDEAYIDFMEEFPNLVITQTLS
KAYGMAGIRLGVCYASAEIIQILNNIKPPYNINQLTQLRAINRLISQLISERNHLIEKVY
PTDSNF--ILIK--VD-DAAKRYKQLIEYGVVIRNRTENCLRISVGISEENEKLLRTLKE
I
>Myroides_phaeus_DSM_23313_HisC 
NITALVRQNIQSLVPYASARDEYKVFLDANENP-FNRYPD--PYQKELKQVI-ANIDAAN
-LFLGNGSDEAIDLAYRIFCEP-KQDKALPTYGMYEVYANINNVDLYTLPLLFQIDKASL
TPY-LQDNSIKLMFICSPNNPTGNVIIEWILANF-IVIVDEAYIDFLGDYPNLIILQTLS
KGWGMAGLRIGMAVMNQEVLQYFNKVKSPYNISQINQMEAIKVLIALLNQEKARVTKRIY
PSDANF--ILVE--VT-NANAVYSQLIDKQIIVRNRHPNTLRISIGTPTENTQLINTLKQ
I
>Flavobacterium_cucumis_DSM_18830_HisC 
NLENLIRENVKKLSPYSSARDEFEIYLDANENP-FNRYPD--PQQKELKAII-ANVPKDN
-VILGNGSDEVLDLIFRAFCEP-NRDNIIPTYGMYGVLANINAIENREVLLAFQPNVDAI
LE--AVDANTKIIFLCSPNNPTGNSFVIKILNQF-FVVLDEAYIDFLKDFPNLIITQTLS
KAYAMAGLRIGILYASKEIISVLNKIKPPYNINGLSQETAVKKLVKKIITERTKLVEKIY
PSDANF--ILIK--VD-DANFRYQQFIDNGIVVRNRSENCLRISVGTKEETEQIVELIKN
F
>Flavobacterium_aquatile_LMG_4008_HisC 
NITNLIRKNILSLTPYSSARDEYKIFLDANENP-FNRYPD--PYQWRLKQIL-SKVGIEN
-ILIGNGSDEIIDLVQRVFCDP-NEDKIIPTYGMYEVYANINNLEIISIPLDFQLNTEAI
LA-----QNAKILYLCSPNNPTGNSLLEYIIENF-IVFLDEAYIDFIKKYPNLIVSQTFS
KARGLAAVRVGIAYANEKIISVMNKVKPPYNVSQLNQESAVQSLVQLIKSERELLVTKIY
PSEANF--LLVE--ME-NATAIYNSLIEQQIITRNRSENTIRITIGTPRENQQLLYALNL
V
>Flavobacterium_johnsoniae_UW101_HisC 
DINTITRENVKSLKPYSSARDEFEIFLDANENP-FNRYPD--PQQNSVKAIL-ANTKQSQ
-ILLGNGSDEVLDLLFRAFCEP-NKDNIIPTYGMYGVLANINAVENREILLDFQPQVEKI
LE--AVDENTKIIFLCSPNNPTGNSFVVKLLQNF-LVVIDEAYIDFIDEYPNLVITQTLS
KAYGLAGIRLGICYASEAVISVLNKIKPPYNVNELTQQRAKERLIASIIEQREELVEKVY
PTEANF--ILAK--VD-DANKRYNQLIEKGIVIRNRTENCLRFTIGTKEENAVVIKELKL
L
>Imtechella_halotolerans_K1_HisC 
TLDSLVRVNVKRLTPYSSARDEFKIFLDANENP-FNRYPD--PQQRSLKQEL-AGVDSNQ
-ILLGNGSDEVLDLLFRAFCEP-GVDNIIPTYGMYSVLADTNAVENREVLLDFQPDEIGV
MN--AADEYTKITFLCSPNNPTANSFIEKILENT-LVVIDEAYIDFLQKYPNLIVVQTLS
KAYGLAGIRLGICYASQEIISVLTKIKPPYNVNELTQKKALQRVIDLILAERALLVNKVF
PTDANF--ILAE--VD-DAQLRYTQLLKAGVVVRNRSTNTLRFTIGTSEENKQLINVLTT
L
>Muricauda_ruestringensis_DSM_13258_HisC 
ELNKLVRESVRKLQPYSSARDEYVIFLDANENP-FNRYPD--PYQRSLKSLL-AGVSESQ
-ILLGNGSDEVLDLIYRAFCEP-NQDNIIPTYGMYKVLAGINSVENKEVLLDFQPNVDEI
LA--TVDTNTKLLFICSPNNPTGNSFIEELLKSF-LMVIDEAYIDFLKQYPNLIVTQTLS
KAYGLAGIRLGICYASEEIIAVLNKIKPPYNVNQLTQQRALQRVVKQILQERAELVEQLY
PSDANF--VLAK--VD-NADKRYQQLLKKQVVVRNRSENTLRFTVGTPEENKKLIAILKE
L
>Robiginitalea_biformata_HTCC2501_HisC 
DIDKLVRPLVRNLKPYASARDEYSDFLDANENP-FNRYPD--PHQRTVKKAI-AGVPEES
-LLLGNGSDEVLDLLFRVFCEP-GQDAAIPTYGMYSVLAEINGVENIRVPLDFQLNVPAI
LE--AVQPRAKLLFICSPNNPSGNSMVIQLLEAF-LVVIDEAYIDFMGEHKNLVVTQTFS
KALGMAGIRLGVCMAHPEVIGYLTRVKPPYNVNELTQQRALQGLVEVLNREREGLVSGIF
PSDANF--LLVR--VD-DAHARYAQLIDKGIVVRNRSENCLRITVGTPQENQRLLRVLNE
L
>Cellulophaga_lytica_DSM_7489_HisC 
NLDKLTRENVKGLSPYSSARDEYVVFLDANENP-FNRYPD--PQQRSLKSVL-AGVKTEN
-LLLGNGSDEVLDLIYRAFCEP-KEDNIIPTYGMYKVLSGINNIENKEVLLNFEPNVDEI
LA--TANNNSKILFLCSPNNPTGNSFMHQLLEEF-LVVVDEAYIDFLGNYPNLIVTQTLS
KAYGLAGVRLGICIASEEIISVLNKIKPPYNVNELTQQRAKERVVSKIMLEKEALIEKVY
ASDANF--ILAK--VD-DATKRYNQLLEKGIVIRNRTENTLRFTVGTPKENKQLINALNQ
I
>Zhouia_amylolytica_CGMCC_1.6114_HisCC 
NIEKLVRSNVLRLKPYSSARDEFVIYLDANENP-FNRYPD--PQQRSLKEVL-AGVQVEQ
-ILLGNGSDEVLDLVFRAFCEP-KEDNIIPTYGMYGVLAETNDVENKKVLLNFQPNVEAI
LA--KVDVNSKLMFLCSPNNPSGNSLIEQLLRAF-LVVIDEAYIDFLEEYPNLIITQTLS
KAYGMAGIRLGICYASKEVIAVLNKIKPPYNVNELTQQKALETMINCILSNKKDLVEKIY
PTDANF--VLVK--VD-NADRRYEELIAKGIVVRNRSDNTLRFTIGTKSENEALIKALKE
L
>Kordia_algicida_OT-1_HisC 
NIQNLLRENIKTLKPYSSARDEYKVFLDANENP-YNRYPD--PKQKDVKVAL-ANCNPEN
-IVLGNGSDEILDLIFRAFCEP-KEDNIIPTYGMYKVLAEINDINIKEVVLTFQPKADEI
LN--TANKNSKILFLCSPNNPTGNSFVEKLLKEF-IIVIDEAYIDFLEEFPNLIIIQTLS
KAYGMAGIRLGICYASFTIVEILNRIKPPYNVNLLTQSYALKRIIAEIQKNKEQLVSEIY
PSDANF--ILVK--VD-DANLRYNQLIKKGIVIRNRTENCLRFTVGTNVENQRLLKALNE
I
>Gelidibacter_algens_DSM_12408_HisC 
SIQDLIRPSIKALKPYSSARDEFKIFLDANENP-FNRYPD--PQQGELKALI-SNVPTEN
-ILLGNGSDEVLDLLIRMFCEP-NKDNIIPTYGMYEVLANVNAVETFKVNLTFQPQDSNI
IE--AANINSKILFLCSPNNPTGNSFIEFLLKNF-IVVIDEAYIDFLQHFPNLVVTQTLS
KAYGMAGIRLGMCFASAEIIATLNKIKPPYNINQLTQDKAMEGLIACLLDERGALIVKVY
PSDANF--VMVK--VD-DANKRYEQLIDSGIVIRNRTDNCLRLTVGTEEENKRLIENLKT
L
>Formosa_algae_KMM_8021_HisC 
TVQDLLRPSIKALKAYSSARDEFQVFLDANENP-FNRYPD--PHQNAVKDIL-AGVSKSQ
-ILLGNGSDEVLDLLVRAFCEP-NQDNIIPTYGMYEVLANLNAVAIKKVLLSFQPEVDQI
LN--VADAHSKILFLCSPNNPSGNSFVETLLKKF-IVVIDEAYIDFLEEFPNLVITQTLS
KAYGMAGLRLGICYASETIISVLNTIKPPYNINVLTQNKAVELLIDSILIERSKLIEKIY
PSDTNF--VLVK--VD-DATARYNQLIQEGIVIRNRTENCLRLTVGTPSENKTLITALTK
L
>Flaviramulus_basaltis_DSM_18180_HisC 
NIQDLIRPTIKALKPYSSARDEFQVFLDANENP-FNRYPD--PQQRNLKAIL-SGISTKN
-ILLGNGSDEVLDLIFRAFCEP-NEDNIIPTYGMYSVLANINAIGIKKVNLDFQIDVDGV
LN--MADANSKVLFLCSPNNPTGNSLIEKLLIKF-IVAIDEAYIDFLKEFPNLIVTQTLS
KAFGMAGIRLGICYASEEIISVLNRIKPPYNVNELTQKKAVELLIKSILVERDVLISKIY
PSDSNF--ILAK--VD-DATKRYNQLIDKGIVIRNRTENCLRFTVGTSKENKILIDTLKS
I
>Ulvibacter_litoralis_DSM_16195_HisC 
NLQSIVRNNIQALLPYSSARDEFKVFLDANENP-FNRYPD--PYQTDLKSKI-ANVRSEQ
-IFIGNGSDEVIDLAFRIFCQP-REDKALPTYGMYDVSAAINEVSLTKIPLSFQIDSDAV
LPL-LKDSFLKIIFICSPNNPTGNTLIETILKNF-IVIIDEAYIDFLNDYPNLMVCQTFS
KAWGLAAARVGMAFASEEIIRLLNKVKPPYNVSELNQKAALEAVLEQIKTQKEALVVKVY
PSEANF--LLVE--VI-NATKIYSDLVTQKIITRNRNANCIRISVGTPSENKKLLTALKN
I
>Leeuwenhoekiella_marinoflava_LMG_1345_HisC 
NLDRLVRENVSKLKPYSSARDEFKVFLDANENP-YNRYPD--PQQITLKQHL-SRVPTDQ
-ILLGNGSDEVLDLLFRAFCEP-KKDNVIPTYGMYSVLAATNDIANREVLLDFQPDVAQI
LE--QVDHQTKMLFLCSPNNPTANSFITELLESF-IVVIDEAYVDFLQEYPNLVIIQTLS
KAYGLAGIRLGICYASAAIIAVLNKIKPPYNVNELTQKKALERIINSILKERDILVEKIF
PSEANF--ILAR--VD-DADKRYNELIKKGIVVRNRSENTLRFTVGTSTENKKLIAALKE
L
>Nonlabens_tegetincola_JCM_12886_HisC 
NLKDIVRKNIWDLKPYSSARSEFDTLLDANENP-QNRYPD--PLQLELKKEL-AKLSIDQ
-IFVGNGSDEAIDLLYRIFCNP-GKDKTLPTYGMYEVSAGINDIEVLKAPLAFEIDFDAV
NNQITNNENLKIIWICSPNNPTGNAILDKLFNNF-IIVVDEAYQDFLQDYPNLVVLQTMS
KAQGLAAARVGFAFASKEIIELFNKTKPPYNVNELSQKAALSAIITTLNANRKWLINKVF
PSEANF--ILAS--VK-NANHVYNYLRDQGIIIRNRSENTLRFTVGTMQECEEMVLALNN
Y
>Croceibacter_atlanticus_HTCC2559_HisC 
NLDTLVRENIKAMSAYSSARDEFTVFLDANENP-FNRYPD--PQQLNLKTQL-SRVPINQ
-ILLGNGSDEVLDLIFRAFCEP-NRDNIIPTYGMYKVLANTNAIENKEVLLDFQLDVNAI
LA--EVDANTKLIFICSPNNPTGNLIIETILSSF-IIVIDEAYIDFLQEFQNLIVTQTLS
KAYGMAGIRLGMCFASKEIISILNKIKPPYNVNVLTQQVALKRIITKLISEREKLINHSY
KTDANF--ILVK--VD-DANKRYKQLIENGIVIRNRSENTLRFTVGTASENEKLITTLKS
I
>Salegentibacter_salegens_ACAM_48_HisC 
NINNLVRPNVAGLKPYSSARDEYQVFLDANENP-FNRYPD--PQQRSLKAEL-ANISTEH
-ILLGNGSDEVLDLLFRAFCEP-GEDNVIPTYGMYKVLANINNIENKEVLLDFEPNVEEI
LN--SVDQNTKMIFLCSPNNPTGNSFILEILESF-LVIIDEAYIDFLQDFPNLVVTQTLS
KAFGMAGIRLGICYASVEIIEILNKIKPPYNINELTQVRALDRVVSDLLKERTLLIEKIY
PSDANF--ILVK--VD-DANKRYDQLLEKGIVIRNRTENTLRFTVGTGEENEKLLKALRS
L
>Zunongwangia_profunda_SM-A87_HisC 
NIQTLVRENVKKLKPYSSARDEYKVFLDANENP-YNRYPD--PHQRNVKDEL-AGIRPEE
-ILLGNGSDEVLDLLFRAFCEP-GKDNVIPTYGMYKVLSEINNIENREVLLDFEPQVSSI
LD--NADAHSKLLFLCSPNNPTGNTFVEELLQEF-LVIIDEAYIDFLQQYPNLVITQTLS
KAYGMAGIRLGICCASRDIIDILKKIKPPYNVNQLTQQRALNRIVADILKGRDQLVEKIY
PSDANF--ILLQ--VD-DATARYNQLIEKGIVIRNRSENTLRFTVGTTQENEKLIAALKS
L
>Prevotella_maculosa_OT_289_HisC 
EIKALCRPNIWRLAAYSCARTEFSVFLDANENP-YNRYPD--PLQQELKQLL-AGVPAEN
-IFLGNGSDEAIDLPYRIFCEP-GIDNVVPTYGMYEVCADVNNVEYRPVLLDYRITADKL
LG--ACDAHTKLMWICSPNNPTGNLIIEKVLQMF-IVIIDEAYSDFLASHPNLIVLNTMS
KAWGCAAIRLGMAFASKDIIGLFNKVKYPYNVNALTQRQAIDALVSIIKQERTRVCKKVY
PTEANF--FLAR--VT-DAQGIYDYLVDRGIIVRNRTDDCLRITIGTKSENQELLAALRK
L
>Prevotella_bergensis_DSM_17361_HisC 
TLQELVRENIWRLAPYSSARNEYSVFLDANENP-YNRYPD--PLQTELKTEL-SQVPAEN
-IFLGNGSDEAIDLVYRIFCRP-QFDNVVPTYGMYKVCADINDVEYRPVLLSYQLNAETM
LA--ACDDKTKVIWLCTPNNPTGNNLITKILERF-VVVIDEAYSDFIAQYPNIIVLNTMS
KAWGCAAIRLGMAFASKEIISLMNKVKYPYNINLLSQEHAIDALVKLLLLERGHLCEQVY
PSDANF--FLAR--MT-DAQRIYNDLIDKGIVVRNRTHNCLRVTIGTKGENTELLSALRQ
Y
>Chryseobacterium_aquaticum_KCTC_12483_HisC 
NITQFVRKNILELQPYISFRDVNEVLMDANESP-FNRYPD--STHKKIRTQI-SNISSEK
-IAVGNGSDELIDLIIKIFCEP-KKDSVLPSFAMYGFYASINENSVLKLQLNFEIQKEDF
LNI-TKENHPKIFFLCSPNNPTGNAIIEFYIKNF-IVVVDEAYIEFLEKYPNLIVLQTFS
KAWGMAGARVGIAYASEEIIRLIYTVKAPYNVNSLSLNLASESLLQDILSERVWLIKKVF
PTDANF--FLIE--FK-DAENVFFKLLENEILTSKRFPNCIRINVGKREENKQLINVLKT
I
>Arenibacter_echinorum_DSM_23522_HisC 
NINNIVRENVKGLSPYSSARDEYVVFLDANENP-FNRYPD--PHQRRLKEVL-AGVSTQQ
-LLLGNGSDEVLDLIFRAFCEP-KEDNIIPTYGMYKVLAGINNVENREVLLEFEPNVAEI
LK--VADGKSKLLFLCSPNNPTGNSFVRELLDNF-LVVVDEAYVDFLSNYPNLVVTQTLS
KAYGMAGIRLGTCYASEEIISILNKIKPPYNVNELTQQRALERVVSDILTEREALVDKIY
PSDANF--VLAK--VD-DATKRYNQLLKKGIVVRNRTENTLRFTVGTKEENKILISALQN
I
>Maribacter_cobaltidurans_B1_HisC 
DLNNLIRQNVKGLKPYSSARDEYVIFLDANENP-FNRYPD--PQQRGLKSVL-AGVRQEN
-ILLGNGSDEVLDILYRAFCEP-KVDNIIPTYGMYKVLADINVVENREVLLDFQPDVESI
LK--NVDSHTKLVFLCSPNNPTGNSFIENLLSSF-LVVIDEAYIDFLSEYPNLVITQTLS
KAYGMAGIRLGICLASEEIIAVLNKIKPPYNVNELTQQRAMERVVENILKERRVLVEQVY
PTDANF--ILAR--VD-DASLRYEQLLEKGIVIRNRTENKLRFTVGTHRENEFLIKALKE
L
>Olleya_aquimaris_DSM_24464_HisC 
NINNLVRANIKALKPYSSARDEYKVFLDANENP-FNRYPD--PQQQDVKALL-SKVSTNQ
-ILLGNGSDEVLDLIFRAFCDP-NQDKIIPTYGMYEVLANTNAIEVIKIELDFQPDFDEI
LK--ASNTETKLLFLCSPNNPTANSFIEKLITNF-IVVIDEAYIDFLQEFPNVIVTQTLS
KAYGMAGIRLGVCYASAEIIAVLNKIKPPYNVNELTQQKAIERLITSIITEREQLVSTIY
PSDANF--VLVK--VD-DANKRYNQLIMQGIVVRNRTENCLRLTVGTKTENKRLIEALKK
I
>Aquimarina_aggregata_RZW4-3-2_HisC 
NIDQIIRENVKGLKPYSSARDEYVIFLDANENP-FNRYPD--PQQRSLKAVL-AKVSVKN
-ILLGNGSDEVLDLLFRAFCEP-KKDNIIPTYGMYKVLANINNIEEQEVLLNFEPNVEEI
LN--RVTVNTKIIFLCSPNNPTGNSFIIEILESF-LVVIDEAYIDFIKSYPNLIVTQTLS
KAYGLAGIRLGVCYGSEDVIAVLNKIKPPYNVNELTQQRALERVVSEILEQRTYLVIKVY
KSDANF--ILVK--VD-DANKRYDQLLEEGIVVRNRSENTLRFTVGTVEENKRLIKIITN
I
>Burkholderia_cenocepacia_J2315_HisC1 
-MSRYWSDVVQQLVPYVPGEQ---VKLNTNENP-YRRYPD--PVARALRETV-ARIKPEQ
-VFVGNGSDEVLAHTFQALLKH-DR-PLRITYSFYPTYARLYGVETTVVPLDFSIRVDDY
LD----DAGGVLF--PNPNAPTGRALVERIAAAN-VVVIDEAYVDFIDRHPNLLVVHTTS
KARSLAGMRVGFAFGDAALIDALNRVKDSFNLDRLAQVAAQAAYCRRVIDSRARL--EIV
PSAANF--VFARHPAH-DAGAIAAKLKEREIFVRHF-DQHLRITVGTDAECDALVAALRE
L
>Burkholderia_cenocepacia_J2315_HisC2 
TPQDIIRRDVLAMTSYPVPDA---VKLDAMENP-YNRYPA--PRPAALLDKL-RRVPAGC
DVLLGNGSDEIISMISVACAQP-GA-KVLPGFVMYELSAKFAQLEFVGVPLDLTLDVDAM
LAA-IAEHRPAIVYLAYPNNPTGTLYVERIVAA--LIVIDEAYQPFAAEFDNVVVMRTVS
K-LGLAGIRLGYLVGLPAWLNEFDKVRPPYNINVLTQATADFLLAAELRAERARLA-TVF
PSAGNF--LLVR--VP-DAAAVFDALLTERVLVKNVSAECVRLTVGSPDENARLLAALK-
-
>Geobacter_thiogenes_ATCC_BAA-34_HisC1 
NLEALVPQYVRQFEAYIPSPPDDEIRMNNNENP-LSRYPS--GDCRPLRARL-AGVTPSQ
-VILGNGANEVIAFVIKAFCQQ--GDNIVRTFAVYEWIARFSGVDARLAPLDFGFDEEGL
LA--RVDSRTKLVFICNPNNPTGTWWLIRFMERL-IVVLDEAYAEFLSRFPNLIIFRTFS
KMYALAGLRIGYLVGTEQVTDIVRKTAIVYSVNTLAQSAALAALRSLVQEGQQMLKLPIL
TSDCNF--AMIK--LPFSDTLAYRLLMQQGYMVRTMTPGWIRVSIAGREAMQGFCTALSR
L
>Geobacter_thiogenes_ATCC_BAA-34_HisC2 
--MSPLRPPIASMAGYVPGFQP--IKLNTNENP-YRTYPS--ASSEKLRQAA-AGFDPSW
-IIMANGSDEVLNNLIRACAGE-GE-EIAPSYSYYATLAEIQGAKVRTFGLDFRI--ADF
PE----RYSGKLFFLTTPNSPLGFAFVEEL-ATR-LLVVDEAYADFVRRYPNVVVTRTLS
KSYALAGMRLGLAIARPEIIAALDKIRDHYNLDRLAQAACVAALCEQVVATRQFF--AVL
ESAGNF--VFASPPDR-NGRRVYDGLYARKILVRHF-SHGLRISIGTREEIEQTLSALRD
I
>Neisseria_meningitidis_MC58_HisC 
SVRSFIRDDIQAMSAYQIADVP--AKLDSMESPVHHLYPN--PSGSGLQEAL-RDIPDCA
DIALGNGSDELIQFITMLTAKP-GA-AMLPSFVMYRHNAALYGMDYVGVPLDFTLNLPAV
LEA-VRKHRPALTFIAYPNNPTGVCFIEAVIEA--IVVVDEAYGAFAGRIPNLIVLRTLS
K-IGFAGLRIGYAAGCPEVIGELQKILPPYNMNQLSLTTAKLALIDSLKNERERML-NTF
SSQANF--ITIR--VP-DADLLFDTLKQNRILVKKLHEHCLRITVGSPAQNDAVLNIIRQ
L
>Sphingomonas_wittichii_RW1_HisC1 
TQTLAPKPWIDAIAPYVPGRSTTDAKLSSNENP-LDRYPD--ASAADLREAIAAGLDPAR
-VIYGTGSDEILHLAAGAYAGQ--GDEVLYGFSVYPIAARRVGATPVQAPDDYATDIDAL
IA--HITPRTRVIFLANPNNPTGTYTIARLHAAT-LLVIDQAYAEYAQSAANVLVTRTFS
KIYGLAAERIGWGYAGAAVVDALHRIRAPFNVTTAGQMAAIAALRDHNARWRAWFGLRAV
PSKANFSLVLFE--GKLTAEQAYKGLMEAGYIVRWLPPHGLRITIGTEEEVRGLAAVIRR
M
>Sphingomonas_wittichii_RW1_HisC2 
SDFGFPLAHVASIPPYPPGRPIDAVKLASNENP-LHLYPD--FDCYALKQAL-AGVPATH
-VLPAAGSSELISLVARAFLDG--DRKAVYAFQAYEGAIGSVGAEAVIVPVGWQADLDAM
LA--AVDDRVHLIYLATPNNPTGTVVLERFVEAL-LLVLDEAYREFFARRRNLLVMRTFS
KVHGLAALRVGYGIGDPELLGLLRRLQLPFSVGAPAQAAAIAALRRENAAERQRMGIEHV
PSFGNF--VLAR--TGN-GPATAQALMRRGVIVRPVAVDWIRVSVGTARENDIFFEKLDD
V
>Sphingomonas_wittichii_RW1_HisC3 
TRRPVPLASIRSLAPYRQGKAKLDLKLSSNESM-IALYPD--GSQAALRTAI-GGLDPDL
-ILCGNGSDELIQLIIRAYVGQ--GDDVVNSFAMAFVHAIAQGANVVTAPEGMRPDADAI
LA--AVSPRTKLVILASPNNPIGQYILLRLHRGL-LLLIDGAYADYVQRQGNVVMTRTFS
KLYGLAGLRIGWMYAPEEVIDSVQRIRTPFNVNAAALAAAEAAVRHENKTELARIGMRFI
PSVANFYLLRFP--NGLTPDGAARHLEARGIIPRPVNAEVLRITVGRPEQNDRVIAALTE
F
>Xylella_fastidiosa_9a5c_HisC 
TVLDLVRQELRNFAGYSSARSVALLWLNANESA-WRRYPE--PQPPKLRQML-AGCVPEQ
-LLIGRGSDEGIDLLVRAVCEP-GCDPVLPVFGMYAVSAQLQNAPVIQVPLGFHADVPAI
ITA-AQTSRAKLVFLCSPSNPVGAAIIETILQTLALVVVDEAYGEFLARYPHLVVLRTLS
KAHALAAVRIGSVIADAHLVAILRRCQAPYPLPTPCVSLAEQGLVAEIRAERERLVRRVY
PSQGNF--LLVR--FD-DAEAALQALYAAGVVVRDQRHDALRLTVGTPEQNTRLLAVLRD
I
>Gloeobacter_violaceus_PCC_7421_HisC 
MMQPYLRPDLDRLQAYHAPHFP---KLDANELP-HNRYPE--GDPLALKAAI-AGVTSEM
-VCVGNGSDELIRSLITATCLG-GRGTVAPTFSMYRILAETLAVPYIGVARNYGVDADVL
EAA-VGANGVRVLFLANPNSPTGNLLIERLGSL--LVVLDEAYYEFLWERPNLVILRTFS
KAFRLANFRVGYALANPEIAAVLEKVRLPYNLPGLSQLAAFAALIPEILAERRRIL-ELF
PSDANF--LFVRPRIA-DPEAVRVALAGRGSLVRGAA---LRVTVGTPEQNDRLIANVAA
L
>Prochlorococcus_marinus_MIT_9211_HisC 
NKIPPARLEVEQMTPYSAPLE---LRLDFNENT-ISIYPEYLGLQKAVVNNLNSLLKPNQ
-IGLFNGVDSAIHSIFYAYGDR-NK-QYLPTFGYYKPCASMQGMKAIEISYDFKFPLQAI
RNS-LIKLKPTILIICNPNNPTGTTLILELAHLS-LVVVDELYEAFFRKTPNLVVLRSLS
KTSGLAGLRIGFAIGHPGVIDRITRVTGPYDINSFAVTAAFAALVAEVLQARIWIKVRHH
MDAGNY--FLLW-PTHQSHNDVETSLKSAGILVRNMKHGSLRVSIGTTLQMKSFWETYKN
V
>Akkermansia_muciniphila_ATCC_BAA-835_HisC 
SIESFANQHVLELVAYQPGKPIEEVKLASNENP-LNIYPD--GAAFRLRSAI-AGVEFGQ
-TVVGTGSSEVIELICHALLNP--RAEVVHAFSMYPIMSKLFGAAYVEVPNDWTHDLDGF
LA--AITENTRVVFITNPTNPVGTVVIDDFMAKV-LVVFDEAYREFVREGRNVVVLRTFS
KAYGLAGLRVGYGIAPEPVCSMLHKARAPFNLHVLAQEAALAALVENNKEGMRFYGLEWI
PSQGNF--ILVK--VGR-GKQVFQDMLARGVIVRAQDPEWIRISIGTPAENARCIEVLKE
V
>Acidobacterium_capsulatum_ATCC_51196_HisC 
------RAGVLRMKEYHP------LRLDFNENT-LTRYPE----RGPIEAMV-AGLHPDQ
-VLLTNGVDEAIHVLCQTYLNP-GD-ALLPTYSMYEVYGSGAEARIDRVVASFAFPLEEL
LA--AITPQTRLIAIANPNSPTGQTVILQVLTAA-AVLVDEAYFHFVGQIPNLIVARTFS
KAYGLAGLRLGMLAAAKEQMQWMRRVISPYSVNALALACLPPALVGEVKAARLLM--HRW
PSAANF--VLVR--IGAQHRHFVQAMRDRDVLVRDRSEGCVRITIGPREQTDAGILALEE
S
>Hungatella_xylanolytica_DSM_3808_HisC 
--MKAWQANIRTVTPYVPGEQ---IKLNTNENP-YRKYPD--PSSTVLTKAL-CQMEEDE
-IFVGVGSDDVIAMSFLTFFNS-EK-PVLVSYSFYQVWAELFHIPFETPVLHFLIRKEDY
YK----ENGGIIF--PNPNAPTGVFMVEDIIAHN-VVIVDEAYIDFIKKYENLLVVQTFS
KSRSMAGMRIGFAMGNKELIRALNDVKYSYNMNMPAQVLGAEAVVEKIITTREKA--VFP
DSMTNF--IFASHKEK-KAEDIYLALREKQIFVRYF-DNYLRITIGTDEEMEKLYDFLEK
F
>Lactococcus_lactis_Il1403_HisC 
---MSWQNNLRSVSPYIAGEQ---IKLNTNENP-YRLYPS--TDAKSLRKKL-AHLEVEQ
-VIIGNGSDEVLSLSFLTFFNS-QS-PLLITYSFYPIYCELYRIPFQKVPVDFKVLIKDY
CI----ENGGIVI--ANPDAPTALALIEEILKKN-IVLINEAYIDFLKKYDNLVVVQTFS
KSRSLAGIRLGVAYGSAEAISHLYDVKNSFNIDSLAQIIGEASLIQKIIKTREVF--EVT
DSKANF--VFVHHPKV-KAEELFKALYEAKIIVRHW-DDWLRITIGTNKEMNKVIEFLKG
Y
>Micrococcus_luteus_NCTC_2665_HisC 
---LPLRDNLRGLSPY--GAPQL-YMLNTNENT-HNRYPD--REFTGLRRAL-AGLTADH
-VWAGNGSNEILQQILQAFGGP-GR-TLLPSYSMYPLLAGGTDTVFVDGGRDHTLSAEHA
AAM-VREHRPHVIFLASPNNPTGTALIEAVYAAQ-MVVVDEAYAEFLPGRERLIVTRTMS
KAFALAGARLGYLAADPAVTDALRLVRLPYHLSAVTQATAEAALVEDIKAQRDRIL-RPS
VSDSNF--VFFG-HLE-DASDVWGRLLDRGVLVRDVGPHHLRVTAGTEPETTAFLTALEE
V
>Streptomyces_griseus_NBRC_13350_HisC 
WDELPIRDELRGQSPY--GAPQL-VRLNTNENP-YNRYPD--RDAVELRTEL-APVGRAN
-VWAANGSNEVLQQLLQTFGGP-GR-TAIPSYSMHALISRGTGTGWISGPRDFTVDVAAA
RAA-IAEHRPEVVFITSPNNPTGTAVVLALYEA--IVVVDEAYGEFIEGRRNLVVSRTMS
KAFGAAGLRLGYLAADPAVVDAVQLVRLPYHLSSVTQATALAALVAQLKSERDRLY-EVT
DSDANF--VQFG-RFD-DSHAVWQRILDKGVLVRDNGPGWLRVTAGTPAENDAFLDAVRE
L
>Bacillus_subtilis_168_HisC 
---MRIKEHLKQLKPYQPGKPIEAVKLASNENP-YALYPD--GYSAALRTRL-SNVSETS
-LIFGNGSDEIIQIICRAFLND--KTNTVPTFPQYKHNAVIEGAEVREIALDGSHDLDAM
LE--AIDEQTQVVWICSPNNPTGTYTLLAFLERV-LVVLDEAYYEYLSKYSNLMILRTFS
KAYGLAALRVGYGIADENLIRQIEPAREPFNTSRLGQAAAIAALVEQNNAGLQQYGLKCY
PSQTNF--VLID--FKRPADELFQALLEKGYIVRSGNPTSLRITIGTKEQNEEILAILAE
I
>Clostridium_novyi_NT_HisC 
MIQELFRKDIKDFRPYDAKGEKYKIKLDANESF-INNYPD--PDATKLKKAY-GGIDEKN
-IMVGNGSDELIQILTNAFLD--KNEKIVPDFSMYEVYTKVRGGKVSVFDLDFKLNVNKI
IEY-INEEKPKMFIFSNPNNPTGGVIIIKIIENV-IVVVDEAYMEFIKKYDNLIVLRTAS
KAIGSAALRLGFLITNDTLLREIKKVKPPFNVNSVSQVIGEIILIDKVLYERNYLL-KVY
ETKSNF--VLIY--NE-NANEINESLIKIGIKVRSFTKNFIRITVGSREQNIEVINCIKG
D
>Staphylococcus_aureus_NCTC_8325_HisC 
-----MKEQLNQLSAYQPGLSPRAYKLASNENL-YYYYPE--TGSPTLKAAI-SNVDQSR
-ILFGAGLDEVILMISRAVLTP--GDTIVATFGQYYHNAIVESANVIQVPLDGGFDLEGI
LK--EVNEDTSLVWLCNPNNPTGTYFLDSFLSQV-PVIIDEAYFEFQQKYDNAFLLRTFS
KAYGLAGLRVGYVVASEHAIEKWNIIRPPFNVTRISEYAAVAALTHKNSVERERFYF--L
PSQTNF--IFVK--TKR-VNELYEALLNVGCITRP--PTGVRITIGFKEQNDKMLEVLSN
F
>Streptococcus_gallolyticus_ATCC_43143_HisC1 
-MSTFLAKSFETIVAYNPGEQ---LKLNANESS-QNYYND--PFQSKLRQKL-ASLEMSN
-ILVGTGADDVLDLIFRTFFER-GD-KIAITYPFYKGYADTFGYEALEVPLDLHVDLSDY
EE----LPHAVLV--VNPDAPTGFLKIKKLVASH-LVIVDEAYIDFVNDFSNVIVVRTFS
KSRQLAGARIGYAVACKELIKDMEALKMAVNISLLQEEVALASLVKEIIENRDFL--TVL
NSKTNF--VYASSKVI-SGAELYEKLRARHILIRHY-KDFVRISIGTKQEMHRLVSEIDA
I
>Streptococcus_gallolyticus_ATCC_43143_HisC2 
---MTTIKGLRDIEPYVAGSQ---IKLNTNENA-YRKYST--LDQESLRVVL-AGLDPSQ
-IIVGNGSDDVLSMAFLAFFNS-DE-PVLLTYGFYKVWADLYRINYHEVPLDFEIDGNDY
IA----DNGGVVL--TNPNAPTGIYKIEAIIKAN-VVIIDEAYINFLKKYDNVFITRTFS
KDASLAGLRVGYGMGSPKLMSVINAVKNSVNVDLIAEKLAVAAVCQNIIATRDWF--SVL
ESKTNF--VLAECPQN-DAANLFDYLQAKNIYVRYFPKNHLRISIGTQAEMEQVIEAIKE
Y
