# Supplementary material for: The Histidine Biosynthetic Genes in the Superphylum Bacteroidota-Rhodothermota-Balneolota-Chlorobiota: Insights into the Evolution of Gene Structure and Organization
Source: Microorganisms. 2021 Jul 3;9(7):1439. doi: 10.3390/microorganisms9071439 (PMC8305728; doi:10.3390/microorganisms9071439)
Supplement: Supplementary file 1 [file microorganisms-09-01439-s001.zip › Supplementary file S19.fasta]

>Ignavibacterium_album_JCM_16511_HisH1 
IVLIDYGAGNTASVINVLKDLNVLTNDNADKIILPGVGEASSAMNKLEPFLGICLGMQLL
TEE-G-DADCLNIIKVPHMGWNSILFRNIYYFAHSYYVQFTTSFSSSIRYKNFFGVQFHP
EKSAEQGIQIIKNYL-S
>Ignavibacterium_album_JCM_16511_HisH2 
TTIVDFGDINSKEVAEALKIITIVSSSRADKVIFPGAGSAKDVMKKIHPMLGIGLGMQIM
TSE-G-NLSCLGIFSKTHEGFDKVLFVDIFYFKHSYFLEFTVAFTSAIQKNLSFGVQFHP
EKSGEAGLKLLENFI-K
>Melioribacter_roseus_P3M_HisH1 
IALIDYGAGNIQSVKNALDDLNTVTNRKCDKIIFPGVGEASFAIRKLHPLLGICLGMQLL
SKE-G-DVCCLSVLKVPHMGWNRVLFDGIFYFAHSYYVENTITFSAAIAKDNFYGVQFHP
EKSGPKGIQILKNFI-E
>Melioribacter_roseus_P3M_HisH2 
IIIIDYSMGNLRSIEKRLKKLGLITSNKADKLILPGVGHFKAAMEKIRPILGICLGTQLF
SEE-G-NAEGLGWIKVPHMGWNQVLDRGIFYFVHSYHLKDIWMFVSAIHRDNIYGTQFHP
EKSHDAGMEVLKNFC-D
>Chloroherpeton_thalassium_ATCC_35110_HisH 
ICIIDYGAGNLHSVKKAFDFIGKVTDSDADKLLVPGVGAFGKGMEALRHILGICLGMQLF
SVEMG-DNNGLDLIKVPQIGWNSLLFAGIFYFVHSYFCEATVAFCAAIEKNGIFAIQFHP
EKSASNGLKVLENFA-K
>Prosthecochloris_aestuarii_DSM_271_HisH 
VFIADYGAGNLHSVQKAFEYLGVVSADEYSKVLVPGVGAFGHAIGSFNHVLGICLGMQLF
SEEMG-AHRGLDVVKVPQIGWNSVLFRGIFYFVHSYYCADVVAFCSAIEKNGIFAVQFHP
EKSSEAGLQVLKNFA-K
>Chlorobaculum_tepidum_TLS_HisH 
VFIADYGAGNLRSVHKAFDYLGVVSDKRYDKVLIPGVGAFGPAMEALNSVLGICLGMQLF
SEEMG-AYKGLDIVKIPQIGWNSVLFRNVFYFVHSYYCESVAAFCSAIEKNGIFAVQFHP
EKSSEAGLQVLKNFA-E
>Chlorobaculum_limnaeum_DSM_1677_HisH 
VFIADYGAGNLRSVHKAFDYLGVVSDKRYEKVLIPGVGAFGPAMEALNSVLGICLGMQLF
SEEMG-EHEGLGIVKIPQIGWNSALFRNIFYFVHSFYCESVAAFCSAIEKNGIFAVQFHP
EKSSEAGLQVLKNFA-E
>Pelodictyon_luteolum_DSM_273_HisH 
VFIADYGAGNLRSVQKAFDYLGTVSSDGCRKVVLPGVGAFGQAIEALDHLFGICLGMQLM
SEEMG-SHRGLGLIKIPQIGWNSILFRGIFYFVHSYYCSSIASFCSAIEKNGIFAVQFHP
EKSSEAGLQVLRNFA-E
>Chlorobium_limicola_DSM_245_HisH 
IFIADYGAGNLHSVKKAFDYLGMVSSDGHSKVLLPGVGAFGQAIDSLNQLLGICLGMQLL
SEEMG-VHQGIDLVKIPQIGWNSVLFKGIFYFVHSYYCGDIAAFCSAIEKNGIFAVQFHP
EKSSEAGLQVLKNFA-G
>Chlorobium_phaeobacteroides_DSM_266_HisH 
VFIADYGAGNLRSVQKAFDYLGVVSSDGCKKVLLPGVGAFGQAIDSLNHLLGICLGMQLL
SEEMG-SHSGMNLVKIPQIGWNSILFRGMFYFVHSYYCDAVAAFCSAIEKNGIFAVQFHP
EKSSEAGLQVLKNFA-G
>Fodinibius_salinus_DSM_21935_HisH 
IAIINYEAGNLASVSNALSRLNIVTNQQAEGIIFPGVGHAEPAMESLRPVLGICLGMQLL
SEE-G-NSEGLGLIKVPHMGWNTFLVSNFFYFVHSYFAKYSIAFTAVVSKGNYMGVQFHP
EKSGKAGSLLLQNFL-D
>Aliifodinibius_sediminis_DSM_21194_HisH 
IAIINYEAGNLASVSNALSRLDTITNKEASGIIFPGVGHARPAMESLQPVLGICLGMQLL
SEE-G-DASGLGIIKVPHMGWNTFLLEGFFYYVHSYYADFTIAFASVVAKDNFMGVQFHP
EKSGKAGAQLLRQFL-Q
>Aliifodinibius_roseus_DSM_21986_HisH 
IAIINYDAGNLASVSNALKRLDVITNKRADGVIFPGVGHASPAMASLRPVLGICLGMQLL
SEE-G-DAQGLGIIKVPHMGWNTFLVRGFFYYVHSYYAEYTIAFASVVSRDNFTGVQFHP
EKSGPTGARLLRNFI-E
>Gracilimonas_mengyeensis_DSM_21985_HisH 
IAIIKYKAGNTASVANALERLGYLAETKADGIIFPGVGHAGAAMQSLKPVLGICVGMQLL
SSE-G-NTVGLGIIKVPHMGWNRIILRNILYFVHSYYAEDTLAFTAIVAKDNFIGVQFHP
EKSGNVGSLILQNFL-D
>Rubrivirga_marina_SAORIC-28_HisH 
TTLIDYGIGNLRSLAKAFAAAGVRTDDEAERLVLPGVGAFGACAAELRPLLGVCVGMQLL
SEERG-EHAGLGLLKVPHMGWNRLIVEGDVYFVHSYHATDVVAVPAVVGRANVVGVQFHP
EKSARAGLAMLRRFA-S
>Rhodothermus_profundi_DSM_22212_HisH 
VTLIDYGIGNLRSLEKAFQAVGQRTDQRARRLVLPGVGAFGACMAELHPLLGVCAGLQLL
SEEHG-RHEGLGLLKVPHMGWNTILLNGIFYFVHSYYANDVLAFPAIVGRGRVFGVQFHP
EKSQQRGLRILKNFL-D
>Rhodothermus_marinus_DSM_4252_HisH 
VTIIDYGIGNLRSLEKAFQAVGLRTDRQAERLVLPGVGAFGACMAELRPLLGVCAGLQLL
SEEHG-RHEGLRLLKVPHMGWNTILLEGIFYFVHSYHADDVLAFPAIVGRGRVFGVQFHP
EKSQQHGLRILKNFL-D
>Longimonas_halophila_KCTC_42399_HisH 
TTIIDYGIGNLRSIEKAFEAVGVRTDDSADRVVLPGVGAFGACMTEVAPFLGVCVGMQML
GHERG-TYEGLDIMKVPHMGWNTLLLDDIVYFVHSYHADDVLAFPAIVQRDNVFGVQFHP
EKSHAVGLQLLKNFA-A
>Longibacter_salinarum_KCTC_52045_HisH 
VTIVDYGIGNLRSVEKAFHAVGLRTDDQAERLVLPGVGAFGACINEIRPFLGVCVGMQLL
GLEHG-THRGLGLLKVPHMGWNVLLLDGLVYFVHSYHAADVLAFPAVVQRDNVFGVQFHP
EKSQYHGLRILENFT-Q
>Salinibacter_ruber_DSM_13855_HisH 
TTIIDYGIGNLRSIEKAFETVGHRTDDEAERLVLPGVGAFRACIDEIRPFLGVCVGMQLL
GYEKG-EHEGLGVLTVPHMGWNAILLDELVYFVHSYHPDDVLTFPSVVQRDNVFGVQFHP
EKSQAAGLGLLDNFA-A
>Phaeodactylibacter_xiamenensis_KD52_HisH 
VAIIDYNAGNVRSVQFAMQRLGHLTGDAAEKVIFPGVGEANTTMAYLRPVLGICLGMQLL
SEE-N-DTDCLGIIKIPHMGWNSILFSPGVYFVHSYYVPYTTAFSSALQKDNFYATQFHP
EKSGKVGEAILKHFI-Q
>Thermoflavifilum_thermophilum_DSM_14807_HisH 
IAVIRYHAGNIQSVLFALERMGHVTDNSADRVIFPGVGEASSAMSYLKPVLGICLGMQLM
SEE-N-NTPCLDIFKVPQIGWNQILFEGVVYFVHSYYVAYTIAYSAAIQRDHFYAVQFHP
EKSAEVGERILRNFI-H
>Filimonas_lacunae_NBRC_104114_HisH 
IVIIKYNAGNIQSVLYALERINLVTDDKADKVIFPGVGEASSAMRYLRPVLGICLGMQLM
SEE-N-NTECMGIFKVPQIGWNNILFDQVCYFVHGYYAEHTIAYSSGLHKNNFFGVQYHP
EKSANVGEQILKNFI-E
>Niastella_koreensis_GR20_10_HisH 
LVIIKYNAGNIQSVLYALERIGVVTDDSAGKVIFPGVGEASSAMRYLKPVLGICLGMQLM
SEE-N-DTTCLGIFKVPQIGWNNILFADLCYFVHGYYAEHTIAYSSALQRDNFYGVQFHP
EKSAKAGELILKNFL-S
>Solitalea_koreensis_DSM_21342_HisH 
IGIINYGAGNIFSLQSALDRLGKIIESSCDRYIIPGVGHAAPAMKKLNPVLGICLGMQLL
SEE-G-NTDLLNLIKIPHIGWNKVIFKNIFYFVHSYYLAYTLAYASSIKKNNYFGVQFHP
EKSGKVGELLLKNFS-E
>Sphingobacterium_spiritivorum_ATCC_33861_HisH 
IGIINYGAGNIFSLTAALDRVGMMINLQCDRIIIPGVGHAGAAMQKLRPVLGICVGMQLM
SEE-G-NAGLLKIVKVPHMGWNSILFLHIFYFVHSYFIDYTIAFSAAMSKGNFYGVQFHP
EKSGKAGEQLLLNFS-K
>Pedobacter_psychrophilus_CCM__8644_HisH 
TGIVNYGAGNIFSLTAALERLNGMINSLYERIIIPGVGHAGAAMKKLIPVLGICVGMQLI
SEE-G-NSEMLGIIKVPHMGWNQILFAGIFYFVHSYYIKFTISFSASIKKNNFYGVQFHP
EKSGEAGEKLLQNFA-H
>Arcticibacter_svalbardensis_MN12-7_HisH 
IGIINYGAGNIFSLTAALDRQHEMVASKYDHFIIPGVGHAGAAMQKLEPVLGICVGMQLM
SEE-G-NSDLLGITKVPHMGWNRVLFNGIFYFVHSYFITFTVAFSAAFSKNNFYGVQFHP
EKSGEAGEQLLKNFS-E
>Mucilaginibacter_mallensis_MP1X4_HisH 
IGIIRYGAGNIFSLTAALERLGGMIFKQYDRYIIPGVGHAGAAMNKLEPVLGICVGMQLL
SEE-G-DSNLLNIFKVPHTGWNQTLFENIFYFVHSYFIAYTLSFSASIWRDNFFGVQFHP
EKSGKYGETLLTNFS-K
>Pedobacter_insulae_DSM_18684_HisH 
IGIINYGAGNIFSLTAALTRQDGMVNTLYSHIIIPGVGHAGAAMQKLTPVLGICVGMQLL
SEE-G-NAELLAIFKIPHMGWNKILFEGVFYFVHSYFIIFDIAFSAAIQKDNFYGVQFHP
EKSGKEGERLLKNFS-N
>Pedobacter_heparinus_DSM_2366_HisH1 
IGIVNYGAGNIFSLTSALDRLTGMVNTKYTHIIIPGVGHAGTAMKKLEPVLGICVGMQLL
SEE-G-DAVLMDIVKIPHMGWNNILFEGVFYFVHSYFITFDIAFSAAVQKDNFYGVQFHP
EKSGAAGERLLKNFS-N
>Pedobacter_heparinus_DSM_2366_HisH2 
IVIIDYGVGNTFSVSNAIKHLGTISDQNADVLILPGVGAFEEAINNLKPILGICVGMQLM
SEENG-IHNGLNWIAVPHVGWNNVLFGVIFYFDHSFHFKYVTGVTASIQKENVFGVQFHP
EKSQTNGLKLFRGFF-N
>Microscilla_marina_ATCC_23134_HisH1 
VAILRYNAGNTQSVQYALERLGLVTDDSADKVIFPGVGHAYSAMNYLKPFLGICLGMQLL
SEE-G-DTACLGVFKVPHMGWNNLITKGLVYFVHSYYVDYTTAFSAMLEKDNFHAAQFHP
EKSSQQGSQIIQNFL-E
>Microscilla_marina_ATCC_23134_HisH2 
ITIIDYGIGNLGSVFNMFKKIGKVTSNQAEKLLLPGVGAFDKAMTKINPLLGICLGMQLL
SEE-G-KIPGLGWIKVPHMGWNEVLVKDLFYFVHSYYVENVLLFDSAIWKDNIYGAQFHP
EKSHKFGMKLFDNFD-K
>Cesiribacter_andamanensis_AMV16_HisH 
VALVKYNAGNIRSVTYALQRLGCISDDAADKVIFPGVGEASTAMRYLKPVLGVCLGLQLM
SEE-G-DTPCLGIFKVPHMGWNLLLFSGLLYYVHSYYAAGTIGYSAALHKDNFYALQAHP
EKSGKTGEKILENFL-K
>Reichenbachiella_agariperforans_DSM_26134_HisH 
VVIIDYGAGNVRSVKFALERMGMLSRDSADKIIFPGVGEASSSMKALEPFLGICLGMQMM
SEE-N-NTQGLGIFKVPHMGWNQIIFNGLMYFVHSYYVEWTIAFSAALHKDNFYGCQFHP
EKSGTFGQQILKNFI-E
>Roseivirga_ehrenbergii_KMM_6017_HisH 
VVIVDYNAGNVQSVTYALERLGVLSADSADRVIFPGVGEASTAMRFLKPVFGVCLGLQLM
SEE-N-NTDCLGIFKVPQMGWNNLLFKGIVYYVHSYYAEYTIAFSAALNKDNFYALQAHP
EKSGKVGERILQNFL-D
>Marivirga_tractuosa_DSM_4126_HisH 
VAIIKYNAGNIKSVLLALKRLGNLTDNAADRVIFPGQGEAKSAMKYLKPFLGICLGLQLL
SEE-G-DTECLGIFKVPHMGWNT-IFQGIFYFVHSYYADQTISFSNVLKKDNFYAIQPHP
EKSAEAGEQFLKNFLFE
>Cyclobacterium_marinum_DSM_745_HisH 
VAVIKYNAGNVKSVLYAMERLGTLTDDKADKVIFPGQGEASTAMKYLKPFFGICLGLQLL
SEE-Y-DTQCLGIFKVPHIGWNNLLLEGLVYYVHSYYAKYTIAFSAMLHKDNYYAMQGHP
EKSSVVGEKILNNFL-K
>Belliella_baltica_DSM_15883_HisH 
VAVIKYNAGNVQSVLYALERLGVLTDDKADRVIFPGQGEASTAMRYLKPFFGVCLGQQLL
SEE-N-DNACLGVFKVPHVGWNNLLLKGLVYYVHSFYCDYTIAFAGLMHKDNFYAMQAHP
EKSGLVGERILKNFL-S
>Algoriphagus_ratkowskyi_DSM_22686_HisH 
IAVIKYNSGNVQSVLYALERLGELTDDAADKVIFPGQGEASSAMRYLKPFLGVCLGLQLL
TEE-N-DTECLGIFKVPHVGWNELILKDLVYYVHSFYAEFTIAFSGILHRDNYYAIQAHP
EKSGLVGEKILENFL-S
>Algoriphagus_hitonicola_DSM_19315_HisH 
VAVIKYNAGNVQSVLYALERLGELTDDSADKIIFPGQGEASSAMTYLKPFLGVCLGLQLL
SEE-N-DTDCLGIFKVPHIGWNELLLRDLLYYVHSYYAEVTIAFTAILHRDNYWAIQAHP
EKSSTVGEKMLSNFL-N
>Flexibacter_flexilis_DSM_6793_HisH 
VAIVEYNAGNVQSVKYALERLGVLTSDSADKVIFPGVGEASSAMRFLKPVLGICLGLQLL
SQE-G-DADCLGVFKVPHVGWNTLLLKDLVYYVHSYYAPYTIAFSAMLHRDNFYAAQFHP
EKSSEVGEKIIANFL-N
>Rufibacter_tibetensis_1351_HisH 
IVIVDYKAGNVQSVLFALERLGTVTSNSADKVIFPGVGEASSAMRALKPFLGVCLGMQLL
SEE-G-DTVMLGIIKVPHMGWNNLLFTGIAYFVHSFYAEHTIAFSAALQYKNFYAVQFHT
EKSGPAGAHILQNFL-N
>Pontibacter_actiniarum_DSM_19842_HisH 
LVIVDYKAGNVQSVLFALERLGTLSSDSADKVIFPGVGEASSAMAQLKPFFGVCLGMQLL
SEE-G-DTDLLNIIKVPHMGWNQLLFEGLVYYVHSYYVEYTIAFSAALQYKNFYAAQFHP
EKSGPAGAQILKNFL-A
>Hymenobacter_roseosalivarius_DSM_11622_HisH 
IAVIDYKGGNVQSVLFALERLGTLTADRADKIIFPGEGEAASAMRELRPFLGVCLGMQLL
SEE-N-DATMLGILKVPHMGWNTLLFAGLVYFVHSYYADYTIAFSAAVQHKNFYAVQFHT
EKSGPVGTRILENFL-K
>Cytophaga_hutchinsonii_ATCC_33406_HisH 
LAIVKYNAGNIQSVIYALNRLGVLTDDSADKVLFPGQGEASNAMNYLRPVFGICIGQQLL
SEE-N-NTDCLGIIKVPQIGWNTVLFKGIVYFVHSYYVAYQIAYACALQKDNFYAVQFHP
EKSSDVGEQILKNFI-E
>Siphonobacter_aquaeclarae_DSM_21668_HisH 
TVIIKYNAGNVQSVMYALERIGLWTDDTADRVIFPGVGEASTAMAYLRPVLGTCVGMQLL
SEE-N-NTTAMGIFKVPHVGWNNLLTAGMVYFVHSYAAAYTVAFSAMLQKDNFYAAQFHA
EISGKEGQQILENFL-K
>Leadbetterella_byssophila_DSM_17132_HisH 
VAILKYNAGNIRSVMIALERLGVLTDDKAERIIFPGVGEAGTAMKSLKPFLGTCVGMQLL
SEE-S-HTECIGIFKIPQTGWNSILCNGLVYYNHGYYAADTVAYSAILQKDNFFACQFHS
EISGKVGEQIFKNFL-T
>Dyadobacter_fermentans_DSM_18053_HisH 
TVIIKYNAGNVQSVMYALDRIGLYTDDSADKVIFPGVGEASTTMSYLRPVFGTCVGMQLM
SEE-N-NTDCMGIFKVPHMGWNNILTAGLVYFVHSYAAEYTVAFSAMLHKDNFYAAQFHC
EISGNAGQQILENFL-K
>Spirosoma_linguale_DSM_74_HisH 
TVIIKYNAGNVQSVMYALDRLGLLTDDSADKVIFPGVGEASTAMAYLRPVLGTCVGMQLM
SEE-N-DTTCMGIFKVPHTGWNNILTEGLVYFVHSYAAPETTAFSAMLHRDNFYAAQFHA
EISGNVGQRILENFL-T
>Odoribacter_splanchnicus_DSM_20712_HisH 
VVIIDYGAGNVFSVTTALQRLGVLSSDRADRVIFPGVGQAAAAMKQLKPVLGICLGMQLM
SEE-E-NTWGLGIFKVPHMGWNTVLFQGIMYFVHSYYVAYCIAFAAAICKNNFYGCQFHP
EKSAGAGEKIIKNFL-D
>Draconibacterium_orientale_FH5T_HisH 
IVIIKYNAGNIESVNNALNRLGEITADKADKVIFPGVGEASTTMAYLRPVLGICLGLQLM
SEE-N-DTECLGIFKVPHMGWNAILFTADVYFVHSYYAEHTIAFSAALHRDNFYATQFHP
EKSGTIGAKILENFL-K
>Thermophagus_xiamenensis_DSM_19012_HisH 
IAIIKYNAGNIRSVSFALERLGIITGDKADKVIFPGVGEASTTMAFLKPVLGICLGLQLM
SEE-G-DTECLGIFKIPHMGWNNLLFNPEVYFVHSYYVAETIAFSAALQKDNFFATQFHP
EKSGSVGEQILKNFL-S
>Paludibacter_propionicigenes_WB4_HisH 
VVIIKYNAGNIRSVLFALERIGIVTDDSADRVIFPGVGEASSAMKYLKPVLGICLGMQLM
SEE-N-DTQCLGIFKIPQIGWNNILFRGVMYFVHSYYVDNAIAYSSAVHKNNFYAVQFHP
EKSGEVGQKILENFI-Q
>Parabacteroides_distasonis_ATCC_8503_HisH 
VAIIKYNAGNIYSVDYALKRLGIITADKADKVIFPGVGEAFTTMEYLRPVLGICLGMQLM
SEE-G-NADCLGIFKVPHMGWNTLLFNERVYFVHSYYVEYTAAFSAALHKDNFYATQFHP
EKSGSVGEVILKNFL-K
>Coprobacter_fastidiosus_NSB1_HisH 
VAIVKYNAGNIYSVDCALRRVGEITDNSADKVIFPGVGEAASTMHYLKPVLGICIGMQLM
SEE-G-DVDCLNIFKIPHMGWNTVMFPQHVYFVHSYYVEYTTAFSAALHKDNFYASQFHI
EKSGAVGEDIFNHFL-S
>Bacteroides_vulgatus_ATCC_8482_HisH 
IAVVKYNAGNIYSVDYALKRLGTITSDSADKVIFPGVGEAETTMSHLRPVLGICLGMQLM
SEE-G-NADCLGIFKVPHMGWNTLLFKGFVYFVHSFYVEFTAAYSSALHKDNFYATQFHP
EKSGAVGERILRNFL-E
>Bacteroides_helcogenes_P_36-108_HisH 
VAVIKYNAGNIRSVDYALRRLGVITADAADKVIFPGVGEAETTMDFLRPVLGICLGMQLM
SKE-G-NTDCLGIFKVPHMGWNTILFKGFVYFVHSYYVDCTAAFSAALHKDNYYATQFHP
EKSGSVGERILQNFL-D
>Bacteroides_fragilis_NCTC_9343_HisH 
VAVIKYNAGNIRSVDYALKRLGVVTSDAADKVIFPGVGEAETTMLHLKPVLGICLGMQLM
SEE-G-NVDCLGIFKVPHMGWNTILFKGFVYFVHSYYVEFTAAFSAALHKDNFYATQFHP
EKSGEAGERIIKNFL-E
>Paraprevotella_clara_YIT_11840_HisH 
VAIVKYNAGNIYSVVNALKRLGELTDDKADRVLFPGQGEAGSTMAYLRPVLGICIGQQLM
SEE-S-DTDCLGIFKVPHMGWNTLLFKGLVYFVHSYYVPYTIAFSAALHKDNFYATQFHP
EKSGSVGERILKNFL-D
>Fluviicola_taffensis_DSM_16823_HisH1 
VVIIDYGAGNIFSVQQAFKRLGTLSNETATHVIFPGVGHAKSAMEQLKPVLGICLGMQLM
NEE-G-NLDGLGIFPIPHMGWNDVTF----YFVHSYVAEETSGFSAALKKDNFYGVQFHP
EKSGVAGENLLNQFLAE
>Fluviicola_taffensis_DSM_16823_HisH2 
IVIVDYGLGNLGSIKNMFQHIGVISSNAATKLVLPGIGSFDQGMTNLYPILGICLGMQLM
SEE-G-ILPGLSWIPVPHLGWEYVLLSGFFYFAHSYYVEEVLLFDAAIQKGNILGVQFHP
EKSHKYGMQLLTNFA-S
>Schleiferia_thermophila_DSM_21410_HisH 
VAIVKFNAGNITSVKFALEKLGVITDDEADRVILPGVGEASSAMNYLRPFLGICLGMQLL
SDE-G-NADGLNIIKVPLIGWNCVLFFGLQYFVHSYYLDRTIAYSAAVRHLNFRGVQFHP
EKSAEPGLQILKNFL-R
>Algoriella_xinjiangensis_XJ109_HisH 
IAIIKYNAGNVKSVYNAVTRLGVITDDNADKVIFPGVGEASSAMAYLKPTLGICLGQQLM
SEE-G-NVDCLDIFIVPHMGWNTILFNDVIYYVHSFYCEYTIAYSAALNKNNFYATQFHP
EKSAGIGEQILKNFL-S
>Chryseobacterium_gleum_ATCC_35910_HisH1 
IAIIKYNGGNVNSVQNALNRLNIITDDKADKVIFPGVGEASSTMKLLKPVLGICLGMQLM
NEE-G-NTEGMGIFIVPHMGWNTVLFSGIVYFVHSYYCDFTTSFSASLQKDNFYAVQFHP
EKSGIVGNQIVKNFI-N
>Chryseobacterium_gleum_NCTC11432_HisH2 
ITIIDYGVGNINAFVNVYKRVDKIARTGAQKLILPGVGHFDHAMTQLNPVIGICVGMQMM
SDE-G-IMEGLKWIRLPHMGWNDVLFEGLFYFLHTYYFEDIMAFASAAHHENKFGIQFHP
EKSHHYGEILLHNFA-K
>Wenyingzhuangia_marina_DSM_100572_HisH 
IVIINYGAGNIQSIRFAIERLGVLSNDSADKVIFPGVGEASSAMKMLKPVLGICLGMQLM
SEE-G-DTTGLGIFKVPQIGWNQIIFNDVMYLVHSYYAKETIAYSTALQKANFYGVQFHP
EKSSTDGAKILENFL-N
>Tenacibaculum_maritimum_NCIBM_2154T_HisH 
LVIIDYGAGNIKSIQFAFKRLDVLSSDNADKVIFPGVGEAGFAMKKLRPTLGICLGMQLM
TEE-S-NTTGLKIFRSPQIGWNSILFKNVMYLIHSFYATEEIAYAVALQKNNFYGVQFHP
EKSGKEGAKILYNFL-Q
>Polaribacter_filamentus_ATCC_700397_HisH 
LIIINYGAGNIKSIQFAFKRLGILSNNTADKVIFPGVGEASTAMKMLQPVLGICLGMQLM
SEE-G-DTKGLGIFKVPQMGWNVILFTGIMYLVHSFYAEEAIAYASALQKDNFYGVQFHP
EKSGVEGSKILENFL-N
>Myroides_phaeus_DSM_23313_HisH 
IAILKYNAGNIQSVENAVQRLGIVTDDAADKVIFPGVGEASSAMAYLKPVLGICLGMQLL
TEE-G-NTQGIGVFIVPHMGWNDCLFQGIFYFVHSYCAENTIAFSAALQKDNFYAVQFHP
EKSATIGNQLLKNFL-K
>Flavobacterium_cucumis_DSM_18830_HisH 
LAIIDYGAGNVQSVLFALERLGNVTNDAADKVIFPGVGEASSAMKMLEPVLGICLGMQLM
SEE-G-NTNGLGIFKVPQMGWNTILFDGIMYLVHSYYAENTIAYSTALQRDNFFGVQFHP
EKSGIFGEQILKNFL-N
>Flavobacterium_aquatile_LMG_4008_HisH 
IAIVKYNAGNITSVKNAVERLGIVTDDQAEKVIFPGVGEASSAMKYLKPVLGICLGQQLL
SEE-G-NTECLGIFKVPHMGWNTILYSGIFYFVHSFYAQETTAFSASMQKDNFYATQFHP
EKSSSVGEQLLLNFL-K
>Flavobacterium_johnsoniae_UW101_HisH 
IVIINYGAGNIQSIMFAIERLGVLSNNLADKVIFPGVGEASSAMAKLRPVLGICLGMQLM
SEE-G-NTEGLGIFKVPQMGWNQILFKGIMYLVHSFYAAESIAYASALQKDNFYGTQFHP
EKSGDVGEKILGNFL-K
>Imtechella_halotolerans_K1_HisH 
IAIIDYGAGNIQSIKFAIKRLGILTKNGADKVIFPGVGEASSAMMKLIPVLGICLGMQLM
SEE-G-KTQGLGIFKVPQIGWNTILFSEIMYLVHSFYAPSTIAYSAALQVDNFYGVQFHP
EKSSDAGIQLLSNFL-K
>Muricauda_ruestringensis_DSM_13258_HisH 
LVIIDYGAGNIQSIMFAIKRLGVLSHDNADKVIFPGVGEASSAMAKLKPVLGICLGMQLM
SEE-G-NTEGLGIFKVPQIGWNQILFTNIIYLVHSFYAKETIAYSAALQKDNFYGVQFHP
EKSSDVGSQILNNFL-T
>Robiginitalea_biformata_HTCC2501_HisH 
IAIIDYGAGNIQSIRFALERLGDFTSDEADRVIFPGVGEAGSAMEKLEPVLGICLGMQLM
SEE-G-ETRGLGIFKVPQIGWNSILFKGVVYLVHSYFAGDTIAYSAALGRDNFMGVQFHP
EKSSKDGAQILRNFI-E
>Cellulophaga_lytica_DSM_7489_HisH 
IVIINYGAGNIQSIKFAIKRLGVLTDNAADKVIFPGVGEASSAMSKLRPVLGICLGMQLM
SEE-G-KTKGLEIFKVPQIGWNEILFNKVIYMVHSFYANETIAYSAALQKNNFYGTQFHP
EKSSEVGEQILMNFL-E
>Zhouia_amylolytica_CGMCC_1.6114_HisH 
IVIIDYGAGNIQSIIFAFQRLGVLSNDTADKVIFPGVGEASSAMRKLKPVLGICLGMQLM
SEE-G-STKGLGIFKVPQIGWNQIFFSEIMYLVHSYYAEDTIAYSVALQKNNFYGVQFHP
EKSSIAGEQLIKNFL-S
>Kordia_algicida_OT-1_HisH 
TVIINYGAGNIQSIKFALQRLGVLSNDKADKVIFPGVGEASSAMKKLRPVLGICLGMQLM
SEE-G-NTQGLGIFKVPQIGWNTILFEGIMYLVHSYYANEMIAYASALQKDNFYGVQFHP
EKSSKAGSKILENFL-K
>Gelidibacter_algens_DSM_12408_HisH 
IVIIDYGAGNTKSVQFACNRLGILSNSAADKVIFPGVGQASHAMEMLKPVLGICLGMQLL
TEE-G-DTLGLGVFKVPQMGWNTILFEGLMYLVHSYYAEHTIAYSSALKKENFYGVQFHP
EKSSTEGAQILRNFL-K
>Formosa_algae_KMM_8021_HisH 
VVIIDYGAGNIKSIQFAFKRLGVLSNDNADRVIFPGVGEASSALKMLKPVLGICLGMQLL
SEE-G-NTKGLGIFKVPQMGWNTILFKGIMYLVHSYYAKEAIAYTTAVKHNNFYGVQFHP
EKSSIAGAKLLENFL-N
>Flaviramulus_basaltis_DSM_18180_HisH 
LVIINYGAGNIKSIQFAFKRLGILSNDAADKIIFPGVGEAGSAMKMLKPVLGICLGMQLL
TEE-S-NTKGIGIFKVPQMGWNVILFKGIMYLVHSYYAEQSIAYASALQHDNFYGVQFHP
EKSSLAGEKILKNFI-E
>Ulvibacter_litoralis_DSM_16195_HisH 
IAIIKYNAGNVRSVQNALTKLGVITDNSADKVIFPGVGEASSAMNYLKPMLGICLGLQLM
SEE-G-DTDCLGIFTVPHMGWNNFLCQGIVYYVHSYYAENTTAFSASMRKNNFYATQFHP
EKSAGIGTRILQNFL-E
>Leeuwenhoekiella_marinoflava_LMG_1345_HisH 
LVIINYGAGNIQSIKFAFQRLGVLSDDAADKVIFPGVGEASSAMAKLRPVLGICLGMQLM
STE-G-DTTGLGIFKVPQIGWNEILFTDIMYLVHSFYATEMIAYASALQKDNFYGVQFHP
EKSGVVGEQILKNFL-D
>Nonlabens_tegetincola_JCM_12886_HisH 
IAIVKYNAGNIGSVTNALNRLGIVTDDAADKVIFPGVGEASTAMKYLKPVLGICLGMQLM
SEE-G-STDCLGIFKVPHMGWNNILLKSIVYYVHSYYAEDSLAFASMMNKGNFYATQFHP
EKSAQVGEQLLTNFL-N
>Croceibacter_atlanticus_HTCC2559_HisH 
LVIINYGAGNIKSLQFAFKRLGILSNDKADKVIFPGVGEASSAMKKLKPVLGICLGMQLM
TEE-G-QTEGLGIFKVPQIGWNTILFQQVMYLVHSYYATETISYSSALQKDNFYGVQFHP
EKSSNDGEQLLKNFL-N
>Salegentibacter_salegens_ACAM_48_HisH 
IVIIDYGAGNIQSIKFAIKRLGILSSDAADKVIFPGVGEASSAMKMLKPVLGICLGMQLM
CEE-G-DTDGLGIFKVPQIGWNKILFTGIVYLVHSFYVAETIAYTSAIQKDNFYGVQFHP
EKSSDAGEKILENFL-K
>Zunongwangia_profunda_SM-A87_HisH 
IAIIDYGAGNIQSIKFAIKRLGVLTDDAADKVIFPGVGEASSAMKMLKPVLGICLGMQLM
CEE-G-DTTGLSIFKVPQIGWNQILFEGVVYLVHSFYVEETICYTSAIKKNNFYGVQFHP
EKSSKAGEKILENFL-K
>Prevotella_maculosa_OT_289_HisH 
VAIIKYNAGNIYSVVNALRRLGILTDDKADKVIFPGQGNALEAMAHLRPVLGICVGQQLL
SKE-G-EVDCIGIFKVPVMGWQKILLKGLVYFLHSYYVSYTIAYSACMQKDNFYACQFHP
EKSGKTGERILQNFL-D
>Prevotella_bergensis_DSM_17361_HisH 
VAIINYNAGNIFSVVHALRRLGEITDDKSDRVLFPGQGNAQTTMHHLRPVLGICVGQQLM
SEE-G-DVDCMGIFKVPAMGWNALLFNGIVYFVHSFYVDFTTAYSAALHKDNFWATQFHP
EKSGKVGEQIIANFL-N
>Chryseobacterium_aquaticum_KCTC_12483_HisH 
IAIIKYNGGNVQSVQNALDRLNIVTDNKADKVIFPGVGEASSTMKLLKPVLGICLGMQLM
NEE-G-DTKGMNIFIVPHMGWNTVLFSEIFYFVHSYYCKFTTSFSATLQKDNFFATQFHP
EKSGKIGNLLLKNFL-K
>Arenibacter_echinorum_DSM_23522_HisH 
IVIIDYGAGNIQSIKFAFQRLGILSKAAADKVIFPGVGEASSAMKKLRPVLGICLGMQLM
SEE-G-DTQGLGIFKVPQIGWNQILFKNVIYLVHSFYAEETIAYSAALKKDNFYGTQFHP
EKSSEVGEQILRNFI-E
>Maribacter_cobaltidurans_B1_HisH1 
IVIINYGAGNIQSIKFAIKRLGVLSNDQADKVIFPGVGEASSAMKKLRPVLGICLGMQLM
SEE-G-NTNGLGIFKVPQIGWNQILFKGVIYLVHSYYAKQTIAYSAALQSNNFYGTQFHP
EKSSDVGEQILRNFL-N
>Maribacter_cobaltidurans_B1_HisH2 
VTIIDYQLGNLFSVKQACDTVGEISSKNSAALILPGVGAFIEAMNNLKALFGICLGQQLL
SEEFG-AGNGLDLIKVPHIAWNKVALDEIMYFVHSYYVECILAFCSSILVDNIFATQFHP
EKSGDKGISIYKNLL--
>Olleya_aquimaris_DSM_24464_HisH 
IVIINYGAGNIKSIQFAFKRLGILSNNAADKVIFPGVGEASSAMSMLRPVLGICLGMQLM
SEE-G-NTIGLGIFKVPQMGWNTILFNGVMYCVHSFYANQSIAYASALQRDNFYGVQFHP
EKSSTAGEQLLKNFI-E
>Aquimarina_aggregata_RZW4-3-2_HisH 
IVIINYGAGNIQSIKFAIQRLGILSNDSADKVIFPGVGEASSAMKKLKPVLGICLGMQLM
TEE-G-DTTGLGIFKVPQIGWNQILFKGIIYLVHSYYAKDTVAYSTAFHKDNFYGTQFHP
EKSSVVGEKILKNFL-E
>Burkholderia_cenocepacia_J2315_HisH 
IAIVDYGMGNLRSVAQALKKAEAIVDTAADRVVLPGQGAMPDCMRCLGPLLGVCVGEQML
SAE-G-DTKGLGLLKVPQMGWNRVLWDGVFYFVHSYYVAHTVGFTSAVARDNLFATQFHP
EKSAEVGLRLYRNFV-H
>Geobacter_thiogenes_ATCC_BAA-34_HisH 
IAIIDYGMGNLRSVQKGFERIGEVTADEAQKIVLPGVGAFRDCIHNLQPFLGICLGLQLL
SEEFG-LHKGLGVIPVPHMGWNQILFNNIVYFVHSYYVTVVAAFCAAIRKDNVMATQFHP
EKSQGIGLQMLKNFA-E
>Neisseria_meningitidis_MC58_HisH 
-AIIDYGMGNLHSVLKSVRTAGFLSGDRADKVIFPGQGAMPDCMAALKPFFGICVGAQLL
SEE-G-NTDGLGWFKVPHMGWNTVLFKDIFYFVHSYYFETILGFACIVGKDNVFATQFHT
EKSHDAGLTMLKNFL-N
>Sphingomonas_wittichii_RW1_HisH 
IALIDYGAGNLRSVENALKAAGTVTADRADRIVLPGVGAFAACMGGLTPFLGVCVGMQLL
GHEHG-RTPGLGWIKVPHMGWNDVLIVPGAYYLHSYVFAERLAITAAVGRDNIVGVQFHP
EKSQAYGLALLARFL-E
>Xylella_fastidiosa_9a5c_HisH 
VALIDAGGANLGSVRYALQRLGRLVCDGAARVILPGVGSAPEAMARLNPLIGICLGMQLL
SEE-G-DVPCLALLRVPHMGWNRLLLAEVAYFVHSYAVTAAVAFTAIVQQGVRCGAQFHP
ERSAETGARILRNFL-E
>Gloeobacter_violaceus_PCC_7421_HisH 
IALVDYGVGNLHSARKGLEAMGTLSGQAADGVVLPGVGSFDTAITRLNPMLGICLGLQVL
SEE-G-RLPGLGLLTIPHVGWNQLLWRDLVYFVHSYYVEDRAAFTAAVCRDNLMAVQFHP
EKSADTGLRILKNFV-E
>Prochlorococcus_marinus_MIT_9211_HisH 
IGIIDYGMGNLHSVQQSFKRLDRIVKSECNALILPGVGSFDPAMENLRPLLGICLGLQLI
SEE-G-NSEGLGLLRIPHMGWSLLLLDNEMYFVHSYSAEDLAAVTAIVWKDSLGACQFHP
EKSGKSGQRLLSSWL-K
>Akkermansia_muciniphila_ATCC_BAA-835_HisH 
LGVIDYGAGNLRSVLNTFEAAGHLVRTGVTHLVLPGVGAFGDCAEKLRPFLGICVGYQVL
GEESG-QVPGLGILKVPHMGWNSVIWKGMFYFVHSYYPSLIAAFAAAVRHGNLVATQFHP
EKSQKLGVKLLKNFI-S
>Acidobacterium_capsulatum_ATCC_51196_HisH 
IAVIDYKAGNLTSVLKTLRAAGVLTDDRAQKLILPGVGHFSATRF-LEPFLGICVGMQWL
STEAP-AVQGFGAFKVPHVGWNSLLLAGLVYFTHSYCAT--AAFSAAVERDNIMGVQFHP
EKSGEAGLRILENFV-R
>Hungatella_xylanolytica_DSM_3808_HisH 
IAIIDYDAGNLKSVEKALTSLGVVTRDAADKVILPGVGAFGDAMDKLCPFLGICLGQQLL
SEECE-GVKGLSVLKVPHMGWNSLLFKGLVYFVHSYYLSDVAAFGASVERDNVFACQFHP
EKSGDTGLKILKNFI-E
>Lactococcus_lactis_Il1403_HisH 
IVIIDYNIGNLQSVQAAFLRLGVISRDKADALILPGVGAFPTAMNNLKPILGICLGMQVL
GYEIE-ERQGLGLLKIPHMGWNQLTTHYLVYFVHSYQAE-LIAIPAIVGKNNVIGCQFHP
EKSGEIGRKVLKAFL-E
>Micrococcus_luteus_NCTC_2665_HisH 
VAVLDYGSGNVHSALRAVERAGELTRDEADGLLVPGVGAYASVMRALTPVLGICVGHQIL
GVEHGERTAGMGEWVLPHMGWNTVLFAGIFYFVHSYGVDQTISFIAAVENGPLSATQFHP
EKSGDAGLQLLRNWLET
>Streptomyces_griseus_NBRC_13350_HisH 
VVVFDYGFGNVRSAERALAHVGEITRDNADGLLVPGVGAFSACMDGLKPVMGICVGMQIL
GIEHGVETEGLDEWVVPHMGWNTVLFAGLYYFVHSYAAEVTNAFVAAVENGALWATQFHP
EKSGDAGAQLLTNWIET
>Bacillus_subtilis_168_HisH 
IGVIDYGMGNLYSVSKALERVGFVSEKEADAFILPGVGSFGDAMDNLGLLLGICLGMQLL
SEENG-TASGLGLLKVPHMGWNRLLLTKTAYFVHSYYINALLAVPAVVGKRNVFGAQFHP
EKSSTVGMSILTQFT-K
>Staphylococcus_aureus_NCTC_8325_HisH 
IVIVDYGLGNISNVKRAIEHLGVVSNTQAETIILPGVGHFKDAMSEIKKMIGICLGMQLM
SDE-G-DASGLGFIPVPHLGWN--ML---VYFVHSYQA--VIAIPAIVQFNNYIGIQFHP
EKSGTYGLQILRGFI-N
>Streptococcus_gallolyticus_ATCC_43143_HisH 
IIVIDYDAGNTANVLRALQKIGELSSNAADGLILPGVGAYPAAMAELQPLLGICLGMQVL
GLEHQ-ETQGLGFIPVPHMGWNDLLTAGLVYFVHSYFTEYIDVVPAMIHKDNVYGAQFHP
EKSGDVGLGILEKFI-A
