# Supplementary material for: The Histidine Biosynthetic Genes in the Superphylum Bacteroidota-Rhodothermota-Balneolota-Chlorobiota: Insights into the Evolution of Gene Structure and Organization
Source: Microorganisms. 2021 Jul 3;9(7):1439. doi: 10.3390/microorganisms9071439 (PMC8305728; doi:10.3390/microorganisms9071439)
Supplement: Supplementary file 1 [file microorganisms-09-01439-s001.zip › Supplementary file S2.fas]

>Ignavibacterium album JCM 16511_HisA1
------------------------------------------------------------
------------------------------------------------------------
-------------------MKIIPAIDILDNKLVRLEKGEYDSA-KVYSDDPFEMARTFS
DFGFEWLHIVDLSGAK-SG---KLFITELISRIKNERKLKIQVGGGIRNLSDAKMLIDKG
VDRLVIGSISVIDKQEFEKIISEIGP--------EKIIASV-------DLRDDYVMVKGW
TLNSEVRLSDHIKYCLSINVKTFLCTDIKKDGMLTGPNLELYKNLLSEFP----------
-----------SADFIASGGISCLQDLIALREL---NIYAAVVGKAIYENKIDLKELKKI
VG------------------------
>Ignavibacterium album JCM 16511_HisA2
------------------------------------------------------------
------------------------------------------------------------
------------MHPLKKYLLVIPSIDIKDGKTVRVVQGIPELNCKEYGNDPVEMAMIWR
AENAKMLHVVDFDGAIDH---SHKNFPIIEKICSS-VIIPVEFAGGVRTIEDADTLFDMG
ICRIAISTMALENRQLFNKLFEKHGP--------NKVVISL-------DIIDEELITRGR
QNKTGINYLSFAKEMTELGVERFVVTDIKRNGVLGGPNIQYSLNVAKLTN----------
------------AKVTHSGGVRNKDELLDLQNYLDQGIDSVIIGRALYENRFPCQKIWRI
AESGIFN-------------------
>Melioribacter roseus P3M_HisA1
------------------------------------------------------------
------------------------------------------------------------
-------------------MLIIPAIDILNNKVARLTKGDFNKA-KYYDTTPLEIARKYE
EAGFQWIHIVDLGATL-DK---KINILPVLKEIKNNTGLKLEFGGGIRNSSQVKEALNAG
ADRIVIGSLSIKNKAAFAEIVDEYGA--------DKFVVAL-------DSYNEKILVKGW
TEDSGVSIYEHIDYCKELGIDTFLCTDISRDGTLTGSNTQLYGKIMKYSP----------
-----------DIKLIASGGIGSIHDVLVLSQL---NIYAVIVGKAIYENKINIKDLAKI
GSKENNTLS-----------------
>Melioribacter roseus P3M_HisA2
------------------------------------------------------------
------------------------------------------------------------
---------------MAKKILIIPSIDIQDGKTVRVVQGIPELNCPSYGNDPVEMALIWR
AENAKCLHVVDFNSAWYH---SHVNHDVIRRICES-VIIPVELGGGISNLEDAEKAFDLG
AARIVIGTLAHENKNEYVKILEKFSP--------NKVVAAI-------DVIEGQVVTRGR
RVFTGIDALDYAKMLKELGTERYIVTDVRRNGMLLGPNIELSKKIAEITE----------
------------KKVTHSGGISGYSDLIQLQKEGGNHIDSVIIGRALYENRFSCQKIWRV
AEAGLFN-------------------
>Chloroherpeton thalassium ATCC 35110_HisA
------------------------------------------------------------
------------------------------------------------------------
-------------------MLIIPAIDIKGGKCVRLTRGDFEQE-KIYLDEPSDMAIIWR
KQNAKLIHVVDLDAALTG---KPENFDKIKQIVDT-LDIPIEIGGGIRTAEDAARYLDIG
VYRVVIGSAAVKNPSLVSQLIEKYGP--------RKIVVGI-------DAEDGIAKISGW
TESSQKKDYELALEMKDRGVERIIYTDITRDGTLEGVGYETTKAFAEKAQ----------
------------MRITASGGVFGKQDLSKLCKLEHLGVDSVIIGKALYEERFPCQKLWHL
FEESISLDTNFSTAEQKQNSVAG---
>Prosthecochloris aestuarii DSM 271_HisA
------------------------------------------------------------
------------------------------------------------------------
-------------------MLIIPAIDIKDGKCVRLTRGDFDQQ-KIYLDNPRDMAIIWR
KQNAKMLHVVDLDAALTG---TMVNFEKIREIVAT-LDIPVQVGGGIRSFEDVERYLGIG
VSRVVIGSAAVTNPQLIAELLATFSP--------SQIVVGI-------DAENGIPKIKGW
TESSSMQDYELALEMKKLGVKRIIYTDISRDGMMQGVGYESTRRFAMKAG----------
------------MRVTASGGVTSSDDLKKLQTLEQYGVDSVIVGKALYESNFPCQQLWYN
YEKGMGIDCNFTTASVRGKCCF----
>Chlorobaculum tepidum TLS_HisA
------------------------------------------------------------
------------------------------------------------------------
-------------------MLIIPAIDIKEGKCVRLTRGDFAQK-KIYLDNPCDMAVIWR
KQNAKMIHVVDLDAALTG---ETVNFERIREIVNV-LDIPIQVGGGIRSVEAVEKYLDIG
VSRVVIGSAAVTNPGLIADLLKKYRP--------SQIVVGI-------DAEHGVPKIKGW
TESSNMQDYELAGEMKKLGVERIIYTDITRDGMLQGVGYETTKRFAEKAG----------
------------MKVTASGGATTSDDLHKLRSLEKYGVDSVIIGKALYECNFPCQELWYA
YEQGLGIDGEFSTARKK-ECCS----
>Chlorobaculum limnaeum DSM 1677_HisA
------------------------------------------------------------
------------------------------------------------------------
-------------------MLIIPAIDIKDGKCVRLTRGDFAQK-KIYLDNPCDMAVIWR
KQNAKMIHVVDLDAALTG---ETVNFERIREIVNV-LDIPIQVGGGIRSVEAVEKYLEIG
VSRVVIGSAAVTNPGLIVELLKKYRP--------SQIVVGI-------DAEHGIPKIKGW
TESCDMQDYELAAEMKKLGVERIIYTDITRDGMLQGVGYESTKRFAERAG----------
------------MKVTASGGVTTSDDLHKLRSLEKYGVDSVIIGKALYECNFPCQEMWYA
YEGGLGIDGEFSTARKK-ECCS----
>Chlorobium luteolum DSM 273_HisA
------------------------------------------------------------
------------------------------------------------------------
-------------------MLIIPAIDIKDGKCVRLTRGDFSQQ-KIYLDNPLDMAIIWR
KQNAKMLHIVDLDAALTG---EMVNFERIRQIVEE-LDIPVQVGGGIRSADDVKRYLDMG
VGRVVIGSAAVTNPELVRELMKTWRA--------SKIVVGI-------DAVNGVPKIKGW
TESANLKDFELAQRMKDMGIERIIYTDITRDGMLQGVGYETTRRFAELAG----------
------------MKVTASGGVTNSEDLRRLAGLQYCGVDSVIIGKAFYECNFPCQELWYN
FEEGICLDHNFSTARKR---------
>Chlorobium limicola DSM 245_HisA
------------------------------------------------------------
------------------------------------------------------------
---------------MFFVMLIIPAIDIKDGKCVRLTRGDFNQQ-KIYLDNPRDMAIIWR
KQNAKMLHIVDLDAALTG---EMVNFERIKEIVEE-LDIPIQVGGGIRSLEAVKRYLDIG
VSRVVIGSAAVTNPELIGELLKTYRP--------SRIVVGI-------DAENGIPKIKGW
TESSGMKDYELALQMKQMGIERIIYTDISRDGMMQGFGYETTRRFAEKAG----------
------------MKITASGGVTSSEDLKRLVQLQKYGVDSVIIGKALYECNFPCQEMWYN
YEGGICLDHNFSTARKR---------
>Chlorobium phaeobacteroides DSM 266_HisA
------------------------------------------------------------
------------------------------------------------------------
-------------------MLIIPAIDIKDGRCVRLTRGDFNQQ-KIYLDNPCDMAIIWR
KQNAKMLHVVDLDAALTG---EMVNFLKIEQIVRE-LDIPLQVGGGIRSLDAVKRYLDIG
VGRVVIGSAAVTNPGLIEEVLKIYRP--------SKIVVGI-------DAENGIPKIKGW
TESCGMKDYELGLEMKQMGIERVVYTDISKDGMMQGFGYESTKRFAEMTG----------
------------MKVTASGGVTSSDDLMKLVGLQQYGVDSVIIGKALYECNFPCQELWYN
FEEDICIDHNFSTARKK---------
>Fodinibius salinus DSM 21935_HisA
------------------------------------------------------------
------------------------------------------------------------
-------------------MRVIPAIDLLNGKVVRLHKGNYDEA-KIYNDDPIAEAQKFK
DAGFDHIHVIDLNGAKEGK---FVNLEYIQKIING-VGLSVQTGGGIRSYEDAAMLLDTD
LSNIICSSMAVKSPNEWLNVLDKYGD---------SAILGM-------DLKDGQVAYSGW
LETLDKSLNDFLQPMIKRGLSTVLSTDISRDGTLEGPNMELYRQLSEQFP----------
-----------NLNFIASGGVSNASDLATLNND---GQYGVVVGRAYYEGKISLDEMLQY
HSG-----------------------
>Aliifodinibius sediminis DSM 21194_HisA
------------------------------------------------------------
------------------------------------------------------------
-------------------MIVIPAVDLLDGHVVRLQKGDYEQV-TIYNENPLQEARKFK
EAGFTHIHIVDLNGAREGK---FVNLGNITKIIDE-LDLSIQTGGGIRSYKDAAMLLDQG
VSNIICSSMAVKNQDDWLKVLDRYGK---------RAILGM-------DLKEGKVAYGGW
LKTLDQSLDDFLHPMIERGLSTVLCTDISRDGTLEGANTELYQSLQQQYP----------
-----------MLQFIASGGVSGPGDLATLDEE---NLYGVVVGRAYYEKKISLEEMLHY
HREA----------------------
>Aliifodinibius roseus DSM 21986_HisA
------------------------------------------------------------
-----------------------------------------------------MRENADI
DQKNGFEKPSVNANITNAIMIVIPAVDLLDGQVVRLQKGDYEQV-TVYNEDPLQEARKFK
DAGFNHIHIVDLNGAREGT---FVNLAHINEIINE-LGLSVQTGGGIRSYDDAATLFDHG
VSNIICSSMAVKNREDWLSVLDTYGE---------QAILGM-------DLKEGKVAYGGW
LKTLDQSLDNFLRPMIERGLSTVLCTDISRDGTLEGANTGLYRSLQQQYP----------
-----------GLQFIASGGVSGLGDLKTLSEE---QLYGVVVGRAYYEQKITLEQMLRY
HRDRD---------------------
>Gracilimonas mengyeensis DSM 21985_HisA
------------------------------------------------------------
------------------------------------------------------------
-------------------MQTIPAIDLLNGQAVRLHKGSYEEV-TVYDKSPINQARKFK
EAGFEHIHVVDLNGAKEGE---FINLPHIKEIIDE-LDISVQTGGGIRTFDDVEMLLDAG
LSKVICSSMAIKNEEDWLHSLQQYPE---------HMILGM-------DLKDGKIAYSGW
LETAEESVESFLSRMIDEGLQEVLCTDISKDGTLAGPNFDLYHDLHRSFP----------
-----------KVRLIASGGVSSLEDLETLDEA---DIDAVVIGKAYYEGRMSLEQMAGF
NR------------------------
>Rubrivirga marina SAORIC-28_HisA
------------------------------------------------------------
------------------------------------------------------------
------------------MMLVIPAIDLRDGRCVRLRQGRYEDE-TVYFDDPVRMAKLWR
VMNAKVLHLVDLDAARTTADEVSDNRAVIAQIAET-LDVPVQVGGGIRTLDDVQAMLDLG
VYRVVMGTAAVRDPDLVSEVIERFGA--------SRVVVGI-------DAHDGEVMTEGW
EAGSGVDAVDLALDMERRGVRRFVYTDISRDGTLEGPNIEAYRELAEQLDK---------
------------AHLTASGGVGDYKDLLALQAVEASGVDSVIVGRALYENRFPCQQFWCW
HRKNEVDLERFSTARLALKGK-----
>Rhodothermus profundi DSM 22212_HisA
------------------------------------------------------------
------------------------------------------------------------
------------------MLLVIPAIDIRGGRCVRLYQGAYERE-TVYFDDPVKMACLWR
VQNARVLHVVDLDAARG----QGHNREVIGAICRT-LDIPIQVGGGIRTLEDIESLLQQG
VYRVVLGTVAVREPDLVSEAIARYGC--------SRVVVGI-------DARDGEVRVQGW
TEGTGVDAVALALDMEQRGVRRFVYTDISRDGTLEGPNVDMYRTLGMHLKK---------
------------ARITASGGVGGYRDLMRLQELAPYRVDSVIIGRALYENRFPCQQFWCW
HDKENVDLTRFSTAPLRRKIKLPTAK
>Rhodothermus marinus DSM 4252_HisA
------------------------------------------------------------
------------------------------------------------------------
---------------MPLARRIIPCLDVDRGRVVKGVN--FVDL--VDAGDPVEQARFYD
QAGADELVFLDITATHEGR---AIMHEVVRRTADQ-VFIPLTVGGGLRTLEDMRAMLQAG
ADKVSINSAAIRNPELITAGAEAFGS--------QCIVVAIDARRVSDDPPRWEVYTHGG
RRPTGIDAIEWAQEAEARGAGELLVTSMDRDGTKDGYDLELLRTISSRVS----------
------------IPVIASGGAGTLEHLRQAFVEG--QADAVLAASIFHFRIYTIQEAKAY
LLRAGIPVRLTEPVDVVA--------
>Longimonas halophila KCTC 42399_HisA
------------------------------------------------------------
------------------------------------------------------------
------------------MALVIPAIDLRGGRCVRLHQGSYDEE-TVYFDDPVKMAKLWR
VQNARVLHVVDLDAARG---DESPNREAIRGITDA-LDIPVQMGGGIRSLDDIEAALEMG
VYRVIIGTAAVRNPPMISEAVERFGP--------QRIVVGI-------DARDGEARVQGW
TEGSGVDAVELALDMQERGVSRIVYTDISRDGTMEGPNVQAYRTMGAALST---------
------------TKITASGGVGAHKDLLSIQTLGNYGIDSVIVGKALYENVFPCQQFWSW
NQKDEIDLDTFSTAPLHDPSVLQ---
>Longibacter salinarum KCTC 52045_HisA
------------------------------------------------------------
------------------------------------------------------------
------------------MALIIPAIDLRGGRCVRLHQGSYDDE-TVYFDDPVDMAKLWR
VQNARTLHVVDLDAARGGSEDREDNREVIRRIADA-LDIPIQLGGGIRSIEDIEQALDWG
VYRVILGTAAVRNPDLVEEAIDRFSC--------RRVVVGI-------DARDGEARVQGW
TEGSGVDAVELALDMERRGVRRIIYTDISRDGTMTGPNVQAYRNLGKALSK---------
------------AKITASGGVGEHKDLVKIQTLSPYNVDSVIVGRALYENRFPCQQFWCW
NDKEKVDLDTYSTARLRDQPSIDADC
>Salinibacter ruber DSM 13855_HisA
------------------------------------------------------------
------------------------------------------------------------
------------------MPLVIPAIDIRDGRCVRLHQGDYDNE-TVYFEDPVKMAKLWR
VQNAQTLHVVDLDAARG---EGEHNRDVIGKMCDA-LDIPIQLGGGIRSMDQIEAALDRG
VYRVILGTAAVRNPDFVERAVEQFSA--------RRVVVSI-------DARDGEVRVQGW
TEGSGLDAVAFAKDMEQRGVRRLVYTDISRDGTMDGPNIQAYRTLGRQLAH---------
------------AKVTASGGVGEHDDLLDIQTLQPYGVDSVIVGTALYENRFPCQQFWAW
QDKDAVDLDTFSTASLR---------
>Phaeodactylibacter xiamenensis KD52_HisA
------------------------------------------------------------
------------------------------------------------------------
-------------------MHPIPAIDIIEGKCVRLTQGDYDRK-KVYNEDPLEVAKAYE
AHGLQRLHLVDLDGAKAKQ---IVNYKVLETLATK-TNLHIDFGGGLKSDEDLRVAFDSG
AKQVTGGTIAVKQPAVFEAWLQRFGA--------ERIILGS-------DVKDGKIAVSGW
QEQSEQELFPFLEGYISKGIRYTICTDVSKDGLLEGTALPLYKDIRLEFTG---------
------------LQLIASGGISSLDELDELRDI---GCFGAIIGKAIYENKISLQELEQW
VLKS----------------------
>Crenotalea thermophila DSM 14807_HisA
------------------------------------------------------------
------------------------------------------------------------
-----------------MPIELIPAIDIINGQCVRLTRGDYQQQ-KVYSPDPLEVARLFE
ASGLRRLHLVDLDGARERK---VKNWEVLERIARH-TSLVIDFGGGITTAEEVKRALQSG
ASLVVVGSMAAREPDLFRQWLDMFGA--------DKFLLGA-------DVKNNHIAIHGW
QQTISKPVVEFLQQQLQMGVKQVFCTDVERDGMLQGPAFELYSQILKALP----------
-----------DIHLIASGGVQSMEDIKRLEQI---GLKGVIVGKAIYEGKISLEEWKKQ
KQPEQGIS------------------
>Filimonas lacunae NBRC 104114_HisA
------------------------------------------------------------
------------------------------------------------------------
-------------------MQIIPAIDIIDGKCVRLTQGDYNQK-KIYNENPLEVAKVFE
GAGLQRLHLVDLDGAKAGA---VKNWKVLEALTSK-TNLVIDFGGGIKQEEDLTIVFNSG
AALATIGSLAVKNEAQFVAWLQQYGA--------DKFLLGA-------DVKDEKIAVGGW
LETTDVDIYSFIHKYMQHGIQQVFCTDVSKDGLLQGPSVELYTNIIGR------------
---------YPKLHFIASGGVATVQDLEDLHKI---GCSGVIVGKAFYEGRISLEQLVQM
NQA-----------------------
>Niastella koreensis GR20-10_HisA
MPIQPVPLNEVWAMRQAVMYPQESISFVQLEDDEKGLHWGLYDSGELVSVISVFDRNGSV
QFRKFATRTNWQGKGYGTRLLQYVMDWAHQQGKQNIWCNARLTATAIYKKFGMQATGKTW
QQYGLDFIKMEKQLVQTKHMQIIPAIDIIDGKCVRLTQGDYEQK-KIYNENPLEVAKEFE
DAGLQRLHLVDLDGAKAGA---VKNWKVLEAIAGK-TSLVIDFGGGIKTEKDVNIVFDSG
AALATIGSLAVKNEFEFVKWLLTYGA--------EKFLLGA-------DVKDEKITVGGW
LETTDITIYDFLQKYIGHGVQQVFCTDVSKDGLLAGPSTALYKKIIER------------
---------FPSLHFIASGGVSNVADLEALAEI---GCTGAIVGKAIYENRISLDELKKF
--------------------------
>Solitalea koreensis DSM 21342_HisA
------------------------------------------------------------
------------------------------------------------------------
-------------------MYVIPAIDILDKKVVRLREGKYDDK-TVYNVSLEEMLEKYI
SYGTNFIHIIDLNGAK-GD---FSNQQYVLEAVKK-LDIKVQYGGGIRSINKVKELLALG
FHRVIVGTQAITDPTFLEKLSKEVCGQIQCS---DQVVIAI-------DVLDEVIKYSGW
MESSPVKLMDYIDRCTNLGFFRFLCTDIDKDGKLAGSGVELYKKLLDHKP----------
-----------FIKLIASGGVSSIKDLEDLKQI---KCESAVVGKAIYEGKVTVEEIKQW
NLQSLAAL------------------
>Sphingobacterium spiritivorum ATCC 33861_HisA
------------------------------------------------------------
------------------------------------------------------------
-------------------MYIIPAIDVLDKKVVRLREGNYDDV-TTYDISLEEQIDRYH
ANGTELVHIIDLNGAK-GD---FSNQEYLFNIIRK-TEMKIQYGGGVRSIEKVKELIDAG
VYRVIVGTQAITNPEFLEELSTLNEGKIKYA---DHIVIAI-------DVLDEVIKYSGW
LESSPIKLIEYIDKCLALGFYRFLCTDISKDGKLGGAGVELYKKLLDHSP----------
-----------IIKLIGSGGISSMDDIRKLQELG--RMESCVVGKAIYENRISIEEIQDW
NLKSLISF------------------
>Pedobacter psychrophilus CCM 8644_HisA
------------------------------------------------------------
------------------------------------------------------------
-------------------MYIIPAVDVLNQKIVRLVEGDYNQV-TQYEVSLEEQIETYQ
SNGTEFVHIIDLNGAK-GD---FSNQKYLFDIIKK-TDMKVQYGGGVRSIDKVKELIDAG
IHRVIVGTQAITNPTFLEELGNEMCNKTKCS---DQVVVAV-------DVLDEVIKYSGW
MESSPIKLMDYIDKCLNLGFYRFLCTDINKDGKLGGAGVDLYKKLLSHSP----------
-----------FIKLIASGGISSMNDIEELNEF---KIESCVVGKAIYENRISIEEIKNW
NLMQLSSI------------------
>Arcticibacter svalbardensis MN12-7_HisA
------------------------------------------------------------
------------------------------------------------------------
-------------------MYIIPAIDILDKKVVRLREGNYESA-TFYDVTLEEMIERYQ
SNGTEFVHIIDLNGAK-GD---FSNQEYLFDIIRN-TEMKVQYGGGVRSIDMVKELIDAG
IHRVIVGTQAITNPDFLLELSKSFNGKDQASSCQDQIVVAI-------DVLDEVIKYSGW
MESSPIKLMDYVDKCLNLGFFRFLCTDINKDGKLGGAGVELYQKLLDHSP----------
-----------FIKLIASGGISSMEDIKAVKQY---KVEACVVGKAIYEGHISIDEIKDW
NLKSLISF------------------
>Mucilaginibacter mallensis MP1X4_HisA
------------------------------------------------------------
------------------------------------------------------------
-------------------MYIIPAIDILNKKVVRLREGDYQQV-TEYDVTLEEMIERYQ
SHGTNFIHIIDLNGAK-ND---FSNQQYLFDVIKK-TDMQVQYGGGIRSIEKVKELLDAG
VQRVIVGTQAITNPDFLKDLSKALVGKDKYG---DRVVIAI-------DVLDEVIKYSGW
MESSPIKLMDYVDKCLALGFFRFLCTDIGKDGKLGGAGIDLYEKLLDHSP----------
-----------FIKLIASGGVSSMHDIEQLSNL---KVESCVVGKAIYEGHITIDEIKNW
NLESLMSI------------------
>Pedobacter insulae DSM 18684_HisA
------------------------------------------------------------
------------------------------------------------------------
-------------------MYIIPAIDILDGKVVRLREGDYNQK-TEYDVSIEEMIERYR
SNGTDFIHIIDLNGAK-GD---FSNQKTLFNIIKK-TEMRVQYGGGIRTIDQVNNLLDSG
IHRVIVGTQAISNPDFLPALSAAFVKKDNYA---NKIVIAI-------DVLDEVIKYSGW
MESSPIKLMDYVDKCLALGFFRFLCTDINKDGKLEGAAVDLYRKLLDHSP----------
-----------MIKLIASGGVSSIEDIKELAKY---DIRSVVVGKAIYENRISIEEIKEW
NLKALSTI------------------
>Pedobacter heparinus DSM 2366_HisA
------------------------------------------------------------
------------------------------------------------------------
-------------------MYIIPAIDILDGKVVRLTEGDYNQK-TVYDVSIAEMIETYR
SNGTEFIHIIDLNGAK-GD---FSNQKALFEVIKK-TDMRVQYGGGIRTIKQVTDLLDAG
IHRVIVGTQAITNPDFLQELSKEVGKKYDYA---NRIVIAI-------DVLDEVIKYSGW
MESSPIKLMDYVDKCLQLGFFRFLCTDINKDGKLGGAAVELYKKLLEHSP----------
-----------FIKLIASGGVSSMKDIEELDKY---DIRSVVVGKAIYENRITIDQIKEW
NLKQMTSL------------------
>Microscilla marina ATCC 23134_HisA1
------------------------------------------------------------
------------------------------------------------------------
------------------MIQIIPAIDIINGQCVRLTQGDYSQK-RVYDKDPIEMAQKYA
DEGFQRLHVVDLDGAKSGA---PKHLALVEQMAAK-TNLTIDYGGGIKTTEQVQAVLDAG
AAMANIGSLAVKQPEVFKGWLQTFGS--------DKILLAS-------DVKGEKIAINAW
QDESEVSIYDFIADFIPSGLTQFFCTDVSKDGLLQGVALELYCKLKQKFP----------
-----------TMTIIASGGVASMQDIEDLNKE---GIDGVIVGKAIYENRIALEELKQF
A-------------------------
>Microscilla marina ATCC 23134_HisA2
------------------------------------------------------------
------------------------------------------------------------
------------------MIKIVPSIAILGGKVVRTIKGDIDQV-QVYDTNPLDLALEFE
NNGIKHLHLVDLDGAKARQ---IVNYNILEMLASY-TQLEIDYTGGITRDDDIRTAFECG
AKHVTAATVAVHEREKFLSWVITYGG--------NKVILAADA-----L--DGVVLTKGW
RKNTGIDLVEHIKSYHERGVRFVKTTEIGRNGTLEGPNFDTYKKLRTEFP----------
-----------ELQILASGGIRSIEDIEQLDAL---GVAGVIIGKSYYDGQIKLKDLQKF
IGVAEQEA------------------
>Cesiribacter andamanensis AMV16_HisA1
------------------------------------------------------------
------------------------------------------------------------
-------------------MHIIPAIDLIGGACVRLTQGDYDQK-TEYNSDPLAVAKEYE
SAGLRRLHLVDLDGAKQRK---IVNLPVLERIASQ-TGLQVDFGGGVQSDEDLQAAFAAG
AHQITGGSIAVRQPEMFARWLQQWGP--------ERIILGA-------DVRGREIAIGGW
QEGGGIELMPFLQKYSAMGVRYVICTDVSKDGLLQGPSLRLYQEILAE------------
---------FPGLHLIASGGVATLDDLHQLRDI---GCWGCIVGKAIYENRISIEELVQF
ESGQ----------------------
>Cesiribacter andamanensis AMV16_HisA2
------------------------------------------------------------
------------------------------------------------------------
------------------MIKIVPSIAVIKGQCVHVDKSNFNKV-TKYDVNPLEVAQKFE
DHGIEQIHMVDLEGARRGR---PVNYGVLETIAGY-TKLQIDFSGGITTDGDISKAYEYG
ASYITAASIAVSRKELFTSWLISYGR--------EKITLGADA-----L--NGKIAIRGW
AKTTEIDVADHIGYFYERGLKYVKTTDISRDGELSGPSIDLYKHLIERYP----------
-----------GICILASGGISTIEDIERLQDI---GVWGVIFNRAFYEDKLKLKDLERF
TQHV----------------------
>Reichenbachiella agariperforans DSM 26134_HisA1
------------------------------------------------------------
------------------------------------------------------------
-------------------MRIIPAIDLIDGKCVRLTKGDYDQK-KIYNENPLEVAKEFE
AAGIKHLHLVDLDGSKARE---IKNAAVLESITAH-TGLIVDFGGGIRSDRDINIAFDAG
AAQVNLGSVALENKNLFGEWLQKFGS--------EKIILSA-------DSTNRKIAINGW
QEESQVDLFDLIKEYEAMGNQYMVCTDISKDGMLQGIAVDLYEDLMREFP----------
-----------KQKIVASGGVKDITDVKAAAAL---KMDGIIIGKAIYENKISLKQLEAY
AD------------------------
>Reichenbachiella agariperforans DSM 26134_HisA2
------------------------------------------------------------
------------------------------------------------------------
-------------------MQLVPSIAIKDGKVVRLTKGDFSQP-TVYDQNPIDLAKQFQ
DHGVKRLHMVDLDGAKKGK---IINYHILEAVVGH-TELAVNFTGGVHTDGDITKVFECG
AESVTCATMAAYSRDLFAAWIMSYGR--------DKIALAAD------CL-DGKIRIGGW
QKDTELDIFNHIDYFYQRGLKYVKTTDIAKEGVLKGPSFVLYEQILEKYP----------
-----------GVFLFASGGIRSMKDIEKLDKL---GVHGAIFGKAFYEGHITLKDIEKF
SAK-----------------------
>Roseivirga ehrenbergii KMM 6017_HisA1
------------------------------------------------------------
------------------------------------------------------------
-------------------MHIIPAIDIIDGKCVRLTQGDYAQK-TEYASDPLIVAQKFE
AAGIKRLHVVDLDGAKASK---IVNEPTLKRIASN-TSLHVDFGGGVKSDEAIDTAFAAG
AAQITAGSIAVKDKALVLSWLKKYGP--------DKIILGA-------DVHHNEVRINGW
QEGSGMNIFNFLEDYVSAGIEYVICTDVSKDGLLQGPSFDLYDDILKR------------
---------YPKLKLIASGGVAELDDLKKLEQA---GMFGTIVGKAYYEGRISLEELASF
E-------------------------
>Roseivirga ehrenbergii KMM 6017_HisA2
------------------------------------------------------------
------------------------------------------------------------
------------------MIKIVPSISIINGKLTRLKQGDYEHG-TVYKDSPVDIARRFE
DCGVKKIHIVDLDGARSGT---PVNYHVLESIVGY-TKLKVDYSGGIATDGDISKAYEYG
ATSITAASIATSDKEQFGSWLVSYGR--------EKIILGADA-----R--NGKIAIRGW
QKDTNIDLFDHIDYYYMRGLKYVKSTDVAKDGIQEGPNFEMYKEIVSRFK----------
-----------GIHVLASGGVRNIDDIKKLEEI---GVKSVIFGRAYYEGNLTLKDIEKF
IVSQSK--------------------
>Marivirga tractuosa DSM 4126_HisA1
------------------------------------------------------------
------------------------------------------------------------
-------------------MHIIPAIDIIDGKCVRLTKGDYNQK-TEYNDHPLAVAKEFE
AAGIQRLHLVDLDGAKAKK---VVNLEVLKSISEN-TNLTIDFGGGVQSTEDLKAVFDAG
ANQITGGSIAVKNEPLFTEWIEEFGG--------EKIILGA-------DVKGEHIAIHGW
QESSERHIFDFLEHYLKKGLKYVICTDVSKDGALEGTSNELYQHILDR------------
---------FPEVQLIASGGVSNIKDLQILEEM---KVYGAIVGKAIYEKRINLSDLKQF
Q-------------------------
>Marivirga tractuosa DSM 4126_HisA2
------------------------------------------------------------
------------------------------------------------------------
------------------MIQIIPSIAIRDGKIIRVEGADIAGA-KVYDDSPIDVARKLE
DSGIKVVHIVDLDGAHRGS---PVNYHILEAIHGY-TDLELDFTGGINTDGDISKAYEYG
ADYITAASIAVERKELFASWIVSYGR--------EKITLGADA-----L--NGKIAYKGW
MQNTDIDIIEHIRYFYDRGLKYVKTTDISKEGSLSGPAFDLYQSILDEFP----------
-----------DICVLASGGVRNVDDIRKLNDM---GVFAVIFGKAYYEGNIKIADLKEF
LV------------------------
>Cyclobacterium marinum DSM 745_HisA
------------------------------------------------------------
------------------------------------------------------------
-------------------MEIIPAIDIIDGKCVRLTQGDYNQK-KEYSSDPTEVAKRFE
DAGIKRLHLVDLDGAKAKR---IINTEVLEGICKA-TNLHVDFGGGVQSDEGIALAFNLG
AKQVTGGSIAVKNPALFSGWLTSYGG--------EKLILGA-------DAKDKKIAISGW
EETTEMDLIDFIKDYHSKGVQYVICTDVAKDGLLQGPSLELYKEIMQE------------
---------IPEIKLIASGGVASVSDLDELNEA---GVYGTIVGKAFYEGKISLEELSSF
TQK-----------------------
>Belliella baltica DSM 15883_HisA1
------------------------------------------------------------
------------------------------------------------------------
-------------------MYIIPAIDIIDGKCVRLTQGDYGQK-KEYHDSPLEMAKRFE
GAGIKRLHLVDLDGAKAKK---IINSEVLKSVAFG-TSLQVDFGGGVQSDEDIALAFELG
AHQLTGGSIAVKNPTLFESWIAKYGG--------EKIILGA-------DAKDRKIAISGW
EETTEMDLIDFIKDYHSKGISYVICTDVAKDGLLQGPSVDLYKEIMQE------------
---------IPNIKLIASGGVSSVKDLEELQKT---GVYGAIVGKAYYEGRISLEELAAF
--------------------------
>Belliella baltica DSM 15883_HisA2
------------------------------------------------------------
------------------------------------------------------------
------------------MFDIIPSIYLINGKCVRLKRGDFATE-EVISNNPLEIAQAFE
DHGIRWLHLVDLDGARRGE---PKNYHILEAIAGY-TNLNVDFTGGVSTDGDVIKSFEHG
AHAITAASVAVTYPERFAQWIMSYGR--------EKIFLAADT-----NPADHKIKTRGW
IKKTEVDLFDHIENFHGRGLKYLKCSDVTRDGVMEGPNFELYKDVVKKFP----------
-----------SIHLAANGGVRNISDFKELKDI---GVTAVVFGRAYYEGKISLQDLDKF
MSEHGN--------------------
>Algoriphagus ratkowskyi DSM 22686_HisA1
------------------------------------------------------------
------------------------------------------------------------
-------------------MQIIPAIDLIGGKCVRLSQGDYSSK-KEYHDDPLEMAKRFE
GVGIRRLHLVDLDGAKAKK---IVNAEVLERICAG-TSLHVDFGGGIQADEEIEKAFSLG
ANQVTGGSIAVKNPVLFEAWIAKYGS--------EKIILGA-------DAKNKKIAVGGW
EETTSVDLIPFIKDYVAKGISYVICTDVAKDGLLQGASVDLYKEILQE------------
---------IPGVKLIASGGVSSVADLEELEKI---GVCGTIVGKAYYEGRVTLEELAAF
G-------------------------
>Algoriphagus ratkowskyi DSM 22686_HisA2
------------------------------------------------------------
------------------------------------------------------------
------------------MFEIVPSVWLINGKCVRLKRGDFSTE-EVISNNPLEIAQAFE
SIGIQRIHLVDLDGARRGE---PKNYHILEAIAGY-TSLKVDYTGGISTHGDVIKCFEFG
AATITVSSIAANHPDRLEQFLLSYGR--------EKINLAADI-----NPADNKIKIRGW
LKKTEIDLFDHIDFFYQRGLKYLKCSDISRDGVMEGPNFALFQTIRDRFP----------
-----------EIHLAASGGVRGIDDFKRLKDM---GVSASVFGRAYYEGMITLEELKAF
VLEN----------------------
>Algoriphagus hitonicola DSM 19315_HisA1
------------------------------------------------------------
------------------------------------------------------------
-------------------MYIIPAIDLIGGKCVRLSQGDYSSK-KEYHDDPLEMAKRFE
DAGISRLHLVDLDGAQAKK---IINAEVLERICAG-TNLQVDFGGGIQADEEIEKAFSLG
ASQVTGGSIAVKNPVLFEEWITKFGS--------EKIILGA-------DAKDRKIAVGGW
EETTSVDLIPFIKSYFDKGIRYVICTDVAKDGLLQGPSVDLYQEILQE------------
---------IPDLKLIASGGVSSVKDLEELEKI---GVYGAIVGKAYYEGRVSLEELAAF
--------------------------
>Algoriphagus hitonicola DSM 19315_HisA2
------------------------------------------------------------
------------------------------------------------------------
------------------MFEIIPSIWLINGKCVRLKRGDFTTE-EVISSNPLGIAQEFE
SIGLKRLHLVDLDGARRGE---PKNYHILEAIAGY-TDLLIDFTGGITTDGDVIKCFEFG
AKTVTISSAAANHPERFGQFILSYGR--------EKINLAADC-----NPVDNKIKIRGW
LKKTSIDLYDHIEFFYDRGLKYLKCSDVSRDGVMEGPNLELYKNVIDRFP----------
-----------NIHLAASGGVRGIDDFKALRDI---GVKSSVFGRAYFEGKITLKDLEKF
ISES----------------------
>Flexibacter flexilis DSM 6793_HisA1
------------------------------------------------------------
------------------------------------------------------------
------------------MFQIIPAIDIIDGKCVRLTQGDFSQK-TEYNTDPLAVAKSFE
NAGLKRLHLVDLDGAKQKK---IINISVLESIAKN-TNLHIDFGGGIQSDTDIAKAFDHG
AAQVTGGSIAIKNATLFEKWISVYGA--------EKLILGA-------DAKNEKIAISGW
EESTEVSIFDFVGQWAAKGIRYVISTDVARDGLLQGAAVELYKKMKLQ------------
---------FPDLQIIASGGVSSLADLQELANL---GIYGVITGKALYEKRFTLEELKRF
L-------------------------
>Flexibacter flexilis DSM 6793_HisA2
------------------------------------------------------------
------------------------------------------------------------
------------------MIQVVPTISIVDGKVAKLSSSATLNA-ALYEKSPLDLAKYFE
DHGMKRLHFVDLDGAEQQS---VVNYQTLQVIAGH-TNLNINFSGGIRTDGGIQLALENG
AKTVTIATMAAKHPDVFMSWLISFGR--------DKLVLGADT-----TS-EGLIKINNW
HQTTNINTFDHIQYYYDRGVQFLKCTDVTRDGVLEGPNFELYEKVVKMFP----------
-----------NMRVVASGGVRSVADIEKLNEL---GVWAVVVAKAFYEDRIMMKDLSKF
LA------------------------
>Rufibacter tibetensis 1351_HisA
------------------------------------------------------------
------------------------------------------------------------
-------------------MDIIPAIDLIGGQCVRLTEGDFTQQ-TTYHTDPVEVAKQFE
GLGLSRLHLVDLDGARAKQ---PVNLLVLERIASQ-TKLHIDYGGGLQSSEAVRQAFNAG
AKQITAGSIAVREPVTVEAWLKEYGA--------DRIIIGA-------DFKNNHIAINAW
ADQSELTLETFLASFAEKGGKTFICTDVSKDGKLQGSSIEVYQRLLEQ------------
---------FPTLQFIASGGVTTIEEVRQLREA---GLHGSIIGKAIYEGTISLEDLSKE
VI------------------------
>Pontibacter actiniarum DSM 19842_HisA
------------------------------------------------------------
------------------------------------------------------------
------------------MMEIIPAIDLIGGQCVRLTEGDFAQQ-TTYDSNPLEVAKRFE
ANGIKRLHLVDLDGARARK---PVNLHVLESIAAN-TNLTIDFGGGLQSDEAVKQAFDAG
AAQITAGSIAVREPETVKNWLLKYGA--------DKIFIGA-------DFKGTNIAISAW
TEESKYPLQDFISGYVQTGAKLFICTDVSKDGKLQGPSTSTYRHLKLT------------
---------QPEAEVIASGGVTTVEDLEQLQEI---GVKGAIIGKAIYEGTIELKDLVRF
LC------------------------
>Hymenobacter roseosalivarius DSM 11622_HisA
------------------------------------------------------------
------------------------------------------------------------
-------------------MNIIPAIDLINGQCVRLTEGDFAQQ-TTYDADPLAVAQRFE
QQGVRRLHLVDLDGARARR---PVNLPVLEKIARH-TQLHIDFGGGLQSEQAVRQAFDAG
AAQITAGSIAVREPGVVQHWLTTFGA--------EKIIVGA-------DFRHNHIAINAW
ADQSEWTLSAFIGEYLEAGTTTFICTDVSKDGKLQGPSLPMYQELRQQ------------
---------YPQAQLVASGGVTTMEDVEALAGI---GMHGAIIGKALYEGTITLEQLQSR
L-------------------------
>Cytophaga hutchinsonii ATCC 33406_HisA
------------------------------------------------------------
------------------------------------------------------------
------------------MIQIIPAIDIIDGKCVRLTQGDYNQK-KEYHSNPVEVAKMFE
DAGIQRLHLVDLDGAKKKQ---IVNYKVLENITAA-TKLSVDFGGGLQSDEDLKIAFDAG
ARQITAGSIAVKNPEKVQHWLTQFGK--------ECIILGA-------DTKSGMIAVHGW
QETSDLSIQQLMNQFIPFGISYSICTDVAKDGLLQGPSFDLYKQLNEE------------
---------FKQINWIASGGVAELADIEKLNDM---GIYGVIVGKAFYEGRITLQQLAQF
NA------------------------
>Siphonobacter aquaeclarae DSM 21668_HisA
------------------------------------------------------------
------------------------------------------------------------
-------------------MFIIPAIDLIEGKAVRLTQGDYSQK-KVYNANPLEVAKEFE
GAGLTRLHLVDLDGAKAKK---VINWTVLEKIASQ-TSLHIDFGGGVQSDDDLRVVFESG
ARQVTGGSIAVKNPALFESWLKQYGG--------EKMILGA-------DAKNEKIAVGGW
EEGTELWVYDFVREWQEKGARYVISTDVAKDGLLQGPSFDLYEKLK--------------
---------APGLDIIASGGVSSMEDLEKLAEM---NVFGVIVGKAIYEGRVTLSQLQEL
NAAC----------------------
>Leadbetterella byssophila DSM 17132_HisA
------------------------------------------------------------
------------------------------------------------------------
------------------MIQIIPAIDLIDGKCVRLTQGDYEQK-KVYNENPLEVARQFE
DAGITRLHLVDLDGAKEKR---IINHKVLESIASK-TSLQIDFGGGLQSDEDLRIAFESG
AKQITGGSIAVKKPEIFLNWLSTYGS--------EKIILGA-------DAKDEMIAVSGW
QETTELPLMDFLADYIQKGVRYSISTDVAKDGLLQGPSTALYQRISEN------------
---------FPELKLIASGGISRMQDIEDLDAL---KIFGVIVGKAIYENRISLKDIERF
YAN-----------------------
>Dyadobacter fermentans DSM 18053_HisA
------------------------------------------------------------
------------------------------------------------------------
------------------MIQIIPAIDLIEGKCVRLTQGDYGQK-KIYNENPLEVALQFE
DAGLKRLHLVDLDGAKAKK---VVNWKVLEKIASK-TSLHVDFGGGVQSDDDLKITFGSG
AKQVTGGSIAVKQPDLFEHWLKTYGG--------DKIILGA-------DAKNEKIAVSGW
EEGTSIWVYDFVEEYVEKGVKYTISTDVAKDGLLQGPSFDLYKNLQDK------------
---------CPDLNIIASGGIAGIEDVEKLAEM---NIYGVIIGKAIYENRISLADLQRF
SV------------------------
>Spirosoma linguale DSM 74_HisA
------------------------------------------------------------
------------------------------------------------------------
-------------------MHIIPAIDLIDGKAVRLTQGDYNQK-KEYNARPLEVAKQFE
DAGLTRLHLVDLDGAKEKR---VINWKVLELITSK-TSLHVDFGGGVQSDEDLRVVFECG
AKQVTGGSIAVKNPDQMERWLSQLGS--------EKLILGA-------DAKNEKIAVSGW
EEGTDVWIYDFLQNWVEKGVKYVISTDVAKDGLLQGPSFDLYRNMQDQ------------
---------FPDLNIIASGGVSNMADIETLADM---NVFGVIVGKAIYEGRVTLKELQKI
SGL-----------------------
>Odoribacter splanchnicus DSM 20712_HisA
------------------------------------------------------------
------------------------------------------------------------
-------------------MKIIPAIDIIGGKCVRLTQGNYGQC-KIYSANPLEMARLFE
EAGLDRLHLVDLDGAKASG---VVNWAVLETICKH-TRLSIDFGGGVKTDEDMRRVFEAG
ADYACVGSIAQTNPEQTAEWLEKYGY--------ERVIIGA-------DVWNTKVCIQGW
KKVTDTTIFQLVESYRGR-IGHLMCTDITRDGMMDGTAIGLYRELLRLYP----------
-----------EIRLIASGGVSGTADLQQLAEV---GVEAVVVGKALYEKKIDLKSLKNF
--------------------------
>Draconibacterium orientale FH5T_HisA
------------------------------------------------------------
------------------------------------------------------------
-------------------MEIIPAIDLIDAKCVRLSQGDYNQK-TVYNENPLEVAKMFE
DAGITRLHLVDLDGAKAKH---IVNYKVLETIAGK-TNLVIDFGGGLKSDKDLEIAFNSG
AAMVTGGSIAVKEKETFLSWLEKFGS--------EKIILGA-------DAKDGNIAVSGW
LETTELAVIDFIAEFHKQGISKVISTDISRDGMLSGPAFELYADIMKT------------
---------LPEVEIIASGGIATMDDILKLDEM---GVPGVITGKAIYENRITLKQIEEF
IS------------------------
>Thermophagus xiamenensis DSM 19012_HisA
------------------------------------------------------------
------------------------------------------------------------
----------------MKAIELIPAIDIIGGKCVRLSKGDYDTK-KVYNENPLEVALQFE
DAGIRRLHLVDLDGAKEGR---IINYKILEKIASR-TNLIIDFGGGLKTSDDLRIAFECG
AQMVTGGSIAVKNPDEFLSWLEKYSP--------DKIILGS-------DTKDGKIAVSGW
TETAETDLFDFLDSYVQKGITKTICTDISKDGMLKGPAIELYKNILQRFPD---------
------------LYLIASGGVSCMKDIDALEAA---GIPAVIFGKAIYEGRIRVEELSKK
LIGG----------------------
>Paludibacter propionicigenes WB4_HisA
------------------------------------------------------------
------------------------------------------------------------
------------------MIEIIPAIDLIDGKCVRLSQGDYAQK-IVYNENPLEVAKMFA
DAGIRRLHLVDLDGAKAHH---IVNHKVLEKITSG-TNLIVDFGGGLKSDDDLRIAFECG
ASMITGGSIAVKNPEVFGSWISRFGG--------DKIILGA-------DVKNEKIAVGGW
LETTEIDLMPFVANYMSKGVNKVICTDISKDGMLQGPAIDLYKKMLSEKPE---------
------------MYLIASGGVSSLHDIELLQEA---EVPAVITGKAIYEGRIKLNELTRF
LIKNQ---------------------
>Parabacteroides distasonis ATCC 8503_HisA
------------------------------------------------------------
------------------------------------------------------------
------------------MIELIPAIDIIDGKCVRLTQGDYATK-KVYNEDPLEVAKMFE
GNGIRRLHVVDLDGAREGR---IINYRILERIATR-TSLIIDFGGGLKQEDDLEIAFESG
AQMVTGGSIAVKNPEMFTSWISKFGS--------EKIILGA-------DAKEKKIAISGW
EETTSQELVPFIKGYYDKGITKVICTDIARDGMLQGPAIDLYKEIRDEIPF---------
------------LYIIASGGVSSIEDIEKLSEA---GIPAVIFGKAIYEGKIQLKDLLRF
T-------------------------
>Coprobacter fastidiosus NSB1_HisA
------------------------------------------------------------
------------------------------------------------------------
------------------MIELIPAIDIIDGKCVRLSQGDYERM-TTYNHDPLEVAKEFQ
DHGIRRLHVVDLDGAKAHH---IVNYKALERIASR-TSLIIDFGGGIKSDGDLEIAFESG
AQMVTGGSIAVKNPEVFLSWLEKFGS--------DKIILGA-------DAKKGKIAVGGW
KESSDKELIPFVKTYVESGVKKVITTDICKDGMLNGPSIDLYKKMMSVIPE---------
------------IYLIASGGVASIEDIEKLELA---GVPSVIFGKALYEGRITLKELLRF
L-------------------------
>Bacteroides vulgatus ATCC 8482_HisA
------------------------------------------------------------
------------------------------------------------------------
------------------MIELIPAIDIIDGKCVRLSQGDYNTQ-KVYNENPVEVAKEFE
AHGIHRLHIVDLDGAVSRH---VVNYRVLDQIASR-TSLVIDFGGGIKTDEDLVIAFDNG
AQMVTLGSVAVKNPGLFKKWLEQYGN--------EKIILGA-------DVKENKISVNGW
KEESQQQLIPFLKDYTKEGVFKVLCTDISRDGMLQGPSVELYQQILKEFPN---------
------------MHLIASGGVSCIQDIIDLEIA---KVPAVVFGKALYEGKITLKDLNRF
M-------------------------
>Bacteroides helcogenes P 36-108_HisA
------------------------------------------------------------
------------------------------------------------------------
------------------MIELIPAIDIIDGKCVRLSQGDYGSK-KVYNENPVEVARELE
AHGIRRLHVVDLDGAASHH---VVNYRVLEQIASR-TSLIIDFGGGVKSDEDLVIAFENG
AQMVTGGSIAVSNPKQFCRWLGMYGP--------GKIILGA-------DVKDYKISVNGW
KDESACELFPFLKEYVKNGIRKVICTDITCDGMLQGPSVSLYKEILERHPD---------
------------LYLIASGGVSCIEDVYLLESV---SVPAVIFGKALYEGRIALKDLEKF
IV------------------------
>Bacteroides fragilis NCTC 9343_HisA
------------------------------------------------------------
------------------------------------------------------------
------------------MIELIPAIDIIDGKCVRLSQGDYGSK-KVYNENPVEVAKEFE
ANGIRRLHVVDLDGAASHH---VVNYRTLDLISSR-TSLIIDFGGGLKSDEDLIIAFENG
AQMVTGGSIAVRNPDLFCRWIDRYGS--------GKIILGA-------DVKDRRIAVNGW
KDESTCELFPFLKDYTQKGIEKVICTDISCDGMLAGPSLDLYKEILAEHPT---------
------------LYLIASGGVSSIADIEALHEA---GVPAVIFGKALYEGRITLKELQAF
L-------------------------
>Paraprevotella clara YIT 11840_HisA
------------------------------------------------------------
------------------------------------------------------------
------------------MIELIPAIDLIDGKCVRLTKGDYATQ-KTYNEDPVAVAREFE
SYGFKRLHVVDLDGARSKH---IVNHKVLERLASA-TGLTIDFGGGIKADEDLRIAFESG
AALVTIGSVAATRPELFLGWLGQYGS--------DHIILGA-------DVKDGLISINGW
KEESTQELLPFLRRYMDEGVRHVLCTDISKDGMLQGPSTDLYRKVMAEFPD---------
------------CGLIASGGVSCLQDLIGLNEA---GIPAVVFGKAIYEGRISLNELAEW
AENKG---------------------
>Fluviicola taffensis DSM 16823_HisA
------------------------------------------------------------
------------------------------------------------------------
-------------------MIAIPAIDIIDNQIVRLFQGDYQQQ-TNYSLKPLEYAREIA
ANGLDYLHLVDLSGAKVGQ---IVHRELLAEIVSK-TTLKVDFGGGVKTNKDVKKLLQLG
ANQVVIGSLCVKEPETVVSWIKEFGI--------NQFILAL-------DTDGTNLKINGW
QDEAGITLEANMKYFEQFDELTILTTDIRKDGTGNGPSTNLYKELIQKFP----------
-----------NQRWIASGGVESLSDLEELREA---GCYGCVIGKALLDGKITLKELKDF
NDASI---------------------
>Schleiferia thermophila DSM 21410_HisA
------------------------------------------------------------
------------------------------------------------------------
-------------------MKVFAAIDLMDGKCVRLSQGIYGTA-ITYHADPVYVARQFE
AAGINYLHVVDLDGARLGK---ITHLKVLEQLATH-TGLEIDFGGGITGEKDVTAVLAAG
ATRVSVGTLAVKNQKLMLQLIEQFGP--------DRFMPGA-------DIKEHRLAVRGW
TEISEITLKDFIAQYRAKGIRRFFCTDISRDGMLAGTSTDIYNEVLSTFP----------
-----------DLELIASGGIHHVSELDRLKEA---GLWGAIVGKALYEGTIQLHELKAW
LLSNA---------------------
>Algoriella xinjiangensis XJ109_HisA
------------------------------------------------------------
------------------------------------------------------------
-------------------MRIIPAIDIIDGKCVRLSQGDYNTK-KIYNENPLEVAKEFE
DYGIEYLHLVDLDGAKSKQ---IINYKTLELITSK-TNLKVDFGGGIKSQDDIRIAFECG
ANQITGGSIAVQNPTLFQEWINQYGS--------EKIILGA-------DAKDRKIATHGW
LETSELDVIDFIQEYKTKGIDYVICTDIAKDGMLQGTSNELYQEILAS------------
----------ADVKLIASGGVTSIDDLIKVKEL---GCEGAILGKAIYEGRIDLKVLSHL
F-------------------------
>Chryseobacterium gleum NCTC11432_HisA
------------------------------------------------------------
------------------------------------------------------------
-------------------MKIIPAIDIIDGKCVRLSKGDYNTK-KIYNEDPVEVAKEFE
SFGIQYLHLVDLDGAKSKH---IVNQKVLENIARS-TSLHIDFGGGLKTQEDIETAFNSG
AKQITLGSIAVQDPEFCFGMIEKYGA--------EKIILGA-------DCENRKIKTSGW
LKESDHDIIDFILQYQEKGVQTAICTDIAKDGMLEGPSTALYIEILYK------------
----------TSVQLVASGGISGITDVYKMKDI---GCAGTIIGKAIYEGKISLPQLQNF
IENA----------------------
>Wenyingzhuangia marina DSM 100572_HisA
------------------------------------------------------------
------------------------------------------------------------
-------------------MRIIPAIDIIDGQCVRLSKGDYNTK-KVYNENPLEIAKQFE
AHGIEHLHLVDLDGAKASH---IVNHKVLEEIATK-TSLKIDFGGGLKTDEDLKIAFESG
ATQITGGSIAVKNADVFKGWIAKFGA--------DKIILGA-------DANNEKIAVSGW
LEESDEDLIPFIQGYQKEGIQYVICTDIAKDGMLQGPSFDLYEKILKDC-----------
----------PNVKLIASGGISTFDELPRLKDL---GCEGTIVGKAIYENRISLKQLENF
IISTK---------------------
>Tenacibaculum maritimum NCIBM 2154T_HisA
------------------------------------------------------------
------------------------------------------------------------
-------------------MRIIPAIDIIEGKCVRLTQGNYDTK-KIYNQNPLEVAKQFE
NSGIEYIHLVDLDGAKANS---VINHKILEEITSK-TRLKVDFGGGIKSDEAIKVAFNAG
ANQIIGGSIAIKNPCLFKKWIADYGK--------DKIILGA-------DAYNGKIAISGW
IEKSNEHVIPFIKDYQKEGVQYVMVTDIAKDGMLAGPSFELYKDILKEGN----------
----------TNLKLIASGGVSTLNQVLKLEAM---GCEGVVIGKAIYEHKITLKDLENY
RINSV---------------------
>Polaribacter filamentus ATCC 700397_HisA
------------------------------------------------------------
------------------------------------------------------------
-------------------MRIIPAIDIIDGKCVRLTKGDYNTK-KIYNENPLEVAKEFE
AAGIEYLHVVDLDGAKASQ---IINYKLLEQIASK-TSLKIDFGGGLKSDKDLEIAFNSG
ANQVTGGSIAVKNSEIFESWIEKYGS--------DKIILGADFY---PDASGGKIATNGW
QEESTLELIPFISDYQQKGIQYVICTDISKDGMLQGPSFDMYQQILNSTEMSVQVQSRTN
NNLSTALKETSNLKLIASGGISTFDELPKLATL---GCEGVIIGKAIYENRISLKQLEKF
ILNN----------------------
>Myroides phaeus DSM 23313_HisA
------------------------------------------------------------
------------------------------------------------------------
-------------------MRIIPAIDVIDGKCVRLSKGDYDTK-KIYADDPVEMAKRFE
DSGIQYLHLVDLNGAKSNK---VQIAGLIEAIATQ-TKLIVDFGGGIKTEEDVKIAFESG
ANQITVGSVALNNPTLFYSWLKEYGS--------DKIILGA-------DCKDRQIMTQGW
LKGSKVDVVAFISEYMEQGVSTTIVTDIDKDGMLSGPAFELYNEIMSK------------
----------TGVDLIASGGITTIADVLRLREM---GCEGAIIGKAIYEGTITLKQLSEL
C-------------------------
>Flavobacterium cucumis DSM 18830_HisA
------------------------------------------------------------
------------------------------------------------------------
-------------------MRIIPAIDIIEGKCVRLSKGDYDTK-KIYNENPLEVAKSFE
AHGIEYLHLVDLDGAKSSQ---IVNYKVLEQIASK-TKLKIDFGGGLKSDADLKIAFENG
ANQITGGSIAIKQSDVFKSWIQQYGA--------DKIILGA-------DAMNEKVAISGW
LEESQEELIPFIQSYQKEGIQYVICTDISKDGMLEGPSFELYQRILEQT-----------
----------TDLKLIASGGISTFEELPKLAEL---GCEGTIIGKAIYEGRISLKQLENY
IINK----------------------
>Flavobacterium aquatile LMG 4008_HisA
------------------------------------------------------------
------------------------------------------------------------
-------------------MRIIPAIDIINGKCVRLTKGDYATQ-KIYNENPMEVAKYFE
DNGLQYLHLVDLDGAKSNQ---IINHKVLYQIATK-TKLKIDFGGGLKQRKDLEIAFENG
ANQITGGSIAAKNPSEFLEWLTEFGS--------EKIILGA-------DCLNRKIATHGW
LETSELDVVDYISDYVSKGISTVICTDISKDGMLQGTSNELYQNILET------------
----------TKVNLIASGGVTTISDLELLKTI---GCEGAIIGKALYEGTIKIENLREL
C-------------------------
>Flavobacterium johnsoniae UW101_HisA
------------------------------------------------------------
------------------------------------------------------------
-------------------MRIIPAIDIIEGKCVRLSKGDYDTK-IIYNENPLEVAKSFE
AYGIEYLHLVDLDGAKSSK---IVNYKILEQIATQ-TSLKIDFGGGLKSDDDLRIAFESG
ANQITGGSIAVKNRTIFEKWISEYGS--------EKIILGA-------DAKDEKIAVSGW
LEESNEDLVPFIQDYQNKGIQYVICTDIAKDGMLQGPSFDLYSKILAEA-----------
----------KGVKLIASGGISTFDELPKLAEL---GCEGTIIGKAIYEGRITLKQLENY
IIG-----------------------
>Imtechella halotolerans K1_HisA
------------------------------------------------------------
------------------------------------------------------------
-------------------MRIIPAIDIIDGKCVRLSKGDYATQ-KTYNEHPLEVAKAYV
DHGITHLHLVDLDGAQASH---IVNYKVLENIASN-TPLKIDFGGGLKSDEDLKIAFESG
ASQITGGSIAVKNKSLFKRWLNEYGP--------EKIILGA-------DVLNNKIAVSGW
QESSQEELLPFIQSYQKEGISYVICTDISKDGMLQGPSFELYKAILEETT----------
----------DGLKLIASGGISHYDELPKLAAL---GCEGVIIGKAIYEGRISLKQLEEF
IQ------------------------
>Muricauda ruestringensis DSM 13258_HisA
------------------------------------------------------------
------------------------------------------------------------
-------------------MRLIPAIDIIEGKCVRLSKGDYDTK-KIYNENPLEVAKEFE
AHGIRYLHLVDLDGAKSKH---IVNHKVLETIASK-TNLQIDFGGGLKTDKDLRIAFESG
AHQITGGSIAVRDQETFLSWLKNFGP--------DKIILGA-------DANNEKIAVSGW
QEESEQELLPFIQFYQKAGIVYVICTDISKDGMLQGPAFELYKKILDNT-----------
----------SDIKLIASGGISSFDELPKLAEI---GCDGTIIGKAIYENRISLKQLEHY
ILENG---------------------
>Robiginitalea biformata HTCC2501_HisA
------------------------------------------------------------
------------------------------------------------------------
-------------------MRIIPAIDIIEGKCVRLTKGDYSTT-KVYHEDPLEAARAFE
DHGIRYLHVVDLDGARAGR---IVNYKVLEKLASR-TRLQIDFGGGLRTDDDLRIAFESG
AEQVTGGSIAVREPHRFAGWLAEYGW--------ERILLGA-------DARDGKIAVSGW
EEGSERELVPFVRDYLSQGIRYVICTDIARDGMLQGPATDLYRELIREAPADDA------
-----------EIRLIASGGIRSLADLDALRGA---GCEGAILGKSLYEGTIGLRELQGY
MESNE---------------------
>Cellulophaga lytica DSM 7489_HisA
------------------------------------------------------------
------------------------------------------------------------
-------------------MRIIPAIDIIDGKCVRLSKGDYNTK-KIYNENPLEVAKEFE
AHGIEYLHLVDLDGAKSKH---IVNHKILEQIASK-TNLKIDFGGGLKSDDDLRIAFESG
ANQITGGSIAVKDREIFSFWLEKFGA--------NKIILGA-------DAKDEKVAVSGW
LEESKEELVPFIQAYQKQGVSYVICTDISKDGMLEGPSFDLYSKILQ-------------
-------SSEKGLKLIASGGISTYDELPKLAEI---GCEGTIIGKAIYENRISMKQLEEF
ILNK----------------------
>Zhouia amylolytica CGMCC 1.6114_HisA
------------------------------------------------------------
------------------------------------------------------------
-------------------MRIIPAIDIIEGKCVRLTKGDYNTK-KIYNEDPLEVAKEFE
NYGIKSLHLVDLDGAKSSH---IVNYKILEKIAGK-TSLNIDFGGGLKSDEDLKIAFESG
ATQITGGSIAVKNPAQFKSWISQYGS--------DKIILGA-------DANNEKIAVSGW
QEESKEELIPFINSYQKEGVQYVICTDISKDGMLEGPAFDLYKKILNASD----------
----------ADLKLIASGGISSFDELPKLEEI---GCEGTIIGKAIYEGRISLKQLENY
ILNS----------------------
>Kordia algicida OT-1_HisA
------------------------------------------------------------
------------------------------------------------------------
-------------------MRIIPAIDIIDGKCVRLSKGDYDTK-KIYNESPLEVAKQFE
DAGIQYLHMVDLDGAKAKH---IVNYKVLEQVASK-TNLKIDFGGGLKSDEDLHIAFESG
AKQITGGSIAVKNPEIFTKWIQKYGS--------QRIILGA-------DAMDEKIAISGW
QEESNEELIPFIQKYQQKGIEYVICTDIAKDGMLEGPSFDLYEKILKTCGH---------
-----------NLKLIASGGISTFDELPKLKEL---GCEGVIIGKAIYENRISLKQLEKL
L-------------------------
>Gelidibacter algens DSM 12408_HisA
------------------------------------------------------------
------------------------------------------------------------
-------------------MRIIPAIDIIDGKCVRLTKGDYNTK-KIYNENPLEVAKEFE
ASGIEYLHLVDLDGAKAQH---IVNFKVLEQIASK-TTLKIDFGGGLKSNEDLHIAFNSG
AKQITGGSIAVNDHRTFESWLAQYGS--------AKIILGA-------DCNNGKIAISGW
QEESSLQVIPFIKNYQRRKVQYVICTDIAKDGMLEGPSFDLYRDIIQECSNS--------
-------STDQSIKLIASGGISHIDELPRLKKL---GCEGVIIGKAIYENKISLKQLEQF
C-------------------------
>Formosa algae KMM 8021_HisA
------------------------------------------------------------
------------------------------------------------------------
-------------------MRIIPAIDIIDGKCVRLTKGDYDTK-KVYNENPLEVAKSFE
DAGVEYLHLVDLDGAKASK---IINYKILDQIASK-TNLKVDFGGGLKTNDDLHIAFSSG
AKQITGGSIAVKNSAMFESWIQKYGS--------QKIILGA-------DAKNEKVAISGW
LEESSLEVTPFIKGYMSKGIQYVICTDISKDGMLEGPSFDLYKKIITE------------
---------NPSIKLIASGGISCKEELPKLKEL---GCEGVIIGKAIYENKISMKDLEKL
VVNSQ---------------------
>Flaviramulus basaltis DSM 18180_HisA
------------------------------------------------------------
------------------------------------------------------------
-------------------MRIIPAIDIIDGKCVRLTKGDYGTK-KIYSESPLEIAKAFE
ASGIEYLHLVDLDGAKAQH---IVNYKVLEQIASK-TSLKIDFGGGLKANEDLHIAFNSG
AKQITGGSIAVKDPKTFESWISKYGS--------AKIILGA-------DSDNGKVSISGW
TEKSKEDVIPFIKSYQKKSIQYVICTDISKDGMLEGPSIDLYKQIISECSNS--------
-------SSDQSIKLIASGGISNISEIPILKEM---GCEGVIIGKAIYENKITLKELEKF
V-------------------------
>Ulvibacter litoralis DSM 16195_HisA
------------------------------------------------------------
------------------------------------------------------------
-------------------MRIIPAIDIIDGKCVRLSKGDYSTQ-KTYNENPLEVAKQFE
DSGIEFLHLVDLDGAKSKH---IVNYKVLETIATN-TNLKIDFGGGLKSDEDVAIAFESG
ASQITGGSIAVSNPTLFLKWLERFGK--------ERVILGA-------DCNNRKIATHGW
LKSSELDVIEFINDFEAKGIQSVICTDISKDGMLQGASNELYKEIIAN------------
----------STVHLIASGGVSSMKDLEDLIEI---GCEGAILGKAIYEGNITLKELEKL
C-------------------------
>Leeuwenhoekiella marinoflava LMG 1345_HisA
------------------------------------------------------------
------------------------------------------------------------
-------------------MRIIPAIDIIDGKCVRLSKGDYDTK-KIYNESPLEVAKEFE
AHGIEFLHLVDLDGAKSKH---IVNHKVLEQIASQ-TRLKIDFGGGLKTDDDLRIAFESG
AKQITGGSIAVKDRDTFKNWLTKFGA--------DKIILGA-------DAKDEKVAVSGW
LEESKEELIPFIQEYQKDGVSYVICTDISKDGMLEGPSFDLYTKILEECQVE-------H
NRDSVSLSAVENLKLIASGGISHFDELPKLAEL---GCEGTIIGKAIYEGRISMKQLEGF
ILKH----------------------
>Nonlabens tegetincola JCM 12886_HisA
------------------------------------------------------------
------------------------------------------------------------
-------------------MRIIPAIDIIEGKCVRLSQGDYNKK-TIYNEDPLEVAKEFE
DFGIKHLHLVDLDGAKNSH---VVNWKVLEDLCNK-TNLQVDFGGGVKTDEDIKIVFESG
AQQVTGGSIAVKNPEQLEKWISRYGS--------EKIILGA-------DAKEGKIATHGW
LESSELEVIEFIKEWRKKNIEYVICTDIAKDGMLSGPSYDLYKSILEIQVDP--------
-------SNHSTTKLIASGGVTSIDDVYKLNEM---GCEGAIIGKAIYEGTIELKQLSSF
ILSN----------------------
>Croceibacter atlanticus HTCC2559_HisA
------------------------------------------------------------
------------------------------------------------------------
-------------------MRIIPAIDIIEGKCVRLSKGDYSTK-KIYSEDPLDMAKRFE
DHGIKYLHLVDLDGAKSKH---IVNHKVLENIATN-TSLQIDFGGGLKTDDDLRIAFESG
AKQITGGSIAVKNPETFSSWINTYGA--------DKIILGA-------DAMDEKIAVSGW
LEESDKALIPFINEYQNKGIAYVICTDISKDGMLEGPAFNLYKRILNET-----------
---------ENDLKLIASGGISTFDELPKLAEI---GCEGTIIGKAIYENRISLKQLESF
ILNSN---------------------
>Salegentibacter salegens ACAM 48_HisA
------------------------------------------------------------
------------------------------------------------------------
-------------------MRIIPAIDIIEGKCVRLSKGDYNTK-KIYNENPLEVAKNFE
AHGIQYLHLVDLDGAKSKN---IVNHKILEEIASK-TNLKVDFGGGLKTDKDLQIAFECG
AHQITGGSIAVKDPDTFKSWIQKFGS--------EKIILGA-------DANNEKIAVSGW
QEESNKELIPFIQEYQEEGINYVICTDISKDGMLEGPSFELYRRILEETS----------
-------SEDKKLKLIASGGISTFSELPELAEL---GCEGTIIGKAIYEGRIQMKELEKF
IIERS---------------------
>Zunongwangia profunda SM-A87_HisA
------------------------------------------------------------
------------------------------------------------------------
-------------------MRLIPAIDIIDGKCVRLSKGDYNTK-KIYNENPLEVAKSFE
VHGIEYLHLVDLDGAKSKH---IVNHKILETIASK-TNLKIDFGGGLKTDKDLEIAFECG
AKQITGGSIAVKDPETFKSWLEKFGA--------EKIILGA-------DANNEKVAVSGW
QEESEKELIPFIAEYKKEGVVYVICTDISKDGMLQGPAFDLYDRILAEN-----------
----------PEIKLIASGGISKFDELLELSES---GCEGTIIGKAIYEGRISLKQLENY
ILNDGQ--------------------
>Prevotella maculosa OT 289_HisA
------------------------------------------------------------
------------------------------------------------------------
-----------------MNIELIPAIDIINGQCVRLTKGDYNQK-VIYNDDPVHVACNIE
KLGFKRLHIVDLDGAAAGH---IINERVLKAITST-TDLKVDFGGGIKTEEDIEAAFAAG
AHMVTVGSVSVTDPELFLSWLSRYHA--------DRLILGA-------DVKDGDVYVNGW
KKNSGKKILPFLKQYVDEGIKNVLCTEINRDGTLSGPEITLYQQIMKVYPD---------
------------LHLIASGGVSSYEDIVHLEQA---GIPAVVFGKAFYEGRINIKQLEL-
--------------------------
>Prevotella bergensis DSM 17361_HisA
------------------------------------------------------------
------------------------------------------------------------
-----------------MNIELIPAIDIIEGKCVRLTQGDYTRK-KVYNEDPIAQAQEFE
QLGFKRLHLVDLDGAKSRH---IVNDAVLRAITAR-TRLVVDFGGGIKTDDDIAKAFDAG
ASMVTAGSIAVTQPELFMKWVQRYGA--------ERMILGA-------DVRNGNVSIHGW
KEDSSEKLIPFLNKYVKAGVKNVLCTEISRDGTLEGPATELYKQILQQYPE---------
------------LYLIASGGISCNQDITELEQA---GVPAVVFGKAWYEGRIDFKKRNV-
--------------------------
>Chryseobacterium aquaticum KCTC 12483_HisA
------------------------------------------------------------
------------------------------------------------------------
-------------------MKIIPAIDIIDGKCVRLSKGDYNTK-KIYNENPVEVAKEFE
SFGVQFLHLVDLDGAKSKH---IVNAKVLEKISNE-TSLKIDFGGGLKTEKDIEIAFNSG
AKQITIGSIAVQEPEFCYKIIEKYGS--------EKIILGA-------DCENRKIKTSGW
LEESTRDIIDFILQYQDNNIKNVICTDISKDGMLEGASTELYQEILEK------------
----------TKILLVASGGISCIEDVYTMKEI---GCSGTIIGKAIYENKISLNQLQNF
IENA----------------------
>Arenibacter echinorum DSM 23522_HisA
------------------------------------------------------------
------------------------------------------------------------
-------------------MRIIPAIDIIEGKCVRLSKGDYDTK-KIYNENPLEVAKEFE
AHGIEYLHLVDLDGAKSKH---IVNHKVLEKIASN-TNLKIDFGGGLKTDVDLRIAFESG
ANQITGGSIAVKDRETFISWINKYGP--------EKIILGA-------DAKDEMVAVSGW
MEESKEELVPFIQGYQKEGIRGVICTDISKDGMLEGPSFNLYRKILE-------------
-------ECGPKLLLIASGGISTFEELPKLAEL---GCEGTIIGKAIYENRISLKQLEKF
ILDI----------------------
>Maribacter cobaltidurans B1_HisA
------------------------------------------------------------
------------------------------------------------------------
-------------------MRIIPAIDIIEGKCVRLSKGDYDTK-KIYNENPLEVAKEFE
AHGIQYLHLVDLDGAKSKH---IVNHKVLEQIASR-TTLKIDFGGGLKTDKDLQIAFESG
ANQITGGSIAVKNREIFLGWLDEHGA--------ERIILGA-------DAMEEKVAVSGW
QEESTEDLIPFIQEYQKKGIRYVICTDISKDGMLQGPSFQLYEKILKET-----------
-------SSENPIKLIASGGISTFDELPKLAEL---GCEGAIIGKAIYENRITLKQLEDF
ILKHG---------------------
>Olleya aquimaris DSM 24464_HisA
------------------------------------------------------------
------------------------------------------------------------
-------------------MRIIPAIDIIDGKCVRLTKGDYNTT-KIYNENPLEIAKQFE
DAGIEYLHMVDLDGAKAAH---VVNYRVLEQVASK-TNLKIDFGGGLKSDNDIITAFNSG
ARQITGGSIAVKNRDIFESWISKYGS--------QKIILGA-------DCNNQKIAISGW
LEESNLDVIPFIKDYQKQGIKYVICTDISKDGMLEGPSIELYKNIISQCSNG--------
-------STDQSVKLIASGGVTTIQDLETLAEI---GCEGVIIGKALYENRITLRELQRF
I-------------------------
>Aquimarina aggregata RZW4-3-2_HisA
------------------------------------------------------------
------------------------------------------------------------
-------------------MRIIPAIDIIDGKCVRLSKGDYNTK-KIYNENPLEIAKEFE
AHGITYLHLVDLDGAKSKH---IVNHKILDQIASK-TALKIDFGGGLKTDDDLRIAFESG
ASQITGGSIAVKDPDVFKAWIQKFGP--------DKIILGA-------DAHHEKIAVSGW
QEESDKELIPFIQEYQKEGVSYVICTDISKDGMLQGPSFDLYARILKET-----------
----------KDLKLIASGGISTFDELPKLEDL---GCEGTIIGKAIYENRISLKQLEDY
ILSKA---------------------
