# Supplementary material for: The Histidine Biosynthetic Genes in the Superphylum Bacteroidota-Rhodothermota-Balneolota-Chlorobiota: Insights into the Evolution of Gene Structure and Organization
Source: Microorganisms. 2021 Jul 3;9(7):1439. doi: 10.3390/microorganisms9071439 (PMC8305728; doi:10.3390/microorganisms9071439)
Supplement: Supplementary file 1 [file microorganisms-09-01439-s001.zip › Supplementary file S20.fasta]

>Melioribacter_roseus_P3M_HisH1-HisF1 
MIALIDYGAGNIQSVKNALDDLNVVYTNRESDILKCDKIIFPGVGEASFAIRKLHLLNLF
TMLRITKKPLLGICLGMQLLTAKSKEGDVCCLSVLNTTTEMFKVPHMGWNRVEKDSPLFD
GISYFYFAHSYYVNENTITVSDYGVRFSAAIAKDNFYGVQFHPEKSGPKGIQILKNFIE-
-------KCM-------VKGTNFVNLKDAGSAVELSERYYKEGADELVFLDITATEEKRK
TLVELVKDVAKVLRIPFTVGGGISELNNIEELLNAGADKVSLNSSIVRNPGLITEAAKRF
GSQAVVAAVDVKIVIKKVFIKGGKEETDLEGFEWCKRVCELGAGEILLTSMDHDGTRNGY
DVEFLSKVVQNVTVPVIASGGAGKKEHFLEAFQKAVDACLAAGLFHYGELSIRELKQYLL
ENKVNR
>Melioribacter_roseus_P3M_HisH2-HisF2 
FIIIIDYSMGNLRSIEKRLKKLGVNSTSNITEIEKADKLILPGVGHFKAAMEKIRQMNLL
AILNRKKVPILGICLGTQLFCRFSEEGNAEGLGWIDAEAIRFKVPHMGWNQVKNFNSLDR
GIDEFYFVHSYHLPKDIWMTTVYDYEFVSAIHRDNIYGTQFHPEKSHDAGMEVLKNFCDL
MFRPRIIPVLLLKNLGLVKSIRFKKFRYIGDPINAVKIFNDKKADELIFLDINASREKRC
IPLDFVHKVGDEANMPFGVGGGIRTLDQIRQILKHGAEKVVLNTIAAENPDFVRQAAEEF
GSSTIVVCIDVKKNRYTTVFLNGKKKLKYSPVEFAQLMEEKGAGEIVIQSVDRDGTYLGY
DLDLITMVSRAVSIPVVALGGANDYEDFRKAHFEAASAVAAGSLFVYHNY----EHNYIF
SK----
>Chryseobacterium_gleum_ATCC_35910_HisH1-HisF1 
MIAIIKYNGGNVNSVQNALNRLNVDSTDDPEKILKADKVIFPGVGEASSTMKLLKEKELD
LLIPGLKQPVLGICLGMQLMCGKNEEGNTEGMGIFDINVRKFIVPHMGWNTVSQTSPLFS
GISDVYFVHSYYCSDFTTSVCDYILPFSASLQKDNFYAVQFHPEKSGIVGNQIVKNFINL
MLKKRIIPCLDIKDGSTVKGVNFEDLKNAGDPVELAKKYEQEGADELVFLDITATIEDRK
TFVQLVKDIAKELSIPFTVGGGISSVKDVRKLLEAGADKISVNSSAVKNPDLISDLAKEF
GSQCVVVAIDTRQVKDLVHIKGGREATELSTVEWAKQAESLGAGEILLTSMDGDGTKNGF
DLRITGLVSEAISIPVIASGGAGTTDDFVKVFDETATGALAASIFHFNEIGIQELKEQLK
TQKIER
>Chryseobacterium_gleum_NCTC11432_HisH2-HisF2 
MITIIDYGVGNINAFVNVYKRVDVPVARTKEDLEGAQKLILPGVGHFDHAMTQLNNSGMR
EKLDDLKIPVIGICVGMQMMANRSDEGIMEGLKWIDATVKKFRLPHMGWNDVIKDVGLFE
GLSIFYFLHTYYFSEDIMAVTEYGGEFASAAHHENKFGIQFHPEKSHHYGEILLHNFAKL
MLRPRIIPSLLIQDNGLVKTVNFKNPKYVGDPINAVRIFNEKEVDELAIFDIDATVKGLE
PNYSLIERIANQSRMPLCYGGGVRTVEQAQKIFGLGIEKIALSSAVLQNPQLITQIAERV
GSQSVIVVLDVKKKGYEVYTHNGKKSTGINPFKFAEEAQKLGAGEIIINSIDQDGVMKGY
DMGLIDKVREKISLPLTVLGGAGSLNDIKQVIDQHIIGVAAGSLFVFKNYPSFEEKEKLR
HK----
>Maribacter_cobaltidurans_B1_HisH1-HisF1 
KIVIINYGAGNIQSIKFAIKRLGYDASNDADEICQADKVIFPGVGEASSAMKKLRESQLD
QLIPNLTQPVLGICLGMQLMCNGSEEGNTNGLGIFDVDVVRFKVPQIGWNQISLKSPLFK
GVSHIYLVHSYYACKQTIATSSYDMDYSAALQSNNFYGTQFHPEKSSDVGEQILRNFLNM
MLAKRIIPCLDIKDGRTVKGVNFVDLRDAGDPVELAEIYSREGADELVFLDISATEQKRK
TLADLVYHVAEKVSIPFTVGGGISSVEDVDILLQNGADKVSINSSAVKNPQLINDLVAKF
GSQCIVVAIDAKQIEWIVHLVGGKVPTERKLFEWAKEVEERGAGEILFTSMDHDGTKNGF
ADEALSKLSRELNIPIIASGGAGNIQHFTDTFNLGADAALAASVFHFKEIKIRDLKEELK
KEGIPR
>Maribacter_cobaltidurans_B1_HisH2-HisF2 
MVTIIDYQLGNLFSVKQACDTVGINASSKREDILNSAALILPGVGAFIEAMNNLKSLDLI
DAIKEKGTALFGICLGQQLLFTNSEEGAGNGLDLIKGVIKKFKVPHIAWNKVYWKGTALD
EIEFMYFVHSYYVDECILAKANYGLQFCSSILVDNIFATQFHPEKSGDKGISIYKKWSNL
MKTVRVIPRLDIKGPNLVKGIHLEGLRVLGKPSDFAKYYYQQGADELMFMDVVASLYERN
SLHDIITETAKKIFIPITVGGGLRTISDIKGVLRAGADKVCLNTAAIKDPELIKKASRMF
GSSTIVIAIEAIKEKYLAYTDNGREYTGVDVFEWARKIDELGAGEIVITSVDQEGTGQGY
DLNLVSKISESVSIPVIAHGGPGNKKDVVSVLKEGTDAVMISSLFHYHPCSILELKRTLV
DNEIER
>Ignavibacterium_album_JCM_16511_HisH1-HisF 
MIVLIDYGAGNTASVINVLKDLNADFTNDKQIISNADKIILPGVGEASSAMNKLEELGLI
SIIKELTKPFLGICLGMQLLCSKTEEGDADCLNIIPAEVKKFKVPHMGWNSINNDEILFR
NISFYYFAHSYYVNQFTTSVCNYEINFSSSIRYKNFFGVQFHPEKSAEQGIQIIKNYLSL
MLAKRIIPCLDVKDGKVVKGTNFINLRDAGSAVELAERYYQEGADELVFLDITASIEKRK
TLIQLVKDVSSVIRIPFTVGGGISDIKDISDLLNNGADKISLNTSAIKNPELISDAAKRF
GSQAIVVAIDVKRINYKVFIKGGREETAWDGYSWCKKAEELGAGEILLTSMDKDGTKSGF
DIEFISKLVKIVKIPVIASGGAGNETHFLDAF-NAADACLAASLFHYQELKISELKSFLF
QKGVNR
>Chlorobaculum_limnaeum_DSM_1677_HisH-HisF 
MVFIADYGAGNLRSVHKAFDYLGIVVSDKASEMSRYEKVLIPGVGAFGPAMEALNRQGFG
EALREHGRSVLGICLGMQLFLSQSEEGEHEGLGIVPGKVLRFKIPQIGWNSADKDSILFR
NISYFYFVHSFYCPESVAATTFFGKNFCSAIEKNGIFAVQFHPEKSSEAGLQVLKNFAEF
MLAKRIIPCLDVRDGRVVKGINFEGLRDAGSILEQARFYNGEMADELVFLDISASLESRR
TTLEEVLKVSGEVFIPLTVGGGISSVERARDAFLHGADKVSVNTAAVSEPELISRIAERF
GSQAVVVAIDVKKVRYIVHTHSGKKPTEYEAVEWAHKVQELGAGEILLTSMDRDGTKEGY
DNEILKMISTTVHIPVIASGGAGNLEHLYRGFTDGADAALAASIFHFRQHSIREAKEYLR
ERGIPR
>Pelodictyon_luteolum_DSM_273_HisH-HisF 
MVFIADYGAGNLRSVQKAFDYLGITVSSDPAKMAGCRKVVLPGVGAFGQAIEALDRLGFT
DALSEHGGHLFGICLGMQLMLSDSEEGSHRGLGLIPGSVRHFKIPQIGWNSIDQESVLFR
GISFFYFVHSYYCASSIASTTWFGKNFCSAIEKNGIFAVQFHPEKSSEAGLQVLRNFAEC
MLAKRIIPCLDVRDGRVVKGINFEGLRDAGSILEQARFYNNELADELVFLDISASLESRR
TTLEEVLKVSGEVFIPLTVGGGINSVERAREVFLHGADKVSVNTAAVKEPELISRIAEKY
GSQAVVVAIDIKKVRYIVHTHSGKQPTAYEALEWALKVQELGAGEILLTSMDRDGTKEGY
DNDSLALISTAVHIPVIASGGAGSLEHLYDGFTKGADAALAASIFHFRQHSIREAKQYLR
DRGITR
>Aliifodinibius_roseus_DSM_21986_HisH-HisF 
MIAIINYDAGNLASVSNALKRLDVEHTNKKAELDRADGVIFPGVGHASPAMASLRDNHLD
GWLRKTGKPVLGICLGMQLLYEASEEGDAQGLGIIPGTLKKFKVPHMGWNTFSPDHPLVR
GFNHFYYVHSYYANEYTIASCRYITEFASVVSRDNFTGVQFHPEKSGPTGARLLRNFIES
MLTKRIIPCLDIKDGRTVKGINFEGLRDAGDPVELAQRYSEEGADELVFLDITATREKRK
TLVKLVTQIARRIDIPFTVGGGIGSVDEIADILHAGADKVSLNSAIVRNPGLIDRASRQF
GSQCIVAAVDAKRTQWTVYISGGSKNTGKDALQWITEAERRGAGEILLTSMDRDGTKSGF
DLELLSAVNDRVSIPVIASGGAGTIRHCIDAVKTGADAVLAASIFHFGEIEIADLKKELG
KSNIPR
>Gracilimonas_mengyeensis_DSM_21985_HisH-HisF 
MIAIIKYKAGNTASVANALERLGTDYAETPDELNKADGIIFPGVGHAGAAMQSLKDQKID
TWLKNTEKPVLGICVGMQLLYETSSEGNTVGLGIIDGGLEKFKVPHMGWNRINESHPILR
NIHYLYFVHSYYASEDTLAACNYINDFTAIVAKDNFIGVQFHPEKSGNVGSLILQNFLDM
MLTKRIIPCLDIKNGRTVKGVNFEGLRDAGDPVELAKRYSEEGADELVFLDITATLEKRK
TLVELVKRIAREINIPFTVGGGIKTVDEIEELLKAGADKVSLNSSIVKDPALISRASDAF
GAQAIVAAVDAKRNSWNVYIKGGTEDTGLDALEWMQETEKRGAGEILLTSMDRDGTKAGF
DIELLSKVNQLVTIPVIASGGAGTVKHCIDAVKEAADAVLAASIFHFREIEISDLKEEML
QAGIER
>Rhodothermus_marinus_DSM_4252_HisH-HisF 
MVTIIDYGIGNLRSLEKAFQAVG-EVTDRPDDLLQAERLVLPGVGAFGACMAELRRRGLI
APIHEAGIPLLGVCAGLQLLFEESEEGRHEGLRLLPGRVVRFKVPHMGWNTIARPSPLLE
GIAYFYFVHSYHAPDDVLAVTTYGDTFPAIVGRGRVFGVQFHPEKSQQHGLRILKNFLDL
MLARRIIPCLDVDRGRVVKGVNFVDLVDAGDPVEQARFYDQAGADELVFLDITATHEGRA
IMHEVVRRTADQVFIPLTVGGGLRTLEDMRAMLQAGADKVSINSAAIRNPELITAGAEAF
GSQCIVVAIDARRVRWEVYTHGGRRPTGIDAIEWAQEAEARGAGELLVTSMDRDGTKDGY
DLELLRTISSRVSIPVIASGGAGTLEHLRQAFVEGADAVLAASIFHFRIYTIQEAKAYLL
RAGIPR
>Longibacter_salinarum_KCTC_52045_HisH-HisF 
MVTIVDYGIGNLRSVEKAFHAVG-EVTDDPDTIGQAERLVLPGVGAFGACINEIRSREVE
EAIHHAGVPFLGVCVGMQLLFQEGLEGTHRGLGLLPGQVVHFKVPHMGWNVLTRSSRLLD
GLGYVYFVHSYHAEADVLATSTYGHTFPAVVQRDNVFGVQFHPEKSQYHGLRILENFTQL
-LAKRIIPCLDVDQGRVVKGINFVDIRDAGDPVEQARTYDAAGADELVFLDITATHEGRD
IMHDVVRRTADQIFIPLTVGGGLRTVDDMRAMLHAGADKVAINSAAVKDPDVITRGAEAF
GAQCIVVAIDAKRTKWEVFVHGGRKNTGMDAIEWAVEAEKRGAGELLITSMDRDGTKDGY
DNELLTRITDRVRIPVIASGGAGTLEHLRDGLEVGASAVLAASIFHFREYSVGEAKQFLR
DAGIPR
>Thermoflavifilum_thermophilum_DSM_14807_HisH-HisF 
EIAVIRYHAGNIQSVLFALERMGYRATDNARIIRSADRVIFPGVGEASSAMSYLKARKLD
EVIRSLTQPVLGICLGMQLMARYSEENNTPCLDIFPEEVKKFKVPQIGWNQITLHSPLFE
GVAYVYFVHSYYVCAYTIAAASYGITYSAAIQRDHFYAVQFHPEKSAEVGERILRNFIHL
MLTKRIIPCLDIKDGRTVKGIYFENIRDAGDPVELGARYAAEGADELVFLDITATHEQRK
TFAELVRQIAHHISIPFTVGGGISTAEDVHTLLNAGADKISVNTAAYRNPALIDELARLF
GSQCVVVAIDTKFEDWWVYLNGGRIRTQTRAVHWAHEVVDRGAGEILLTSMSHDGAKQGF
ALDLTRELATTLPVPIIASGGAGTMQHFLDVFQQAADAALAASIFHFGEISIPELKAFLK
QNGIPR
>Solitalea_koreensis_DSM_21342_HisH-HisF 
MIGIINYGAGNIFSLQSALDRLGLSYIESVSDFDSCDRYIIPGVGHAAPAMKKLNSTGLV
PLIKQTNKPVLGICLGMQLLASFSEEGNTDLLNLISMKVLKFKIPHIGWNKVNEKETIFK
NISYFYFVHSYYLPAYTLARTEYGLTYASSIKKNNYFGVQFHPEKSGKVGELLLKNFSEL
MLAKRIIPCLDVKDGRTVKGVNFVELRDAGDPVELAIQYSEQGADELVFLDITATHERRK
TLVELVKNIARNINIPFTIGGGINELSDADLLLNAGADKVSINSAAIRNPDLIDEFANGF
GNQFIVVAIDTKHIKNIVHLNGGRVATDLHTEDWVKEVEGRGAGEILLTSMDHDGTKAGF
DCNLLSKINSQLSIPLIASGGAGNMHHFSEVFERTVDAALAASVFHYGEILIPDLKQELK
NKGIER
>Arcticibacter_svalbardensis_MN12-7_HisH-HisF 
MIGIINYGAGNIFSLTAALDRQHISYVASSADFDKYDHFIIPGVGHAGAAMQKLEESGMA
DAIKGIDKPVLGICVGMQLMTEFSEEGNSDLLGITPVKTLLFKVPHMGWNRVYSENSLFN
GISYFYFVHSYFISTFTVAFADYGLKFSAAFSKNNFYGVQFHPEKSGEAGEQLLKNFSEL
MVSKRIIPCLDVKDGRTVKGVNFVNLRDAGDPVELAWQYSRQGADELVFLDITATNERRK
TMVELVKSVARQVNIPFTIGGGINELSDADVLLNSGADKISINSAAVRNPDLINELAAAF
GKQFVVIAIDTKYVKNLVHLNGGRITTELETEQWIKEVEDRGAGEILLTSMDHDGTKAGF
DTNLLKKINQTLSIPLIASGGAGCMQHFADIFLEAVDAALAASVFHYGEILIPDLKRELR
KQNIER
>Pedobacter_insulae_DSM_18684_HisH-HisF 
MIGIINYGAGNIFSLTAALTRQDITYVNTVADLDLYSHIIIPGVGHAGAAMQKLTQTGMV
DAIKVLKVPVLGICVGMQLLTAHSEEGNAELLAIFPLKTKLFKIPHMGWNKI-KNNFLFE
GVTQFYFVHSYFIPIFDIAAVHYGDKFSAAIQKDNFYGVQFHPEKSGKEGERLLKNFSSL
MLSKRIIPCLDVKDGRTVKGINFVDLRDAGDPVELAAQYAEQGADELVFLDITATHERRK
TMIEMVKSVARQLNIPFTIGGGITEIADAEALLNAGADKISINSAAVKNPGLIADLAKNF
GVQFVVLAVDTKHIKNIVHLNGGRLITALETESWIKRAEDLGAGEILLTSMDHDGTKKGF
DCELLGKINKTINIPIIASGGAGETAHFTEVFQKAVDAALAASVFHYGEILIPALKQELR
QNGIPR
>Roseivirga_ehrenbergii_KMM_6017_HisH-HisF 
SVVIVDYNAGNVQSVTYALERLGVSPSADPEVIRSADRVIFPGVGEASTAMRFLKERKLD
EVIKDLKQPVFGVCLGLQLMCAHSEENNTDCLGIFDVQVKKFKVPQMGWNNLETTGPLFK
GISYVYYVHSYYASEYTIATTDYVNTFSAALNKDNFYALQAHPEKSGKVGERILQNFLDI
MLTKRIIPCLDIKNGRTVKGVNFVDLRDAGDPVELAAIYAAEGADELVFLDITATVEKRK
TLIELVKRVAAEINIPFTVGGGISSIADVSALLNAGADKISINSSAVMRPELVSELAGEF
GSQCVVVAIDSRFVEHIVHVSGGRIATERRTLLWAKEVEERGAGEILLTSMDHDGTKAGF
ANELTAKVSGSVSIPVIASGGAGNQEHFLDSFTIGADAALAASIFHFKEVSIPDLKNYLK
GYNIPR
>Algoriphagus_ratkowskyi_DSM_22686_HisH-HisF 
KIAVIKYNSGNVQSVLYALERLGADATDDPELIRAADKVIFPGQGEASSAMRYLKERKLD
QVISDIKQPFLGVCLGLQLLCEHTEENDTECLGIFPVKVKRFKVPHVGWNELEADNPILK
DLPFVYYVHSFYASEFTIAQTHYIHDFSGILHRDNYYAIQAHPEKSGLVGEKILENFLSL
MLTKRIIPCLDIKDGRTVKGVNFVELRDAGDPVELAKIYSDEGADELVFLDITATVDKRK
TLAELVTKVAKAINIPFTVGGGISTIEDVKFLLAAGADKISINSAAVHNPQIINDMAAEF
GSQCIVVAIDTRNVIDFVHTHGGRKATLLRTQAWAHEVCDRGAGEILLTSMDHDGTKAGF
FNELLAEISSALSIPVIASGGAGSMEHFKDVFTFGADAALAASIFHFKEIGIPELKGYLG
NEGVSR
>Pontibacter_actiniarum_DSM_19842_HisH-HisF 
NLVIVDYKAGNVQSVLFALERLGVQASSDFETIKSADKVIFPGVGEASSAMAQLKSRNLD
KLLPTLEQPFFGVCLGMQLLCQHSEEGDTDLLNIIPLQVKRFKVPHMGWNQLELQSPLFE
GLEYVYYVHSYYVSEYTIAQTSYPEPFSAALQYKNFYAAQFHPEKSGPAGAQILKNFLAI
MLTKRIIPCLDIKNGRTVKGVQFENIRDAGDPVELAKWYAEQGADELVFLDITATNEERK
TFAALVRDIARHIDIPFTVGGGIGAVADVEVLLHAGADKVSVNSSAIKNPQLVQELAKHF
GSQCVTVAIDTKYRGWKVYTRAGTVETEHATIDWAKKVTDLGAGEILLTSMNNDGTKAGF
ALDITGEVAQAVSVPVIASGGAGSMKHFAEAFNISADAALAASLFHFRELGVPELKSYLK
EQGIAR
>Dyadobacter_fermentans_DSM_18053_HisH-HisF 
KTVIIKYNAGNVQSVMYALDRIGASYTDDEAEIRSADKVIFPGVGEASTTMSYLRNVGLD
KVIPSLKQPVFGTCVGMQLMCRFSEENNTDCMGIFDVDVKRFKVPHMGWNNISYQSPLTA
GLAYVYFVHSYAACEYTVASCDYALPFSAMLHKDNFYAAQFHCEISGNAGQQILENFLKL
MLTKRIIPCLDVKDGRTVKGVNFVNLRDAGDAVELGAMYAAQGADELVYLDITATVDGRS
TFIDLVRRVAHTINIPFTVGGGISSIADVSALLHAGADKVSINSAAVRNPDLINELSLEF
GSQCIVVAIDTRYIEHIVHTHGGRKATEIRSIPWAKEVEDRGAGEILLTSMDTDGTKNGF
ALELTATISGNANIPVIASGGAGNMAHFYDVFTSGADAGLAASIFHFREIDIPDLKEYLK
NKDLPR
>Paludibacter_propionicigenes_WB4_HisH-HisF 
KVVIIKYNAGNIRSVLFALERIGVNATDDHDEIRSADRVIFPGVGEASSAMKYLKDKGLD
KLICSLTQPVLGICLGMQLMCAHSEENDTQCLGIFDQKVKLFKIPQIGWNNITLKSDLFR
GVAYMYFVHSYYVCDNAIARTDYTKEYSSAVHKNNFYAVQFHPEKSGEVGQKILENFIQG
MLAKRIIPCLDIKNGQTVKGINFENITDVGDPVELGALYAQMGADELVFLDITATNEKRK
TLSELVTRIAKHINIPFTVGGGISSVEDVSVLLACGADKISVNTSAVRNPQLISDLASQF
GSQCVVLAIDTKYIEWFVFLNGGRIPTDIKTVEWAKQAVALGAGEILLTSMNNDGTKDGF
ALDITCAVSEAVNVPVIASGGAGTMEHFVEVFDAGADAALAASIFHYKEIGIPELKMFLK
EKGVER
>Bacteroides_fragilis_NCTC_9343_HisH-HisF 
KVAVIKYNAGNIRSVDYALKRLGVEATSDKEVLKAADKVIFPGVGEAETTMLHLKESGMD
HFIKELRQPVLGICLGMQLMCRFSEEGNVDCLGIFDTDVKRFKVPHMGWNTISLKSDLFK
GFEFVYFVHSYYVSEFTAAETDYIRPFSAALHKDNFYATQFHPEKSGEAGERIIKNFLEL
MLAKRIIPCLDIKDGQTVKGTNFVNLRQAGDPVELGRAYSEQGADELVFLDITASHEGRK
TFAELVRRIAANISIPFTVGGGINELSDVDRLLNAGADKISINSSAIRNPQLIDDIAKHF
GSQVCVLAVDARQTGWKCYLNGGRIETDKELRTWTKEAQERGAGEVLFTSMNHDGVKTGY
ANEALAELASQLSIPVIASGGAGRMEHFRDAFTLGADAALAASVFHFGEIKIPELKSYLC
GQGITR
>Wenyingzhuangia_marina_DSM_100572_HisH-HisF 
KIVIINYGAGNIQSIRFAIERLGYEASNDVEEIKSADKVIFPGVGEASSAMKMLKATGLD
TVIPILTQPVLGICLGMQLMCKYSEEGDTTGLGIFDVDVKRFKVPQIGWNQIKLGSKIFN
DVAYMYLVHSYYATKETIATTEYGVQYSTALQKANFYGVQFHPEKSSTDGAKILENFLNL
MLAKRIVPCLDIKNGRTVKGVNFVDLRDAGDPVELAKKYAETGADELVFLDISATEERRR
TLVNLVRGVAAQVNIPFTVGGGISSVEDVDILLQNGADKVSINSSAVKRPKLVNELSQKF
GSQCVVVAIDAKKIEWIVHLVGGKVPTELNLFDWAKEVEERGAGEILFTSMNNDGTKDGF
ANEALARLSEELNIPIIASGGAGNMQHFVDTFKDGADAALAASVFHFQEIEIPDLKQELK
RQGIPR
>Flavobacterium_aquatile_LMG_4008_HisH-HisF 
MIAIVKYNAGNITSVKNAVERLGYSCTDDEAILKQAEKVIFPGVGEASSAMKYLKEKGLD
EVIKNLTQPVLGICLGQQLLCQFSEEGNTECLGIFNATVKKFKVPHMGWNTISLNSELYS
GIENFYFVHSFYASQETTAVCDYIVPFSASMQKDNFYATQFHPEKSSSVGEQLLLNFLKL
MLKKRIIPCLDIKNGRVVKGVQFLELKDAGNPVELASFYSKNGADELVFLDISATLEKRK
TLAEMVTQLSKEINIPFTVGGGIQSVEDARLLLQSGADKVSINSAAVLNPELITQISDAF
GSQSLVVAIDIKKLDWYVFIKGGTESTGILAIDWAKKVEELGAGELLITSMNNDGSKDGF
ALEITNEISKVVSIPVIASGGAGNSQHFTDLFTKTVSAGLAASIFHFNEVPISELKNVLK
TQNISR
>Zhouia_amylolytica_CGMCC_1.6114_HisH-HisF 
KIVIIDYGAGNIQSIIFAFQRLGFKPSNDPDEIMTADKVIFPGVGEASSAMRKLKETGLD
SLIPRLKQPVLGICLGMQLMCNGSEEGSTKGLGIFNVDVIRFKVPQIGWNQIKPEAPFFS
EIEYMYLVHSYYACEDTIASATYGVEYSVALQKNNFYGVQFHPEKSSIAGEQLIKNFLSL
MLTKRIIPCLDIKNGRTVKGVNFVDLRDAGDPVELAEIYAKEGADELVFLDISATEERRR
TLAELVLHVAEKVNIPFTVGGGISSVEDVDRLLKCGADKVSINSSAVKNPQLINDLAAKF
GSQCVVVAIDAKQIQWRVHLVGGKVPTELDLFEWAKEVEKRGAGEILFTSMDHDGTKNGF
ANEALAQLSTALNIPIIASGGAGSIQHFTDTFKEGADAALAASVFHFKEIEINDLKSELR
KHDIPR
>Ulvibacter_litoralis_DSM_16195_HisH-HisF 
MIAIIKYNAGNVRSVQNALTKLGYESTDNRETILSADKVIFPGVGEASSAMNYLKEKGLD
KTILDIKKPMLGICLGLQLMCNYSEEGDTDCLGIFKASVKKFTVPHMGWNNFSTSGVLCQ
GIQDVYYVHSYYATENTTAICNYIVPFSASMRKNNFYATQFHPEKSAGIGTRILQNFLEL
MLKKRIIPCLDIMNGRTVKGINFVGIKDAGDPIELAKKYVQEGADELVFLDITATIENRT
TLLQLVERIASEINIPFTVGGGINTVEDVSNLLNAGADKVSVNSSAVKNPSLITDIATTF
GSQCLVVAIDTKFEEWKVFVHGGRTPTELTTVQWAQQVEALGAGEILLTSMNNDGTKGGF
ALDITNQVSTAINIPVIASGGAGTKKHFTEVFEQTATGALAASIFHYGEIPIPELKEYLH
TKNVAR
>Salegentibacter_salegens_ACAM_48_HisH-HisF 
KIVIIDYGAGNIQSIKFAIKRLGYDASSDAEEIKAADKVIFPGVGEASSAMKMLKSTGLD
KVIPTLKQPVLGICLGMQLMCTYCEEGDTDGLGIFHANVVKFKVPQIGWNKIYLKSALFT
GIEFVYLVHSFYVCAETIASTEYGVEYTSAIQKDNFYGVQFHPEKSSDAGEKILENFLKL
MLTKRIIPCLDIKDGRTVKGVNFIDLRDAGDPVELAEIYAKSGADELVFLDISATEEKRK
TLANLVRRVAEKVNIPFTVGGGISSVEDVDILLKNGADKVSINSSAVKNPGLINELAAKF
GSQCITVAIDAKQVEWLVHLVGGKIPTDINLFQWAKEVEERGAGEILFTSMNNDGTKAGF
ANEALAVLSSELNIPIIASGGAGNMQHFCDTFIEGADAALAASVFHFKEIEIKDLKEELR
RNGVER
>Prevotella_maculosa_OT_289_HisH-HisF 
TVAIIKYNAGNIYSVVNALRRLGIQSTDDAETLRKADKVIFPGQGNALEAMAHLRKYRLD
EEIKNLTQPVLGICVGQQLLCKHSKEGEVDCIGIFDTVVEKFKVPVMGWQKIEQGNNLLK
GLPYVYFLHSYYVTSYTIATANYILPYSACMQKDNFYACQFHPEKSGKTGERILQNFLDL
MLAKRIIPCLDVKDGKTVKGTNFVNLRNAGDPVELGKAYSDAGADELVFLDITASLEGRK
TFTNMVERVAKEINIPFTVGGGVNELADVDRLLQAGADKVSINSAVLCQPDLINQITNHY
GSQVCVCAIDARYDDWYCYIRGGREKTGRKLFEWAKEVADRGAGEILFTSMDHDGIKQGF
ANEVLAQLSEIVNIPIIASGGAGKEEHFKDVFLQGADAALAASVFHFGELTIPHLKQYLK
KEGINR
>Aquimarina_aggregata_RZW4-3-2_HisH-HisF 
KIVIINYGAGNIQSIKFAIQRLGYDASNDPKEIESADKVIFPGVGEASSAMKKLKDSGLD
ALVPKLKQPVLGICLGMQLMCNHTEEGDTTGLGIFDVDVLRFKVPQIGWNQITLTSPLFK
GIEYIYLVHSYYATKDTVAKTDYGIAYSTAFHKDNFYGTQFHPEKSSVVGEKILKNFLEL
MLTKRIIPCLDIKNGRTVKGVNFVDLRDAGDPVELADIYSKAGADELVFLDISATEERRK
TLANLVLRVAEKVNIPFTVGGGISSVEDVDILLQNGADKVSVNSSAVKNPQLINDLAAKF
GSQCITVAIDAKQIEWIVHLVGGKVPTQLNLFDWAKEVEQRGAGEILFTSMDNDGTKDGF
ANRALARLSSELNIPIIASGGAGNSKHFVDTFVQGADAALAASVFHFKEIEIQDLKKELQ
DKNIPR
>Burkholderia_cenocepacia_J2315_HisH-HisF 
TIAIVDYGMGNLRSVAQALKKAEPDVVDTPAAIRAADRVVLPGQGAMPDCMRCLGESGLQ
EAVIEA-KPLLGVCVGEQMLFDWSAED-TKGLGLLPGKVVRFKVPQMGWNRVRQPHPLWD
GVAYFYFVHSYYVPAHTVGETAYGAPFTSAVARDNLFATQFHPEKSAEVGLRLYRNFVHW
MLAKRIIPCLDVTAGRVVKGVNFVELRDAGDPVEIARRYDDQGADELTFLDITATSDQRD
LILPIIEAVASQVFIPLTVGGGVRAVEDVRRLLNAGADKVSMNSSAVANPQLVRDAADKY
GSQCIVVAIDAKRVRWEVFTHGGRKNTGLDAIEWARKMAELGAGEILLTSMDRDGTKSGF
DLALTRGVSDAVPVPVIASGGVGSLQHLADGIKDGADAVLAASIFHYGEHTVGEAKRFMS
DQGIAR
>Campylobacter_jejuni_NCTC_11168_HisH1-HisF1 
MIALIDYKAGNLNSVAKAFEKIGAINAKNPKDLQKADKLLLPGVGSFKEAMKNLKELGFI
EALKEQKKPILGICLGMQLFLERGYEGVCEGLGFIEGEVVKFKIPHMGWNELEKQVPLYQ
GISDFYFVHSFYVDEFVSAKAQYGHKFVASLQKDHIFATQFHPEKSQNLGLKLLENFARL
MLTKRIIACLDVKDGRVVKGTQFKNHKDMGDIIELARYYSQNGIDELVFYDIAASARKER
ISREWVSEVAKNINISFCVAGGIKSEEDAAELLANGADKISINSPALNDPSLITRLAKSF
GVQCVVVGIDSFKDNLKVFQYTGSKHSGKSTLEWVKKVQDLGAGEIVLNMMNQDGVKNGY
DLEQLEAVYKICKVPLIASGGAGKMEHFLEAFK-LIDGALAASVFHQKLIDIKELKIYLK
NQGLSR
>Campylobacter_jejuni_NCTC_11168_HisH2-HisF2 
MIIIIDTACANLASLKFCLDRLGFNASRDLKELESADKLFLPGVGTAKEAMKNLEQFNLI
DFIQNTKKPLLGICLGMQILGNFSEELNQETLKLIDFTTQKFTFPHMGWNEVY---ALFK
GLAYFYFVHSYCVGKYTIADCEYSQKFSASVMKDNFYGVQFHPERSSEAGEILISNFIDI
MLKTRIIPCVLLKNSQLVKSIEFKDFRTIGHLTSTMRIYNARNVDELIILDIDASKSG-E
IDFESIEDLAKECFMPLTIGGGIKTLEDIQKILNLGADKISINSKALEDMDFISKAGNRF
GSQCIVCSIDVKRKQFCVYDRGN---LEKSPLELALEYEKKGAGELLLTSVDFEGKAKGY
DLELLKIFQNKLKIPLIINGGLSKPSDGVEALNLGADALAGAYIFHFSKYTPKDVKEELA
RQGFAR
>Desulfarculus_baarsii_DSM_2075_HisH-HisF 
MIAIINYEAGNLTSVERALRGLGADCTQDLARIADAERVIFPGVGAAGSAAESMRRLGLD
RALRQAGKPIMGICLGTQIIFESSEEGDAVCLGLLPGQTIRFKIPHMGWNSVRRPHPVFA
GVAEFYFVHSYHPAEDIVG-QTFGRDFASVVARDNLVAMQFHPEKSGRPGLQILRNFIAW
MLSKRIIPCLDVRDGKLTKGIKFEGNVDIGDPVEMAAFYYEQGADELVFYDITASHERRG
IMLEVVRRVAETIFIPFSVGGGLAGLNDMYDVLAAGAEKISVNSQAVKNPDIIGEGAKRF
GNQCVVLGMDVLRVGYEIVIHGGRKRMGLDAVQWARQAQDLGAGEICLNSIDADGTRQGY
ELDLTRLISQAVTIPVIASGGAGEPRHLADVLLQAADAALIASMTHYGHYTIAQIKTYLA
AQGVKR
>Escherichia_coli_K-12_W3110_HisH-HisF 
NVVILDTGCANLNSVKSAIARHGYEPSRDPDVVLLADKLFLPGVGTAQAAMDQVRERELF
DLIK--TQPVLGICLGMQLLGRRSEENGVDLLGIIDEDVPKMPLPHMGWNRVYAGNRLFQ
GIAYFYFVHS-YANPWTIAQCNYGEPFTAAVQKDNFYGVQFHPERSGAAGAKLLKNFLEM
MLAKRIIPCLDVRDGQVVKGVQFRNHEIIGDIVPLAKRYAEEGADELVFYDITASSDGRV
VDKSWVSRVAEVIDIPFCVAGGIKSLEDAAKILSFGADKISINSPALADPTLITRLADRF
GVQCIVVGIDTWYDKYHVNQYTGTRVTQWETLDWVQEVQKRGAGEIVLNMMNQDGVRNGY
DLEQLKKVREVCHVPLIASGGAGTMEHFLEAFRDAVDGALAASVFHKQIINIGELKAYLA
TQGVER
>Geobacter_thiogenes_ATCC_BAA-34_HisH-HisF 
MIAIIDYGMGNLRSVQKGFERIGFEVTADPARLLEAQKIVLPGVGAFRDCIHNLQQGGFV
EPILQVGRPFLGICLGLQLLFTESEEGLHKGLGVIPGRVVRFPVPHMGWNQISAETPLFN
NISNVYFVHSYYVSTVVAATCNYGLEFCAAIRKDNVMATQFHPEKSQGIGLQMLKNFAEM
MLTRRIIPCLDVTGGRVVKGVQFLELRDAGDPVEIAEAYDQQGADELTFLDITASSDGRD
TMVDVVRRTAERVFMPLTVGGGIRVVEDIRRMLNAGADKVSINTAAVSRPEFVNEAAERF
GSQCTVVAIDARQVRWEVYTHGGRKPTGIDVVEWANRMESFGAGEILLTSMDRDGTKDGY
DLALTRAVVDAVSIPVIASGGVGNLEHLYDGFTTAASACLAASIFHFRQHTVQEAKQYLQ
GRGVPR
>Neisseria_meningitidis_MC58_HisH-HisF 
T-AIIDYGMGNLHSVLKSVRTAGQEISGDPDRVSRADKVIFPGQGAMPDCMAALKRDGLD
EAVKDA-KPFFGICVGAQLLFDHSEEN-TDGLGWFGGKVRRFKVPHMGWNTVRQNHPLFK
DITRFYFVHSYYFPETILGESDYPSPFACIVGKDNVFATQFHTEKSHDAGLTMLKNFLNW
MLAKRIIPCLDVKDGRVVKGVNFIGLRDAGDPVEAAKRYNGEGADELTFLDITASSDNRD
TILHIIEEVAGQVFIPLTVGGGVRTVADIRRLLNAGADKVSINTAAVTRPDLIDEAAGFF
GSQAIVAAVDAK--RWEIFTHGGRNPTGLDAVEWAVEMQKRGAGEILLTGMDRDGTKQGF
NLPLTRAVAEAVDIPVIASGGVGNVRHLIEGITEGADAVLAAGIFHFGEIAIREAKRAMR
EAGIER
>Sinorhizobium_meliloti_1021_HisH-HisF 
V-AIIDYGSGNLRSATKAFERAAREITDRPERVATADRIVLPGVGAYADCRRGLAVEGME
EALTEAGRPFFGICVGMQLMSSRGLETVTKGFGWIAGDVVGMKIPQIGWNTLDRPHPLFD
GILHAYFVHSYHLAEDVVAEAGYGGPVTAFVARDNKAGSQFHPEKSQALGLALISNFLRW
MLKARVIPCLDVKDGRVVKGVNFVDLIDAGDPVEAARAYDAAGADELCFLDITASSDNRE
TIFDVVARTAEQCFMPLTVGGGVRQVADIRKLLLAGADKVSINTAAVKNPEFVAEAADKF
GDQCIVVAIDAKKVRWEIFTHGGRQPTGIDAIEFARKVVDLGAGEILLTSMDRDGTKSGY
DISLTRAIADAVRAPVIASGGVGTLDHMVEGIRDGATAVLAASIFHFGTYSIGEAKRHMA
KHGIAR
>Sphingomonas_wittichii_RW1_HisH-HisF 
AIALIDYGAGNLRSVENALKAAGG--TADPDIVARADRIVLPGVGAFAACMGGLTIPGMV
AAMETAGAPFLGVCVGMQLLADAGHEGRTPGLGWIGGDVRLMKVPHMGWNDVVGDHPLI-
-VGEAYYLHSYVFPAERLATTDHGGPITAAVGRDNIVGVQFHPEKSQAYGLALLARFLEW
MVRVRVIPCLDVAGGRVVKGVNFVDLADAGDPVEQARVYDAAGADELCFLDITASHEGRG
TILDVVARTAAVCFMPLTVGGGVRSADDARALLLAGADKVAVNSAAVARPELCAEMAERF
GAQCVVGAVDARAVKWEIYTHGGRKPTGIDAVEHAKRLASLGAGEILLTSMDRDGTRDGY
DLALTRAISDAVPVPVIASGGVGNLGHLVEGVTRGASAVLAASIFHFGQHSVAEAHAALR
AAGLPR
>Wolinella_succinogenes_ATCC_29543_HisH-HisF 
MVGIVNYNIGNLASVLNALVKVGAQIEKEPSRLLEYDRLILPGVGAFGDAMEHLVQSGMK
EAVLEFGKPLLGICLGMQLLFEKSYEGEHAGLGLLEGEIIPFKIPQMGWNRFYKKSPLLK
GLFYLYYVHSFHAEEDVLGESVYGYPFVSAIERDNVAGFQPHPEKSHDVGLRILKNFCEI
MLAKRIIPCLDIKEGRVVKGVNFLGLRDAGDPVEVARRYNEEGADEIAFLDITATHERRD
TMCDIVRAVAKEVFIPLTVGGGIRKLEDMYTLLNAGCDKVSINSSAIKNPSLIDEGAKRF
GSQCIVVAIDAKSRGWNVYINGGRIDTGIDLLEWTKEVYERGAGEILLTSMDADGTKAGY
DCEQLQTLSKLVDIPLIASGGAGTMEHIKEAFLSGADAALAATIFHYKEIDIMDLKRYLR
SEGIER
>Xylella_fastidiosa_9a5c_HisH-HisF 
EVALIDAGGANLGSVRYALQRLGVEPVCDARGLEGAARVILPGVGSAPEAMARLNNQGLI
EPLL--QVPLIGICLGMQLLFEHSEED-VPCLALLPGRVRRLRVPHMGWNRLLRASPLLA
EVASAYFVHS-YATTAAVAACDHGGMFTAIVQQGVRCGAQFHPERSAETGARILRNFLEM
MLSRRLIPCLDVRDGRVVKGVKFRDHVDMGDIVELALRYRDHGADELVFYDIGASPRGRS
VDYRWVERVARLIDIPFCVAGGIGQVETARAVLHAGADKISINSPALRQPALISALAEAF
GVQCVVVGIDSIREQWRVRCNTGTQALPLRTLDWIVEAQRLGAGEIVLNCMDSDGVRCGY
DIAQLSQARALCQVPLVASGGAGNMQHFADVFHKAVDGALAASVFHSGAILIPGLKQFLR
EQQIER
>Gloeobacter_violaceus_PCC_7421_HisH-HisF 
MIALVDYGVGNLHSARKGLEAMGARVSGQPLTLSAADGVVLPGVGSFDTAITRLNDRGLG
DAIIQLGQPMLGICLGLQVLFDSSEEGRLPGLGLLPGRVRRFTIPHVGWNQLHNVDPLWR
DLGWVYFVHSYYVAEDRAASAVHGSHFTAAVCRDNLMAVQFHPEKSADTGLRILKNFVER
MLAKRIVPCLDVKAGRVVKGVNFVGLRDAGDPVELAKLYNDQGADELVFLDIAATHEERA
ILIDVVYRTAEQVFIPLTVGGGIGDLDTIQALLDAGADKVSINSAAVRDPELIARAGERF
GAQCIVLAIDARARGWEVYVRGGRTPTGLDAVAWAVEGERRGAGEILLTSMDADGTRAGY
DLALTRAVAEAVQLPVIASGGAGNCEHIRTALTEGAQAALLASLLHYGELTVEQIKAHLA
AHGVPR
>Prochlorococcus_marinus_MIT_9211_HisH-HisF 
MIGIIDYGMGNLHSVQQSFKRLDQSIVKSPNDVHECNALILPGVGSFDPAMENLRRTDLI
PKIKSWGKPLLGICLGLQLIFESSEEGNSEGLGLLKGKVCNLRIPHMGWSLLKKECPLLD
N-TWMYFVHSYSAPEDLAATVSFGDEVTAIVWKDSLGACQFHPEKSGKSGQRLLSSWLKW
MVALRLIPCLDVANGRVVKGVNFVGLRDAGDPVELAYRYSKSGADELVFLDIAASHEGRA
TLIEIVRRTAESVTIPFTVGGGISSIEGIKELLRAGADKVSLNSSAVRDPELIAQGANQF
GSQCIVVAIDAKRREWDVFVNGGRKNTKLDALEWAKKVAGLGAGEILLTSMDGDGTQNGY
DLKLTRTIADALQIPVIASGGAGSLEHILEAFTEGASAALLASLLHDGELTIEQIKDYLL
KNQLLR
>Fibrobacter_succinogenes_S85_HisH-HisF 
AITVVDYNAGNLTSVMNALKFIGADASRDPDEIAKATRLIFPGVGAAASAMETLTKTGIG
EAIKAVGNPVLGICIGCQIILEESEEGGVKTLGLIPGRAVRFKIPHMGWNQVNREHPIMK
GICDFYYVHSYYPAETTYGTQTFG-----LLGKDNLIASQFHQEKSGEVGLAMLKNFCDW
MLTKRLIVCLDVRNRKVTKGVKFKGNIDIGDPVEMGARYSDEGVDELVFYDITASAENRP
CDMEMIRQIAKRVFIPFAVGGGIRNLDDMHEALLAGAEKVSVNSLAVLHPEIIAEGAKAF
GRQCIVLGMDAKFVGYEVFIRGGRQAMGIDALQWAKRAEELGVGEICLNSIDTDGVKNGY
ELTITDMIAKAVQVPVIASGGAGTPAHIVDLFRKTADAALVASMVHFGDYTVPGIKGEML
AAGIPR
>Akkermansia_muciniphila_ATCC_BAA-835_HisH-HisF 
KLGVIDYGAGNLRSVLNTFEAAGVHLT--PEDAAGVTHLVLPGVGAFGDCAEKLRRQNLV
PLVRAWDRPFLGICVGYQVLFESGEEGQVPGLGILKGRVVRFKVPHMGWNSVADPAPIWK
GMKYFYFVHSYYPESLIAAFCTYGVRFAAAVRHGNLVATQFHPEKSQKLGVKLLKNFISL
-LAKRIIPCLDVTDGRVVKGTNFINLRDAGDPVECARAYDAQQADELVFLDITASSDGRA
TMADVVRRTAACCFMPLTVGGGIRSVKDMREMLLAGADKVSLNTAAINRPELINEGAVAF
GSQCIVVAIDAKRQKWGVSTHGGRKFVGLDAVEWAVEAERRGAGEILLTSMDADGAKTGY
DIELTRAVSSAVRIPVIASGGAGNLDHMVDVLVEGADAVLAASIFHFGEYTVPEAKAYFA
SRGIPR
>Acidobacterium_capsulatum_ATCC_51196_HisH-HisF 
MIAVIDYKAGNLTSVLKTLRAAGAEPTDDPAVVARAQKLILPGVGHF-SATRFLEEHGLT
AAVRERGAPFLGICVGMQWLFEGSTEPAVQGFGAFGGQCARFKVPHVGWNSLEEGSRLLA
GLSYVYFTHSYCAGT--AAVTEYGQAFSAAVERDNIMGVQFHPEKSGEAGLRILENFVRL
MLTRRIIACLDVTNGRVVKGVQFLDLMDAGDPAELAARHAASGADEIVLLDITATHEGRG
TLLETVRKTAQRLFIPFTVGGGIRTADDAAAVFDAGADKISINSAALTRPELIEEIGSKF
GAQAVVVAIDARRN--EVFASGGRKPTGRDAVAWAREAEQRGAGEILLTSMDADGTRDGF
DCELTAAVSSAVQIPVIASGGAGTPQHFADVFLRGADAALAASIFHFGVADARSLKAELA
AQSIPR
>Hungatella_xylanolytica_DSM_3808_HisH-HisF 
MIAIIDYDAGNLKSVEKALTSLGEVVTRDKETILAADKVILPGVGAFGDAMDKLCQYDLP
DVIRKVGTPFLGICLGQQLLFDSSEEEGVKGLSVLPGKIVRFKVPHMGWNSLTPGARLFK
GLAYVYFVHSYYLESDVAASCEYGVAFGASVERDNVFACQFHPEKSGDTGLKILKNFIEL
MLTKRIIPCLDVHNARVVKGVNFVNLQDAGDPVEIAAAYDKAGADELVFLDITASSDNRN
TVVDMVRRVAEKVFIPFTVGGGIRTVEDFKMLLREGADKISINSSAINTPRLISDAADKF
GRQCVVVAIDARRRGWNVFKNGGRIDTGLDAVEWAMKADRLGAGEILLTSMDCDGTKVGY
DDELNRIIAESVSVPVIASGGAGTMEHFHSALTEGADAALAASLFHYKELEIMELKRYLS
EKGVPR
>Lactococcus_lactis_Il1403_HisH-HisF 
KIVIIDYNIGNLQSVQAAFLRLGQETSRDLEEIRKADALILPGVGAFPTAMNNLKKFNLI
ELIQERGIPILGICLGMQVLFEKGYEEERQGLGLLKG---EVKIPHMGWNQLNKASPTTH
YLDEVYFVHSYQADDELIAYTTYGEKIPAIVGKNNVIGCQFHPEKSGEIGRKVLKAFLEE
MLTKRIIPCLDIKNGKVVKGINFVSLREIGDSVELAKIYEEQCADEIVFLDITASFEERE
IIGELIGRAARELSIPLTFGGGIRSIDDFRRILARGADKVSVNSAAIENPELIRQAANEL
GVQCVVVAIDAKKRGYDVYIKGGRENAGLDLVDWAKKCERLGAGEILLTSMDKDGTKTGY
DLEMLNDVCTAVNIPVVASGGCGKISDIVEVFQNTSDAALVASLFHYGEATVDEVKDELI
KNNIPR
>Micrococcus_luteus_NCTC_2665_HisH-HisF 
VVAVLDYGSGNVHSALRAVERAGAEVTRDPQAVQEADGLLVPGVGAYASVMRALTEVGGT
RWIGRRGRPVLGICVGHQILFDAGVEGRTAGMGEWPGVVAEL-LPHMGWNTVREGSALFA
GIERFYFVHSYGVRPPQVTWAHHGADFIAAVENGPLSATQFHPEKSGDAGLQLLRNWLET
MLAVRVIPCLDVDAGRVVKGVNFENLRDAGDPVELARRYNAAGADEITFLDVTASTSDRA
TTYDVVTRTAEEVFIPLTVGGGVRTVEDVDRLLRTGADKVSVNTAAVARPELITEITRRF
GSQVLVLSLDARRTGYEVTTHGGRRGTGIDAVAWCREASERGVGEILLNSIDADGTREGF
DLEMIRDVRAVTRVPLIASGGAGEPEHFPPAVAAGADAVLAASLFHFGDDMLARVKDALR
QAGHTR
>Streptomyces_griseus_NBRC_13350_HisH-HisF 
MVVVFDYGFGNVRSAERALAHVGADVTRDYDRAMNADGLLVPGVGAFSACMDGLKRARGD
WIVGRRGRPVMGICVGMQILFERGIEGETEGLDEWPGTVGPL-VPHMGWNTVEEDSRLFA
GLARYYFVHSYAARAPKVTWSTHGERFVAAVENGALWATQFHPEKSGDAGAQLLTNWIET
MLAVRVIPCLDVDNGRVVKGVNFQNLRDAGDPVEMAKLYDAEGADELTFLDITASSGDRE
TTYDVVRRTAEQVFIPLTVGGGVRTPDDVDKLLRAGADKVGVNTAAIARPDLIREIAERF
GRQVLVLSVDARRTTFEVTTHGGRKGTGIDAVEWAHRAAELGAGEILLNSMDADGTKDGY
DTEMIEAVRKHVTVPVIASGGAGRLADFAPAIEAGADAVLAASVFHFGDLRILEVKGALR
EAGHPR
>Bacillus_subtilis_168_HisH-HisF 
MIGVIDYGMGNLYSVSKALERVGVPYSEKPEELKEADAFILPGVGSFGDAMDNLGYTKLD
QLIHDMGRLLLGICLGMQLLFEESEEGTASGLGLLKGKAVRLKVPHMGWNRLSNESPLLT
KT-YAYFVHSYYIENALLASADYGVRVPAVVGKRNVFGAQFHPEKSSTVGMSILTQFTKM
MITKRIIPCLDVKEGRVVKGIQFLELKDAGDPVELAEVYDREGADELVFLDISASHEGRK
TMVDVVEQVAAKLAIPFTVGGGINQLSDMKTILRAGADKVSVNTAAVLRPELITEGAEFF
GSQCIVLAIDAKYDTYKVYTHGGRKKTDWEVTAWAKEGVKRGAGEILLTSMDSDGEKKGF
DHTLTKLVSEAVPVPVIASGGAGNAQHMLEAFTKGADAALAASIFHYKETSIKEVKSYLK
EYGVNR
>Staphylococcus_aureus_NCTC_8325_HisH-HisF 
MIVIVDYGLGNISNVKRAIEHLGYEVSNTSKIIDQAETIILPGVGHFKDAMSEIKRLNLN
AILAKNDKKMIGICLGMQLMYEHSDEGDASGLGFIPGNISRIPVPHLGWNNLV---PMLN
Q--DVYFVHSYQASENVIAYAQYGADIPAIVQFNNYIGIQFHPEKSGTYGLQILRQAIGF
MIKKRIIPCLDVKDGRVVKGIQFKGLRDIGNPVDLAMYYNEAGADELVFLDISKTEEGHS
LMLEVIEQTASRLFIPLTVGGGIQSLDDITQLLNHGADKVSLNSSALKNPQLIKQASDKF
GRQCICIAIDSYYDAHYCCTTGGKKMTNIKVYDWVQQVEQLGAGELLVTSMGHDGMKQGF
DIEHLANIKSLVNIPIIASGGGGNAQHFVELFDQTVSAGLAASILHDRETTVQSIKEVIR
QGGYSK
>Streptococcus_gallolyticus_ATCC_43143_HisH-HisF 
MIIVIDYDAGNTANVLRALQKIGVQASSNRDKILAADGLILPGVGAYPAAMAELQQRGLV
SAIKEAGTPLLGICLGMQVLTEIGLEQETQGLGFIPGVCREIPVPHMGWNDLTQDSPLTA
GLKSVYFVHSYFTKEYIDVTADYG-EVPAMIHKDNVYGAQFHPEKSGDVGLGILEKFIAL
MLKKRIIPCLDVKDGRVVKGVNFVNLTDVGDPVDAARAYYEAGCDELVFLDITATHEKRD
TTVEMVKRVADQVFIPFTVGGGIRSVEDMNKMLKAGADKVAVNSSAVANPQLIKDCAEKF
GNQCVVSAIDARKETWHVYVAGGRKDTGIDLIEWAKTVVSLGAGEILLTSMDKDGTKSGF
DLDMLNAVADVVNVPIIASGGAGNIDHMVDVFEKTATGALAASIFHFGEVSIADTKAAMA
AAGIER
>Methanocaldococcus_jannaschii_DSM_2661_HisH-HisF 
MIGIIDYNAGNLRSIQKAVELYDKIITNNSEELLACDKIILPGVGNFGSAMENLAP--LK
ETIYKIRVPFLGICLGMQILFEESEERGIKGLGIIKGNVIKFKLPHMGWNSVKKDCPLFE
GISYFYFVHSYHVEDCIVGKTEYGREFPSVINKDNVFATQFHPEKSGKIGLKIIENFVEL
MLTKRIIPCLDIKDGRVVKGTKFLNLRDAGDPVELAQYYDDEGADELVFLDITASAEKRD
IIIDVVERTAEKVFIPLTVGGGIKSIEDFRRILRAGADKVSINTAAVKNPNLIKEASEIF
GSQCVVVAIDAKRHCWEVYIYGGRKETGIDAINWAKKVEELGAGEILLTSIDKDGTKSGY
DLILTKEISKSVKLPVIASGGCGKPEHVYEAFVYGADAALMAGILHYREYTIEEIKKYCA
DRGIPR
>Pyrococcus_furiosus_DSM_3638_HisH-HisF 
RIAIVDLGIGNLANVKKALKGY---ITSDPYEIEKADKIVLPGVGNFGAVVDKLAP--IK
DIIIEGGKPFLGICLGMQLLFEESEEPGKEGLGIFKGKVVKLRTPHIGWNQVWKECKLFE
GLSYFYFVHSYHAPDIIATTTDYNAEFVSSVCFENIFGVQFHPEKSSKNGLILLRNFRRL
VLARRIIAALDIKDGRVVKGIKFKNIRDAGDPIELAKRYESEGIDEIVFLDITASYEKRK
ILLDLVERVAEEIYVPFTVGGGIRTVEEAREIIRRGADKIFINTAAVENPSLIKEIADLI
GSANLVVAIDAK--FWEVYTHGGRKPRGMDAVEWAKRVEELGAGEILLTSMDTDGTKQGF
DIPLTKAVVDAVNIPVIASGGAGKPEHFLEVFRIGSDAALAASIFHYGEYTVRELKMFLA
KNGIPR
>Saccharolobus_solfataricus_P2_HisH-HisF 
MALVINYGVGNLYSISSALKRVGFEVDNKPRN--DYDLIVFPGVGAFSAVAEFILYRELF
NDLRRSGTNFLGVCLGMQIMFEKGTEGESNGLGWFKGIVDKIKLPHIGWDLVFKDSELTY
GL-YVYYVHSYVAGDYVYMKSQYGIEYPALVCDKNVVGTQFHPEKSSNTGKIFLENLKGW
MTTKRIIACLDVKDGNVVKGVNFLNLQLKGDPVSLASLYEEEGADEIVFLDITATIEARK
ALYNVIKDTASVLSIPLTVGGGIRTPDDVSMALRSGADKVSINTAAVESSQIVKKSAEEF
GSQAVVVAIDVKKVNWIVFTKSGTYNTRLDAIKWAKKVEELGAGEILLTSIDRDGTRLGY
DLELTRKIVDSVNIPVIASGGAGKMEHFYEVFSLAADAALAAGIFHDGIIKIKDLKSYLS
QKGIER
>sp|P33734|HIS5_YEAST_Imidazole_glycerol_phosphate_synthase_hisHF_OS=Saccharomyces_cerevisiae_(strain_ATCC_204508_/_S288c)_OX=559292_GN=HIS7_PE=1_SV=2 
MVHVIDVESGNLQSLTNAIEHLGYEVVKSPKDISGTSRLILPGVGNYGHFVDNLFNRGFE
KPIREYGKPIMGICVGLQALFAGSVEPKSTGLNYIDFKLSRFPVPEIGWNSC-IPSNLFF
GLKRYYFVHSFAADGWKIAKAKYGSEFIAAVNKNNIFATQFHPEKSGKAGLNVIENFLSP
LLTRRIIACLDVRTNDVTKGDQYDGVRNLGKPVQLAQKYYQQGADEVTFLNITSFRDKDT
PMLEVLKQAAKTVFVPLTVGGGIKDIVDVDLYFRSGADKVSIGTDAVYAAEPIETISKAY
GAQAVVISVDPKRVCWQCTIKGGRESRDLGVWELTRACEALGAGEILLNCIDKDGSNSGY
DLELIEHVKDAVKIPVIASSGAGVPEHFEEAFLKTADACLGAGMFHRGEFTVNDVKEYLL
EHGLKR
>sp|O59667|HIS2_SCHPO_Histidine_biosynthesis_bifunctional_protein_his7_OS=Schizosaccharomyces_pombe_(strain_972_/_ATCC_24843)_OX=284812_GN=his7_PE=3_SV=1 
MALLPFFDLTNFES--DASEELGW--------VGRVQTRVFP--QHFKDNLEKVR-----
-----------KISETIDVIVDTTAEGPEACVNLLAGALAILELADISPNRLVTDTTDIG
KIS----------IQWIGSAENYPPDFFERASK--IIHKAVMPEGGGRTSMEVLKSFS--
V--HSVVPVL---------SSSFLTVKPAEEPKKLSLA-------DLILISANTDREELG
IALGLVYSSKESVAESLKTGTGVYQ-----GLWYKGA-----SSGAVQH--LIH------
------IDVDCDED--FVVYQTGKGFCHLDTLHCFGQASGLCQLEKTLIDRKNNAPEGSY
TARLFSDPK------LLRAKIMEEAEELCDATTKEVIWEM-ADLMYFAGVSLNDISRHLD
LKHRKR
>tr|A0A177AC00|A0A177AC00_9PEZI_Imidazole_glycerol_phosphate_synthase_hisHF_OS=Pseudogymnoascus_destructans_OX=655981_GN=HIS7_PE=3_SV=1 
MVHLLDYVAGNIRSLVNAIEKVGYTVVKSPEDVEKADRLILPGVGHFGHCLNQLSSAGYL
PAIRKHGKPFMGICVGLQVLFEGSSEPEVAGLGIIKATLDRFSVPHIGWNSA--ASKEFF
GLSKYYYVHSYKVQGWSVATVRYGDEFVGAVMKDNALITQFHPEKSGMAGLRVLKAFLAT
TLTKRVIACLDVRANDVTKGDQYDDVRNLGKPVQMAKKYYEQGADEVTFLNITSFRDADL
PMLEVLRQTSKTVFVPLTIGGGIRDTVDTDMYFKSGADKVSIGSDAVTAAEAIEQISKAY
GNQAVVVSVDPKRICWACTIKGGRETRDTDVIQLTQAVEAMGTGEILLNCIDKDGTNSGF
DLELIDHVKSAITIPVIASSGAGNPGHFTEVFSKTTDAALGAGIFHRGEYTVTQVKDEL-
------
>tr|A0A6G1M7N5|A0A6G1M7N5_ARTOL_Imidazole_glycerol_phosphate_synthase_hisHF_OS=Arthrobotrys_oligospora_OX=13349_GN=HIS7_PE=3_SV=1 
SVHLLDYVAGNVRSLVNAIEKVGYKVIKDPADLAGAERVILPGVGHFGHCLSSLAKASFT
EPLKAYGKPFMGICVGLQGLFDSSSEPEVPGLGIIPGRLTQFSVPHIGWNSAIETKKSLY
GLRKYYYVHSYAVQGWDVATATYGDKFVGAIAKGNIFATQFHPEKSGEAGLAVIKAFLRL
ILTRRVIACLDVRTNDVTKGDQYDQVRNLGKPVDLAKRYYESGADEVTFLNIMSFRNADT
PMLDVLRLTSEEVFVPLTIGGGIRDVVDTDMYFKSGADKVSIGSDAVIAAEAIETISKAY
GNQAVVVSVDPRRVCWQCTIKGGREGRDVDVQELVTAVEAMGCGEILLNCIDKDGTNSGF
DLELISEVKRSVKIPVIASSGAGNPGHFLEVFEKTTDAALGAGMFHRAEYTVTQVKDYLA
KEGLVS
>tr|Q9HFV7|Q9HFV7_CANAX_Imidazole_glycerol_phosphate_synthase_hisHF_OS=Candida_albicans_OX=5476_GN=HIS7_PE=3_SV=1 
TIHIIDVESGNLQSLSNAIKRINYIIIHNEQDDSQIEKLIFPGVGNFGHFVKQLNERKLI
NHLKSYDRPLMGICVGLQSIFHESEEPNIKGLGLLKLKLYKFSVPHIGWNNIHQTTKSLY
GLDKYYFVHSYAAKGWDLAISQYGSKFISAISKNNLFATQFHPEKSGIVGLKIIKNFLKN
SLTRRIIACLDVRTNDVTKGDQYNQVRNLGKPVELATKYYNQGADEITFLNITSFRNKDL
PMLQVLKKAAETIFVPLTVGGGIKDLYDPELYFQSGADKISIGSDAVTIAESIETISSKF
GNQAVVISVDPKRKCYQVTSQGGRKIHELGALELCLACEKLGAGEILLNSIDHDGSNKGF
NLQLLQQIKSQVSIPVIASSGAGNPQHFQQVFEDCIDAALGAGLFHRGEYTVNQVKKYLQ
QEAKMR
>tr|A0A5M9MZC5|A0A5M9MZC5_9EURO_Imidazole_glycerol_phosphate_synthase_hisHF_OS=Aspergillus_tanneri_OX=1220188_GN=HIS7_PE=3_SV=1 
MVHLLDYVAGNVRSLVNAINKVGYNVVKSPEDLKNAEKLILPGVGHFGHCLSQLSEGGYL
EPIRQHGKPFMGICVGLQALFDGSEEPNVSGLGLIQMRMRKFSVPHIGWNSAKTSSKTFY
GLSKYYYVHSYAAHGWSVATATYGEEFIGAIARDNIFATQFHPEKSGHAGLQTIRAFLRF
VLTRRVIACLDVRANDVTKGDQYDEVRNLGKPIDMAKKYYEQGADEVTFLNITSFRNADT
PMLEILRRTSETVFVPLTIGGGIKDTVDTDMYFKSGADKVSIGSEAVLAAEAIETISSAY
GNQAVVVSVDPKRVCWQCTINGGRGARDIDVRQLALAVEAMGAGEILLNCIDRDGSNSGF
DLELINDVKAAIKIPVIASSGAGAPEHFAEVFEYTTDAALGAGIFHRGEYTVSEVKDHLR
I-AFYR
>tr|A0A6C1M1D4|A0A6C1M1D4_COCIT_Imidazole_glycerol_phosphate_synthase_hisHF_OS=Coccidioides_immitis_OX=5501_GN=HIS7_PE=3_SV=1 
MVHLLDYVAGNVRSLVNAVEKLGYQVIQSPEDVKKAEKLILPGVGHFGHCVTQLSKGGFL
EPIREHGKPFMGICVGLQVLCQGSAEPGVKGLGLVPATLTRFSVPHIGWNSAQQGSQTFF
GLSRYYYVHSYAIGEWAVATATYVDTFVGAISRKNVFATQFHPEKSGAAGLRTLHAFLNG
LLTRRIIACLDVRANDVTKGDKYDKVRNLGKPVDMARKYYQQGADEIVFLNITSFRNADA
PMLEILRQTAETVFVPLTIGGGIRDTVDTDMYFKSGADKVSIGSDAVIAAEAIETISGAY
GNQAVVVSVDPRRVCWECTIKGGREGRDIDVKELVEAVEAMGAGEILLNCIDKDGSSNGF
DLELIRDVKSFSTIPIIASSGAGSPAHFKDVFEQTADAALGAGMFHRGTFSVSEVKSYLQ
ENGLVR
>tr|A0A4R0RRN6|A0A4R0RRN6_9APHY_Imidazole_glycerol_phosphate_synthase_hisHF_OS=Steccherinum_ochraceum_OX=92696_GN=HIS7_PE=3_SV=1 
-LFFLDYGAGNVQSLANTLRKLGHNFITSADDFEKATSLIFPGVGAFGSAISALESKGLL
EPLRAYGRPYFGICVGMQVLYESSAEPSSRGLGLIPCTIELFTVPHMGWNSVEDSKKSDE
GISHYYYVHSYRAAAWVHSVTQYGQIFVAAVRKANVFATQFHPEKSGQAGLEVLSAWLEG
ILTKRVVACMDVRSNDVTKGDQYDAVRNLGKPVALAEKYYKAGADELCLMNITSFRHRDQ
PMLAVVRAAAEEVFVPLTIGGGIKDTVDPDLYFRAGADKVSIASEAVYAVEAIETIAKAY
GRQAVVVSIDPRRV-WQCTVSGGRENRPLSVVQLARGVEKLGAGEILLNSIDRDGTGKGF
DLDLVKLVRKNVRIPMVASSGAGSPAHFVDVFEKTVEAALAAGIFHRGEVEIDSVKQSIA
QAGMNR
>tr|A0A1B2JJ49|A0A1B2JJ49_PICPA_Imidazole_glycerol_phosphate_synthase_hisHF_OS=Komagataella_pastoris_OX=4922_GN=HIS7_PE=3_SV=1 
KVFVIDVESGNLRSLQNAIEYLGYEVIRDATDLKTATKLFLPGVGNYGHFLKQFLSKGFL
EPLKEYGRPLMGICVGLQAFFTGSSEPDTEGLGYIPLRLTEFSVPHIGWNSVQVEAKTLY
GISKYYFVHSYAADGWTLSISRYGTEFVSAIAKDNLFATQFHPEKSGAAGLAVINCFLKL
LLTRRIIACLDVRTNDVTKGDQYDDVRNLGKPVEMAEKYYQQGADEVTFLNITSFRNKDA
PMLEVLKRAAETVFVPLTVGGGIKDVVDPDMYFRAGADKVSIGTDAVLAAEPIETISASY
GVQAVVISVDPKRFCYKVTSQGGRNVHDLGAWELCYACEKLGAGEILCNCIDKDGSNSGY
DLELIDYIKSATKLPVIASSGAGNPSHFEEVFRKTTDAALGAGMFHRGEYTVKQVKEYLT
KSGLLR
