# Supplementary material for: The Histidine Biosynthetic Genes in the Superphylum Bacteroidota-Rhodothermota-Balneolota-Chlorobiota: Insights into the Evolution of Gene Structure and Organization
Source: Microorganisms. 2021 Jul 3;9(7):1439. doi: 10.3390/microorganisms9071439 (PMC8305728; doi:10.3390/microorganisms9071439)
Supplement: Supplementary file 1 [file microorganisms-09-01439-s001.zip › Supplementary file S3.fas]

>Ignavibacterium album JCM 16511_HisF
----------------------MLAKRIIPCLDVKDGKVVKGTNFINLRDAGSAVELAER
YYQEGADELVFLDITASIEKRKTLIQLVKDVSSVIRIPFTVGGGISDIKDISDLLNNGAD
KISLNTSAIKNPELISDAAKRFGSQAIVVAIDVKRISDN------YKVFIKGGREETAWD
GYSWCKKAEELGAGEILLTSMDKDGTKSGFDIEFISKLVKIVKIPVIASGGAGNETHFLD
AFN-AGADACLAASLFHYQELK-----------------------------ISELKSFLF
QKGVNVRL-----------------
>Melioribacter roseus P3M_HisF1
--------------------------------------MVKGTNFVNLKDAGSAVELSER
YYKEGADELVFLDITATEEKRKTLVELVKDVAKVLRIPFTVGGGISELNNIEELLNAGAD
KVSLNSSIVRNPGLITEAAKRFGSQAVVAAVDVKIVDGI------KKVFIKGGKEETDLE
GFEWCKRVCELGAGEILLTSMDHDGTRNGYDVEFLSKVVQNVTVPVIASGGAGKKEHFLE
AFQKANVDACLAAGLFHYGELS-----------------------------IRELKQYLL
ENKVNIRI-----------------
>Melioribacter roseus P3M_HisF2
----------------------MFRPRIIPVLLLKNLGLVKSIRFKKFRYIGDPINAVKI
FNDKKADELIFLDINASREKRCIPLDFVHKVGDEANMPFGVGGGIRTLDQIRQILKHGAE
KVVLNTIAAENPDFVRQAAEEFGSSTIVVCIDVKKNLFGR-----YTTVFLNGKKKLKYS
PVEFAQLMEEKGAGEIVIQSVDRDGTYLGYDLDLITMVSRAVSIPVVALGGANDYEDFRK
AHFEAIASAVAAGSLFVYHGPRR--------------------------AVLINY----E
HNYIFSK------------------
>Chloroherpeton thalassium ATCC 35110_HisF
----------------------MLAKRIIPCLDVKNGRVVKGVQFEELRDAGSILEQAKF
YNDELADELVFLDISASIESRRTTLEEVLKVSEQVFIPLTVGGGINSVERAREAFLHGAD
KVSVNTSAVKEPTLISELAERFGSQAVVVAIDIKNV-GSH-----YEVFTHSGKTPTGLD
TLEWAHKVVELGAGEILLTSMDRDGTQKGYDNVILKEISTSVGVPVIASGGAGNLQHLYE
GFSIGMADAALAASIFHFRQHS-----------------------------VREAKAFLQ
EKGIAIRL-----------------
>Prosthecochloris aestuarii DSM 271_HisF
----------------------MLAKRIIPCLDVRDGRVVKGINFEGLRDAGSILEQARF
YNGELADELVFLDISASLESRKTTLGEVLKVSEEVFIPLTVGGGISSVERAHDAFMHGAD
KVSVNTAAIATPELISRIAEKFGSQAVVVAIDVKKV-GND-----YIVHTHSGKKPTQYE
AMEWAHKVEKLGAGEILLTSMDRDGTKSGYDNVILKAISTSVNIPVIASGGAGNLEHLYQ
GFAEGHADAALAASIFHFRQYS-----------------------------IREAKTYLR
ERGIVVRL-----------------
>Chlorobaculum tepidum TLS_HisF
----------------------MLAKRIIPCLDVRDGRVVKGINFEGLRDAGSILEQARF
YNNEMADELVFLDISASLESRRTTLEEVLKVSGEVFIPLTVGGGISSVERAHDAFLHGAD
KVSVNTAAVSEPELISRIAEKFGSQAVVVAIDVKKV-DGR-----YIVHTHSGKKPTEYE
AVEWAHKVQELGAGEILLTSMDRDGTQEGYDNEILKMISTTVHIPVIASGGAGNLEHLYR
GFTDGHADAALAASIFHFRTYS-----------------------------IRQAKEYLR
ERGITVRL-----------------
>Chlorobaculum limnaeum DSM 1677_HisF
----------------------MLAKRIIPCLDVRDGRVVKGINFEGLRDAGSILEQARF
YNGEMADELVFLDISASLESRRTTLEEVLKVSGEVFIPLTVGGGISSVERARDAFLHGAD
KVSVNTAAVSEPELISRIAERFGSQAVVVAIDVKKV-DGR-----YIVHTHSGKKPTEYE
AVEWAHKVQELGAGEILLTSMDRDGTKEGYDNEILKMISTTVHIPVIASGGAGNLEHLYR
GFTDGHADAALAASIFHFRQHS-----------------------------IREAKEYLR
ERGIPVRL-----------------
>Chlorobium luteolum DSM 273_HisF
----------------------MLAKRIIPCLDVRDGRVVKGINFEGLRDAGSILEQARF
YNNELADELVFLDISASLESRRTTLEEVLKVSGEVFIPLTVGGGINSVERAREVFLHGAD
KVSVNTAAVKEPELISRIAEKYGSQAVVVAIDIKKV-DGR-----YIVHTHSGKQPTAYE
ALEWALKVQELGAGEILLTSMDRDGTKEGYDNDSLALISTAVHIPVIASGGAGSLEHLYD
GFTKGHADAALAASIFHFRQHS-----------------------------IREAKQYLR
DRGITVRL-----------------
>Chlorobium limicola DSM 245_HisF
----------------------MLAKRIIPCLDVTGGRVVKGINFEGLRDAGSILEQARF
YNGELADELVFLDISASVESRKTTLEEVLKVSGEVFIPLTVGGGINSVDRAREIFMHGAD
KVSVNTAVVKEPELISRIAEKYGSQAVVVAIDVKKK-DDR-----YMVHTHSGKIPTPLE
AVEWAQMVQELGAGEILLTSMDRDGTQEGYDNDILAKVSTSVHIPVIASGGAGNLEHLYD
GFTRGKADAALAASIFHFRQYS-----------------------------IRQAKQYLR
DRGIPVRL-----------------
>Chlorobium phaeobacteroides DSM 266_HisF
----------------------MLAKRIIPCLDVTGGRVVKGINFEGLRDAGSILEQARF
YNNELADELVFLDISASLESRKTTLEEVMKVSGEVFIPLTVGGGINSVERAKDVFLHGAD
KVSVNTAAVNHPELISRIAEKYGSQAVVVAIDIKKI-GSD-----HMVHTHSGKNPTAYE
ALEWAHKVQELGAGEILLTSMDRDGTREGYDNDILARVSTSVHIPVIASGGAGNLEHLYE
GFTIGHADAALAASIFHFRQYS-----------------------------IRQAKQYLR
DRGIEVRL-----------------
>Fodinibius salinus DSM 21935_HisF
----------------------MLAKRIIPCLDIKDGRTVKGVNFEGLRDAGDPVELAKR
YSDEGADELVFLDITATKEKRKTLVDLVKRISKKINIPFTVGGGINSVSQIAELLHAGAD
KVSLNSAIVRNPDLINKAAQQFGSQCIVAAVDAKRIGNQ------WTVFISGGSINTQKD
ALQWIKEVQQRGAGEILLTSMDKDGTKSGYDLELLQAVNAFAQVPVIASGGAGTKQHCIE
AITEGNADAILAASIFHFQEIA-----------------------------ISDLKGELK
KAHITVRETT---------------
>Aliifodinibius sediminis DSM 21194_HisF
----------------------MLTKRIIPCLDIKDGRTVKGVNFEGLRDAGDPVELAQR
YSEEGADELVFLDITATKEKRKTLVDLVKKISRRIDIPFTVGGGIGSVEEIADILHAGAD
KVSLNSAIVRDPDLINRAARQFGSQCIVAAVDAKRTDGQ------WTVFISGGSKNTGRD
ALQWITEAERRGAGEILLTSMDRDGTKSGFDLDLLSEVNQQVSIPVIASGGAGTIAHCRD
AIKLGHADAVLAASIFHFREIE-----------------------------ISLLKEELQ
RAQIPVRQTF---------------
>Aliifodinibius roseus DSM 21986_HisF
----------------------MLTKRIIPCLDIKDGRTVKGINFEGLRDAGDPVELAQR
YSEEGADELVFLDITATREKRKTLVKLVTQIARRIDIPFTVGGGIGSVDEIADILHAGAD
KVSLNSAIVRNPGLIDRASRQFGSQCIVAAVDAKRTGSQ------WTVYISGGSKNTGKD
ALQWITEAERRGAGEILLTSMDRDGTKSGFDLELLSAVNDRVSIPVIASGGAGTIRHCID
AVKTGKADAVLAASIFHFGEIE-----------------------------IADLKKELG
KSNIPVRNIET--------------
>Gracilimonas mengyeensis DSM 21985_HisF
----------------------MLTKRIIPCLDIKNGRTVKGVNFEGLRDAGDPVELAKR
YSEEGADELVFLDITATLEKRKTLVELVKRIAREINIPFTVGGGIKTVDEIEELLKAGAD
KVSLNSSIVKDPALISRASDAFGAQAIVAAVDAKRNEGS------WNVYIKGGTEDTGLD
ALEWMQETEKRGAGEILLTSMDRDGTKAGFDIELLSKVNQLVTIPVIASGGAGTVKHCID
AVKEANADAVLAASIFHFREIE-----------------------------ISDLKEEML
QAGIEVRPV----------------
>Rubrivirga marina SAORIC-28_HisF
----------------------MLAKRIVPCLDIHDGRVVKGVQFVDLVDAGDPVEQARF
YDASGADEVVFLDITATHEGRATLYDTIRRAADEVFIPLTVGGGVRTVEDVRNLLEAGAD
KVAINSAALADPDLLTRAADAFGAQCVVLAIDAKRTGTTA---SGWEVFTHGGRKPTGRD
AVAWAAEGARLGAGELLVTSMDRDGTKIGYDLDLLRALDAVVDVPVIASGGAGTLDHLAE
GLTEGRADAVLAASMFHFREVT-----------------------------VAEAKAHLA
EAGVPVRPAAS--------------
>Rhodothermus profundi DSM 22212_HisF
---------------------MPLARRIIPCLDVDRGRVVKGVNFVDLVDAGDPVEQARF
YDQAGADELVFLDITATHEGRAIMHEVVRRTADQVFIPLTVGGGLRTLEDMRAMLQAGAD
KVSINSAAIRSPELITAGAEAFGSQCIVVAIDARRVSDDP---PRWEVYTHGGRRPTGID
AVAWAQEAEARGAGELLVTSMDRDGTRDGYDLELLRAISTHVSIPVIASGGAGTLEHLRQ
AFVEGQADAVLAASIFHFRLYT-----------------------------IQEAKVYLH
RAGIPVRLTEPVDAVT---------
>Rhodothermus marinus DSM 4252_HisF
---------------------MPLARRIIPCLDVDRGRVVKGVNFVDLVDAGDPVEQARF
YDQAGADELVFLDITATHEGRAIMHEVVRRTADQVFIPLTVGGGLRTLEDMRAMLQAGAD
KVSINSAAIRNPELITAGAEAFGSQCIVVAIDARRVSDDP---PRWEVYTHGGRRPTGID
AIEWAQEAEARGAGELLVTSMDRDGTKDGYDLELLRTISSRVSIPVIASGGAGTLEHLRQ
AFVEGQADAVLAASIFHFRIYT-----------------------------IQEAKAYLL
RAGIPVRLTEPVDVVA---------
>Longimonas halophila KCTC 42399_HisF
---------------------MPLAKRIIPCLDVDEGRVVKGVNFVDLVDAGDPVEQARF
YNEAGADELVFLDITATHEDRAIMHDVVRRTADEVFIPLTVGGGIRTVSDMRAMLHAGAD
KIAINSAAVKTPEVITEGAEAFGSQCIVVAIDARRREDGD----GWEVFVHGGRKPTGLD
ALEWAEEAEDRGAGELLVTSMDRDGTKSGYDNELLRAISKRVRIPVIASGGAGSLEHLRD
GLRDGNADAVLAASIFHFREYS-----------------------------VEEAKSFLL
DADLPIRPIRTVPTSTP--------
>Longibacter salinarum KCTC 52045_HisF
----------------------MLAKRIIPCLDVDQGRVVKGINFVDIRDAGDPVEQART
YDAAGADELVFLDITATHEGRDIMHDVVRRTADQIFIPLTVGGGLRTVDDMRAMLHAGAD
KVAINSAAVKDPDVITRGAEAFGAQCIVVAIDAKRT-GPE----KWEVFVHGGRKNTGMD
AIEWAVEAEKRGAGELLITSMDRDGTKDGYDNELLTRITDRVRIPVIASGGAGTLEHLRD
GLEVGGASAVLAASIFHFREYS-----------------------------VGEAKQFLR
DAGIPVRPSVDAYARRYVSAPDDAS
>Salinibacter ruber DSM 13855_HisF
---------------------MPLAKRIIPCLDVDEGRVVKGINFVDIRDAGDPVEQART
YDAAGADELVFLDITATHEDRDIMHDVVRRTADQVFIPLTVGGGLRSVDDMRAMLQAGAD
KVAINSAAVKDPDLIARGADAFGDQCIVVAIDAKRR-DGDG--PAWEVVVHGGRKPTGRD
AVEWAAEAEARGAGEILLTSMDRDGTKDGYDLALLRAVTERTQIPVIASGGAGTLEHLRE
GLVDGGASAVLAASIFHFREHT-----------------------------VEEAKDHLR
DAGLPVRPALNNWTDRY--APTD--
>Phaeodactylibacter xiamenensis KD52_HisF
----------------------MLAKRIIPCLDIKDGRTVKGVNFVNLRDAGDPVELGAL
YSEQGADELVFLDITATHEKRKTLAALAHDIAEHLSIPFTIGGGIKSVEDVDVLLASGAD
KISINSAAVRNPQLIEDLAKRFGSQFVVVAVDAKSIDGD------WFVHLNGGRLATEVR
LLDWVKEAEDRGAGEILFTSMNHDGTKNGFANGITARVSETVSIPVIASGGAGNMEHFYD
VFTEGKADAGLAASIFHFREIG-----------------------------ITDLKSYLR
DKGVTVRL-----------------
>Crenotalea thermophila DSM 14807_HisF
----------------------MLTKRIIPCLDIKDGRTVKGIYFENIRDAGDPVELGAR
YAAEGADELVFLDITATHEQRKTFAELVRQIAHHISIPFTVGGGISTAEDVHTLLNAGAD
KISVNTAAYRNPALIDELARLFGSQCVVVAIDTKF-EEND-----WWVYLNGGRIRTQTR
AVHWAHEVVDRGAGEILLTSMSHDGAKQGFALDLTRELATTLPVPIIASGGAGTMQHFLD
VFQQAHADAALAASIFHFGEIS-----------------------------IPELKAFLK
QNGIPVRD-----------------
>Filimonas lacunae NBRC 104114_HisF
----------------------MLAKRIIPCLDIKDGRTVKGVNFESLRDAGDPVELGAL
YAQQGADELVFLDITATNEKRKTLSELVNRISHHINIPFTVGGGISSVEDVQVLLQNGAD
KISVNTAAFKRPELIKELEKEFGSQCVVLAIDTRLEEDGE-----WYVYLNGGRVKTDTR
CIDWAKQAVDLGAGEILLTSMNHDGTKQGFAVDITRTLATQLSVPVIASGGGGNMQHFEE
VFREAKADAALAASIFHFKEVA-----------------------------IPDLKQYLK
AKDIVVRT-----------------
>Niastella koreensis GR20-10_HisF
----------------------MLCKRIIPCLDIKDGRTVKGTNFVNLRDAGDPVELGAL
YAQQGADELVFLDITATVEKRKTLRELVNRIAHHINIPFTVGGGISSVDDVSALLQNGAD
KISVNTAAFKNPQLINDLAKEFGSQCVVLAIDTRQEEDGE-----WYVYLNGGRTKTEAR
CFDWAKQAVDLGAGEILLTSMNHDGTKAGFALDITRTLATQLPVPVIASGGGGAMEHFVD
VFEQAQADAALAASIFHFKEIA-----------------------------IPDLKGYLQ
KKQIAVRM-----------------
>Solitalea koreensis DSM 21342_HisF
----------------------MLAKRIIPCLDVKDGRTVKGVNFVELRDAGDPVELAIQ
YSEQGADELVFLDITATHERRKTLVELVKNIARNINIPFTIGGGINELSDADLLLNAGAD
KVSINSAAIRNPDLIDEFANGFGNQFIVVAIDTKHISN------KNIVHLNGGRVATDLH
TEDWVKEVEGRGAGEILLTSMDHDGTKAGFDCNLLSKINSQLSIPLIASGGAGNMHHFSE
VFERTNVDAALAASVFHYGEIL-----------------------------IPDLKQELK
NKGIEVRI-----------------
>Sphingobacterium spiritivorum ATCC 33861_HisF
----------------------MLAKRIIPCLDVKDGRTVKGVNFVDLRDAGDPVELAYA
YSEQGADELVFLDITATHEGRKTTIDLVKAVARQVNIPFTIGGGINEIRDAEILLNSGAD
KISINSAAVRRPELINEMSAAFGAQFVVVAVDTRHTEG------QNFVHLSGGRIKTEIQ
TEDWIREAQDRGAGEILLTSMDHDGTKNGFDCSFLKKINAMIGIPLIASGGAGNQKHFTE
VFQQTGVDAALAASVFHYGEIL-----------------------------IPELKNTLR
ANGITVR------------------
>Pedobacter psychrophilus CCM  8644_HisF
-------------MQSPFRGLGGLAKRIIPCLDVKDGRTVKGVNFVDLRDAGDPVELAWQ
YSQQGADELVFLDITATHEKRKTTIEMVKSVARQINIPFTIGGGISELKDAEALLNAGAD
KISINSAAVRRPQLINELADAFGVQFVVLAVDTKNLPN------GDFVHLNGGRIATELQ
TQHWIKEAEERGTGEILLTSMDKDGTKSGFDNILLKQINEMVSVPVIASGGAGSSQDFID
VFQKTNIDAALAASVFHYGEIL-----------------------------IPELKALLK
NNQIEIRI-----------------
>Arcticibacter svalbardensis MN12-7_HisF
----------------------MVSKRIIPCLDVKDGRTVKGVNFVNLRDAGDPVELAWQ
YSRQGADELVFLDITATNERRKTMVELVKSVARQVNIPFTIGGGINELSDADVLLNSGAD
KISINSAAVRNPDLINELAAAFGKQFVVIAIDTKYVNG------KNLVHLNGGRITTELE
TEQWIKEVEDRGAGEILLTSMDHDGTKAGFDTNLLKKINQTLSIPLIASGGAGCMQHFAD
IFLEANVDAALAASVFHYGEIL-----------------------------IPDLKRELR
KQNIEVRL-----------------
>Mucilaginibacter mallensis MP1X4_HisF
----------------------MLAKRIIPCLDVKDGRTVKGVNFVDLRDAGDPVELAWN
YSRQGADELVFLDITATHERRKTMVELVKSVARQVNIPFTIGGGINEIADADALLNAGAD
KISINSAAVRNPALIDELAKAFGVQFVVIAVDTRASGD------KNIVHLNGGRIPTEKE
TLDWILEAESRGAGEILLTSMDHDGTKAGFDNGLLKIINDAVHIPVIASGGAGSVQHFVD
VFEKTNVDAALAASVFHYGEIL-----------------------------IPDLKEILR
QNNIEVRTLAE--------------
>Pedobacter insulae DSM 18684_HisF
----------------------MLSKRIIPCLDVKDGRTVKGINFVDLRDAGDPVELAAQ
YAEQGADELVFLDITATHERRKTMIEMVKSVARQLNIPFTIGGGITEIADAEALLNAGAD
KISINSAAVKNPGLIADLAKNFGVQFVVLAVDTKHING------KNIVHLNGGRLITALE
TESWIKRAEDLGAGEILLTSMDHDGTKKGFDCELLGKINKTINIPIIASGGAGETAHFTE
VFQKAGVDAALAASVFHYGEIL-----------------------------IPALKQELR
QNGIPVRI-----------------
>Pedobacter heparinus DSM 2366_HisF
----------------------MLSKRIIPCLDVKDGRTVKGVNFVDLKDAGDPVELAWQ
YAQQGADELVFLDITATHERRGTTIEMVKSVARQLNIPFTIGGGITTVADAEALLNAGAD
KISINSAAVRNPLLIEELAKAFGVQFVVVAVDTKLIEG------RNMVHLNGGRLLTELE
TENWILRAEGLGAGEILLTSMDHDGTKNGFDCLLLDKVARSINIPVIASGGAGKMEHFTE
VFLETGVDAALAASVFHFGEIP-----------------------------IPDLKKELK
KHNIPVRL-----------------
>Microscilla marina ATCC 23134_HisF
----------------------MITKRIIPCLDVKDGLTVKGVQFENLVVAGDAIELGRR
YAEEGADELCFLDITATNEKRKTLAALVKRIAANINIPFTVGGGIKSVDDISVLLDSGAD
KITINSAAVRNPELVTQASKEFGEQCIVIAIDAREVAGE------WYVHTHGGKQKTDIK
LFEWAKEAQERGAGEILFTSMNNDGTKNGFTLEATRQLTEALTIPVIASGGAGAKSHFKD
VFEQANADAGLAASIFHFNEIG-----------------------------IKELKDYLK
AENIHVRG-----------------
>Cesiribacter andamanensis AMV16_HisF
----------------------MLTKRIIPCLDIKDGKTVKGVNFVELRDAGDPVELAAL
YAEQGADELVFLDITATVEKRKTLAELVKNVASVINIPFTVGGGISSLEDVSLLLNAGAD
KISLNSSAVKDPGLIDRLAREFGSQCVVVAIDTRQVGG------QNLVHTHGGRTPTALE
TEAWAREIVERGAGEILLTSMDHDGTKAGFANALTASISGSVSVPVIASGGAGTMQHFCN
VFDAGRADAALAASIFHFKEIA-----------------------------IPDLKQYLR
EKGLPMRI-----------------
>Reichenbachiella agariperforans DSM 26134_HisF
----------------------MLTKRIVPCLDIKDGRTVKGVNFVNLRDAGDPVELAAI
YSEQGADELVFLDITATGDGRKTTAELVEKVAEKVNIPFTVGGGIKSVEDVYTLLHRGAD
KISINSWAVKEPKVLDELAAQFGSQCVVLAVDAKQIDGN------WKVHLVGGKVPTEID
LFDWVREAESRGAGEILFTSMDHDGSKAGFANEALAKMSDMVNIPIIASGGAGSIQDFAD
TFVHGKADAALAASVFHFKEIE-----------------------------IPTLKQELK
SQGIAMRI-----------------
>Roseivirga ehrenbergii KMM 6017_HisF
----------------------MLTKRIIPCLDIKNGRTVKGVNFVDLRDAGDPVELAAI
YAAEGADELVFLDITATVEKRKTLIELVKRVAAEINIPFTVGGGISSIADVSALLNAGAD
KISINSSAVMRPELVSELAGEFGSQCVVVAIDSRFVEG------EHIVHVSGGRIATERR
TLLWAKEVEERGAGEILLTSMDHDGTKAGFANELTAKVSGSVSIPVIASGGAGNQEHFLD
SFTIGLADAALAASIFHFKEVS-----------------------------IPDLKNYLK
GYNIPVRIEK---------------
>Marivirga tractuosa DSM 4126_HisF
----------------------MLTKRIIPCLDIKNGRTVKGVNFLELRDAGDPVELAKI
YAEEGADELVFLDITATNEKRKTLIELVEKVAEAINIPFTVGGGISTVEDVSVLLGAGAD
KVSINSAAVRNPQIIKEMADEFGSQCIVVAVDSRKVGD------KNIVHTHGGSKPTKLE
TEAWIQQAVDLGAGEILLTSMDHDGTKAGFADELLSKISYLVNVPVIASGGAGNMQHFCD
TFTNGKSDAALAASIFHFKEIG-----------------------------IPELKTFLK
SKNIPTRI-----------------
>Cyclobacterium marinum DSM 745_HisF
----------------------MLTKRIIPCLDIKDGRTVKGVNFVELRDAGDPVELGKI
YADEGADELVFLDITATVEKRKTLVELVTKVAKTVNIPFTVGGGISTIDDVKALLNAGAD
KISINSAAVKNPDAVNALAREFGSQCIVVAIDTKRIDG------IDFVHTHGGRRPTLLK
TQEWAKEITERGAGEILLTSMDHDGVKNGFANDITSELSSMLSIPVIASGGAGNMQHFHD
VFTAGKADAALAASIFHFKEIP-----------------------------IPELKSFLN
EKGVNIRKML---------------
>Belliella baltica DSM 15883_HisF
----------------------MLTKRIIPCLDIKDGRTVKGVNFVQLRDAGDPVELAKI
YSDEGADELVFLDITATVDKRKTLAELVTKVAKAINIPFTVGGGISTVEDVKVLLNAGAD
KISINSAAVKNPDVINEMALEFGSQCIVVAIDTRNVDG------IDFVHTHGGRKPTLLK
TQAWAKEVCERGAGEILLTSMDHDGTKAGFANEITAEISSMLSIPVIASGGAGNMEHFKD
VFTFGKADAALAASIFHFKEIP-----------------------------IPDLKSYLG
REDIAIRK-----------------
>Algoriphagus ratkowskyi DSM 22686_HisF
----------------------MLTKRIIPCLDIKDGRTVKGVNFVELRDAGDPVELAKI
YSDEGADELVFLDITATVDKRKTLAELVTKVAKAINIPFTVGGGISTIEDVKFLLAAGAD
KISINSAAVHNPQIINDMAAEFGSQCIVVAIDTRNVDG------IDFVHTHGGRKATLLR
TQAWAHEVCDRGAGEILLTSMDHDGTKAGFFNELLAEISSALSIPVIASGGAGSMEHFKD
VFTFGKADAALAASIFHFKEIG-----------------------------IPELKGYLG
NEGVSIRK-----------------
>Algoriphagus hitonicola DSM 19315_HisF
----------------------MLTKRIIPCLDIKDGRTVKGVNFVQLRDAGDPVELAKI
YSDEGADELVFLDITATVDKRKTLAELVTKVAKAINIPFTVGGGISTVEDVKVLLAAGAD
KISINSAAVKNPVVIDQMAREFGSQCIVVAIDTRNVDG------IDFVHTHGGRKPTLLK
TQAWAQEVADRGAGEVLLTSMDHDGTKAGFANELTAEISSALSIPVIASGGAGSMPHFKD
VFTFGKADAALAASIFHFKEIP-----------------------------VPTLKEYLI
GEGVSIRK-----------------
>Flexibacter flexilis DSM 6793_HisF
MGVGWRMFAKNALFCGQKLILCMLTKRIIPCLDIKDGQTVKGINFENLRSAGNPVELAQF
YAAQGADELVFLDITATVENRKTLLHLVQEVARHINIPFTVGGGIGSVADVSALLNAGAD
KISINSSAVRNPSLINELAAEFGSQCVVVAIDTRHVNG------ENIVHTHGGRTPTQLQ
TLAWAREVTERGAGEILLTSMDSDGTKAGFADALTRTVAQSVSIPVIASGGAGTMAHFKS
VFEEGCADAALAAGIFHFGEMT-----------------------------IPDLKHYLQ
QNGIAVRI-----------------
>Rufibacter tibetensis 1351_HisF
----------------------MLTKRIIPCLDIKNGRTVKGVRFEDIRDAGDPVELAAL
YAKQGADELVFLDITATNEKRKTLRELVREIARYIDIPFTVGGGISAVEDVEVLLQNGAD
KVSVNSSAIHRPDLITELASRFGSQCVTVAIDTKSTPEG------WKVFSKAGTVDTGLW
ALDWAKEVVELGAGEILLTSMSNDGTKNGFALDITGEISRNVIVPVIASGGAGNQQHFLD
VFEVG-ADAALAASIFHFQEVP-----------------------------IPGLKQYLA
ENKIDIRI-----------------
>Pontibacter actiniarum DSM 19842_HisF
----------------------MLTKRIIPCLDIKNGRTVKGVQFENIRDAGDPVELAKW
YAEQGADELVFLDITATNEERKTFAALVRDIARHIDIPFTVGGGIGAVADVEVLLHAGAD
KVSVNSSAIKNPQLVQELAKHFGSQCVTVAIDTKYREETG-----WKVYTRAGTVETEHA
TIDWAKKVTDLGAGEILLTSMNNDGTKAGFALDITGEVAQAVSVPVIASGGAGSMKHFAE
AFNISHADAALAASLFHFRELG-----------------------------VPELKSYLK
EQGIAVRI-----------------
>Hymenobacter roseosalivarius DSM 11622_HisF
----------------------MLTKRIIPCLDVKDGRTVKGVRFEGLRDAGDPVALAAR
YAREGADELVFLDITATNQKRATLVALVRDVARELDIPFTVGGGIGTVADVEALLMNGAD
KVSINSAALHRPELIDELARRFGSQCIVVAADARFHEPEG-----WQIYTRAGTHNTGRD
AVQWCREAAERGAGEILLTSMSNDGTKDGFALDITGAVSRAVSVPVVASGGAGSKQHFTD
VFQNAHADAGLAASIFHFGEIG-----------------------------IRELKEHLR
QDGIPVRL-----------------
>Cytophaga hutchinsonii ATCC 33406_HisF
----------------------MLTKRIIPCLDVKDGKTVKGVNFLNLRDAGDPVELGAL
YSQQGADELVFLDITATLEKRGTLVELVKRVAQHINIPFTIGGGIGSIEDVSACLNAGAD
KVSVNSSAIKNPALIDQLSKEFGNQCIVVAIDTRNVGG------MNLVHSHGGTKPTDLD
TIAWAKEMQERGAGELLLTSMDKDGTKAGFANELTAYISTHVSIPIIASGGAGTMEHFTD
VFTLGKADAALAASIFHFKEIA-----------------------------IPELKSYLS
GKGIHMRK-----------------
>Siphonobacter aquaeclarae DSM 21668_HisF
----------------------MLTKRIIPCLDIKDGRTVKGTNFVNLRDAGDPVALGAL
YAEQGADELVFLDITATVDNRKTLVDLVRNVARHVNIPFTVGGGISSVADVSALLNAGAD
KISINSSAVRRPELINELALQFGSQCIVVAIDTREVPGESGI--EHVVHTHGGRKPTDLR
TIPWAKEAQERGAGEILLTSMDADGTKAGFALALTAEVSGSLSIPVIASGGAGTMEHFTE
VFTTGKADAGLAASIFHFREIG-----------------------------IPELKSYLK
GEGISVRP-----------------
>Leadbetterella byssophila DSM 17132_HisF
----------------------MLTKRIIPCLDIKDGRTVKGTNFVNLKDAGDPVELARI
YADEGADELVFLDITATVENRKTLLDLVDKVAHAINIPFTVGGGIGSVQDVSLLLQAGAD
KISINSAAVRNPELVSALSSEFGSQCIVVAIDTRRVEG------KDIVHTHGGRKPTDLE
TWEWAKKVEELGAGEILLTSMDADGTKNGFDIEITSKISRSLGIPVIASGGAGQMEHFLD
VFQEGFADAALAASIFHFKEIS-----------------------------IPELKTYLK
EKNLPIRF-----------------
>Dyadobacter fermentans DSM 18053_HisF
----------------------MLTKRIIPCLDVKDGRTVKGVNFVNLRDAGDAVELGAM
YAAQGADELVYLDITATVDGRSTFIDLVRRVAHTINIPFTVGGGISSIADVSALLHAGAD
KVSINSAAVRNPDLINELSLEFGSQCIVVAIDTRYIETANGF--EHIVHTHGGRKATEIR
SIPWAKEVEDRGAGEILLTSMDTDGTKNGFALELTATISGNANIPVIASGGAGNMAHFYD
VFTSGKADAGLAASIFHFREID-----------------------------IPDLKEYLK
NKDLPIRMTR---------------
>Spirosoma linguale DSM 74_HisF
----------------------MLTKRIIPCLDIKDGRTVKGTNFVNLRDAGDPVALAAV
YAEQGADELVFLDITATVDERKTLIELVRNVAHTINIPFTVGGGISSVADVSALLNAGAD
KISINSSAVRNPDLINELALEFGSQCVVVAIDTRFVNG------EHIVHTHGGRKPTELR
TIAWARELEERGAGEILLTSMDTDGTKAGFALELTAQISGAANIPVIASGGAGTMDHFVD
VFTTGKADAGLAASIFHFKEIE-----------------------------IPDLKGYLR
EKGIEMRI-----------------
>Odoribacter splanchnicus DSM 20712_HisF
----------------------MLAKRIITCLDVKEGRTVKGVHFNDLKDAGDIVELAKK
YSVAGADELVFLDITASNDNRSTRLSWVERVATAVDVPFTVGGGIAREADVEALLKKGAD
KISVNSAALSEPDLIDRLAYHFGKQCIVVAIDAR-YEKEE-----WCVYSKGGRLRTERE
LYTWALEVGERGAGEILFTSMDHDGTNRGFACEAIARLSGLVNVPVIASGGAGKLADFNE
VFTKGKADAALAAGVFHYGRLT-----------------------------VGQVKAYLR
QNGIMVRG-----------------
>Draconibacterium orientale FH5T_HisF
----------------------MLAKRIIPCLDIRNGQTVKGINFVDIKEVGDPVELAAK
YAADGADELCFLDITATHEGRKTFVELVKRIAAHINIPFTVGGGISELGDAEKLLAAGAD
KISINSSAVRNPKLIDDLALNFGSQFVVVAVDARGDENEH-----WTVTVNGGRIPTDKE
LFSWAKEAEDRGAGEILFTSMNHDGTKNGFANKELSKMADMLKIPIIASGGAGAEEHFVD
VFTKGKADAGLAASIFHYNEIP-----------------------------IPVLKKYLK
DKGIVVR------------------
>Thermophagus xiamenensis DSM 19012_HisF
----------------------MLSKRIIPCLDIRNGKTVKGVKFLDIKEVGDPVELGAL
YARQGADELVFLDITASHEKRKTFADLVLRIAQHINIPFTVGGGISELKDAEILLNAGAD
KISINSSAVRNPQLISDMAKHFGSQFVVVAIDAKQVEDDD-----WVVTVNGGRIPTEKR
LFSWAREAEDRGAGEILFTSMDHDGVKKGFANEALARLSEELSIPIIASGGAGAKEHFKD
VFTIGKADAGLAASIFHFNEIP-----------------------------IPELKDYLR
SHNIPVR------------------
>Paludibacter propionicigenes WB4_HisF
----------------------MLAKRIIPCLDIKNGQTVKGINFENITDVGDPVELGAL
YAQMGADELVFLDITATNEKRKTLSELVTRIAKHINIPFTVGGGISSVEDVSVLLACGAD
KISVNTSAVRNPQLISDLASQFGSQCVVLAIDTKY-IDGE-----WFVFLNGGRIPTDIK
TVEWAKQAVALGAGEILLTSMNNDGTKDGFALDITCAVSEAVNVPVIASGGAGTMEHFVE
VFDAGKADAALAASIFHYKEIG-----------------------------IPELKMFLK
EKGVEVRI-----------------
>Parabacteroides distasonis ATCC 8503_HisF
----------------------MLAKRIVPCLDIKDGKTVKGINFVNFRDAGDPVELGAQ
YSREGADELVYLDITASHEGRKTFTELVKQVAAHISIPFTVGGGINELKDVDRLLSAGAD
KVSINSAALRNPALIEEIAKNFGSQVCVVAIDANFENND------WLCYLNGGRVPTDKY
LFQWASEAESRGAGEILFTSMTHDGVKDGYANDALATLADTLHIPVIASGGAGKMEHFRD
TFSNGKAGAALAASVFHFGEIR-----------------------------ISDLKQYLK
DEGINVRI-----------------
>Coprobacter fastidiosus NSB1_HisF
----------------------MLAKRIIPCLDVKDGKTVKGVNFINFRDAGDPVELGHA
YSRQGADELVYLDITASYEGRKTFTEIVKKVAAKVSIPFTVGGGINEINDVDRLLSAGAD
KVSINSSALKNPKLIEEIAKNFGSQVCVVAIDANFDNNL------WRCYLNGGRVPTDKE
LFSWAREAQERGAGEILFTSMTHDGVKEGYANDALAMLNSVLSIPVIASGGAGKKEHFKD
VFQIGKADAALAASVFHFGEIS-----------------------------ISELKDYLD
RENICVRK-----------------
>Bacteroides vulgatus ATCC 8482_HisF
----------------------MLAKRIIPCLDIKDGQTVKGTNFVNLRQAGDPVELGRT
YSEQGADELVFLDITASHEGRKTFTDLVKRVAANINIPFTVGGGINELSDVDRLLNAGAD
KVSINSSAIRNPDLVDKIAKHFGSQVCVVAIDAKQTETG------WKCYLNGGRIETDKY
LFDWAKEVNNRGAGEILFTSMNHDGVKNGYANEALSTLADLLTIPVIASGGAGCMEHFRD
TFAKGKADAALAASVFHFGEIK-----------------------------IPELKQYLC
EQGINVRL-----------------
>Bacteroides helcogenes P 36-108_HisF
----------------------MLAKRIIPCLDIKDGQTVKGTNFVNLRQAGDPVELARA
YSEQGADELVFLDITASFEGRKTFVELVKRIAANISIPFTVGGGIHELTDVDRLLNAGAD
KISVNSSAIRRPELIDEIAKHFGSQVCVLAVDAKRTEKG------WWCYLNGGRVETDRE
LFSWTREAGERGAGEILFTSMNHDGVKNGYANEALAILADKLSIPVIASGGAGSKEHFRD
VFLEGKADAALAASVFHFGEVK-----------------------------IPDLKSYLC
AQGISMRLMR---------------
>Bacteroides fragilis NCTC 9343_HisF
----------------------MLAKRIIPCLDIKDGQTVKGTNFVNLRQAGDPVELGRA
YSEQGADELVFLDITASHEGRKTFAELVRRIAANISIPFTVGGGINELSDVDRLLNAGAD
KISINSSAIRNPQLIDDIAKHFGSQVCVLAVDARQTGNG------WKCYLNGGRIETDKE
LRTWTKEAQERGAGEVLFTSMNHDGVKTGYANEALAELASQLSIPVIASGGAGRMEHFRD
AFTLGKADAALAASVFHFGEIK-----------------------------IPELKSYLC
GQGITVR------------------
>Paraprevotella clara YIT 11840_HisF
---------------------MALAKRIIPCLDVKNGQTVKGTNFVNLRQAGDPVELGKA
YSEQGADELVYLDITASHEGRKTFTEMVQRVAAEISIPFTVGGGINELADVERLLNAGAD
KVSVNSAALRNPGLINEITGHFGSQVCVVAIDAKETEEG------WFCYLNGGRIRTERG
LFEWACEVCDRGAGEILFTSMDHDGVKNGYANQALSRLAEELSIPVIASGGAGSKEHFRD
TFIEGKSDAALAASVFHFGEIS-----------------------------IPELKTWLK
SEGINVRI-----------------
>Fluviicola taffensis DSM 16823_HisF
---------------------MQVYKRIIPCLDVQNGRTVKGIQFESIRDAGDPVQLAKF
YAEQGADELVLLDISATNEERATFIPIVEAVAAQVNIPFTVGGGISSVEAARNLLRSGAD
KISVNSSAVKRPELISELAEAFGNQCVVVAIDIRKVESG------WTVHTHGGKQDTGID
ALKWAEDAVLRGAGELLITSMDGDGTKKGFALDFYQEIEQLVSVPIIASGGAGTIEHFEE
LFSKTGITGGLAASIFHFSEIS-----------------------------IPELKKGLS
-KKVRIRN-----------------
>Schleiferia thermophila DSM 21410_HisF
----------------------MLTKRIIPCLDVKDGRTVKGTHFLHLRDAGDPVELASR
YASEGADELVFLDITATLEGRKTLIELVYRVASCISIPFTVGGGIKSVADAAALLHHGAD
KISINTAALLNPDLITDMAKEFGSQCVVLAVDARQIAPYQ-----WIAYLKGGTMATDID
AVQWIQEGVDRGAGEILLTSMNRDGTRAGFDIELTKKAASLVQVPIIASGGAGALHHFAE
VFTIGQADAALAAGILHYENFT-----------------------------IQQIKEFLF
QQKIPVRR-----------------
>Algoriella xinjiangensis XJ109_HisF
----------------------MLKKRIIPCLDIKDGRTVKGVNFEGLRDAGDPVELAKK
YVEEGADELVFLDITATLEKRKTLAEMVEKIASAINIPFTVGGGINSVEDASAVIKAGAD
KVSVNSSAVKNPQLIADLAAQFGSQCVVVAVDTRNINGT------QKVFVSGGKIETEWE
TLAWVKKVEELGAGEILLTSMDGDGTKAGFKIDITKAVSDAINIPVIASGGAGKMEDFTE
VFTLTKASGGLAASIFHFGEIP-----------------------------IPTLKNYLK
EQNIPIRYENRF-------------
>Chryseobacterium gleum NCTC11432_HisF1
----------------------MLKKRIIPCLDIKDGSTVKGVNFEDLKNAGDPVELAKK
YEQEGADELVFLDITATIEDRKTFVQLVKDIAKELSIPFTVGGGISSVKDVRKLLEAGAD
KISVNSSAVKNPDLISDLAKEFGSQCVVVAIDTRQVGDK------DLVHIKGGREATELS
TVEWAKQAESLGAGEILLTSMDGDGTKNGFDLRITGLVSEAISIPVIASGGAGTTDDFVK
VFDETKATGALAASIFHFNEIG-----------------------------IQELKEQLK
TQKIEVR------------------
>Chryseobacterium gleum ATCC 35910_HisF2
----------------------MLRPRIIPSLLIQDNGLVKTVNFKNPKYVGDPINAVRI
FNEKEVDELAIFDIDATVKGLEPNYSLIERIANQSRMPLCYGGGVRTVEQAQKIFGLGIE
KIALSSAVLQNPQLITQIAERVGSQSVIVVLDVKKKLFGG-----YEVYTHNGKKSTGIN
PFKFAEEAQKLGAGEIIINSIDQDGVMKGYDMGLIDKVREKISLPLTVLGGAGSLNDIKQ
VIDQHGIIGVAAGSLFVFKGVYK--------------------------AVLINYPSFEE
KEKLRHK------------------
>Wenyingzhuangia marina DSM 100572_HisF
----------------------MLAKRIVPCLDIKNGRTVKGVNFVDLRDAGDPVELAKK
YAETGADELVFLDISATEERRRTLVNLVRGVAAQVNIPFTVGGGISSVEDVDILLQNGAD
KVSINSSAVKRPKLVNELSQKFGSQCVVVAIDAKKIDGE------WIVHLVGGKVPTELN
LFDWAKEVEERGAGEILFTSMNNDGTKDGFANEALARLSEELNIPIIASGGAGNMQHFVD
TFKDGKADAALAASVFHFQEIE-----------------------------IPDLKQELK
RQGIPVRI-----------------
>Tenacibaculum maritimum NCIBM 2154T_HisF
----------------------MLTKRIIPCLDIKDGRTVKGVNFLNLRDAGNPVELAKI
YAKEGADELVFLDISATEERRKTLVNLVRKIAEQVDIPFTVGGGISSVEDVTVLLKSGAD
KVAINSSAIKRPELINQLSKQFGSQCVVVAMDAKYNNNE------WVVHLAGGKIPTKLN
LFEWAMEVESRGAGEILFTSMNHDGTKSGFANNVLKELSELVNIPIIASGGAGCIKHFQD
VFIEGKANAALAASVFHFKEIS-----------------------------ISRLKRELQ
EKSIPVRI-----------------
>Polaribacter filamentus ATCC 700397_HisF
----------------------MLTKRIIPCLDIKNGRTVKGINFVNLIDAGDPVILAKQ
YADLGADELVFLDISATLEGRKTMLEMVLKVAEQVNIPFTVGGGISSIEDVDALLKCGAD
KVSINSSAVKRPDLVNELADKFGSQCVVVAIDAKQINGE------WFVHLAGGTIPTKIN
LFDWAKQVEKRGAGEILFTSMNNDGTKAGFANEALAKLSSELNIPIIASGGAGTVQHFID
TFTVGKSDAALAASVFHFGEIA-----------------------------ILELKEALK
KKNIPVRI-----------------
>Myroides phaeus DSM 23313_HisF
----------------------MLKKRIIPCLDIQNGQVVKGVNFENIKQAGDPIALAKR
YVAEGADELVFLDITATIENRKTLVDLVRAIAREINIPFTVGGGINSVEQARELIRAGAD
KVSINSAAIRRVELLSELAQEFGNQCVVLAIDTKQEDDV------WWVYSKGGREKTDKQ
TLDWAQEGVRSGAGEILLTSMNHDGTKGGFALELTSQVADIVDVPVIASGGAGAIEHFEE
VFTQTRATGALAASIFHYGQVP-----------------------------IVALKQALK
TKNIAVR------------------
>Flavobacterium cucumis DSM 18830_HisF
----------------------MLTKRIIPCLDIKNGRTVKGVNFLDLKDAGDPVELAKK
YAQTGADELVFLDISATEERRATLIDLVRKVAAAINIPFTVGGGIASVADVDVLLRNGAD
KISINSSAVKNPNLINEIAAKYGSQCVVVAIDAKQIDGD------WIVHLVGGKVPTEWN
LFDWAKEVEQRGAGEILFTSMNNDGTKNGFANEALAKLSEIVNIPIIASGGAGTMEHFAE
TFSNGKADAALAASVFHYQEIE-----------------------------IPALKQFLK
NQNIAVRM-----------------
>Flavobacterium aquatile LMG 4008_HisF
----------------------MLKKRIIPCLDIKNGRVVKGVQFLELKDAGNPVELASF
YSKNGADELVFLDISATLEKRKTLAEMVTQLSKEINIPFTVGGGIQSVEDARLLLQSGAD
KVSINSAAVLNPELITQISDAFGSQSLVVAIDIKKLDND------WYVFIKGGTESTGIL
AIDWAKKVEELGAGELLITSMNNDGSKDGFALEITNEISKVVSIPVIASGGAGNSQHFTD
LFTKTEVSAGLAASIFHFNEVP-----------------------------ISELKNVLK
TQNISIR------------------
>Flavobacterium johnsoniae UW101_HisF
----------------------MLAKRIIPCLDIKNGRTVKGVNFVDLRDAGDPVELAEI
YSREGADELVFLDISATEERRKTLVNMVRSVAEKINIPFTVGGGISSVEDVDILLNNGAD
KVSINSSAVKNPQLINDLAQKFGSQCVVVAIDAKQIDGQ------WIVHLVGGKVPTELN
LFDWAVEVAERGAGEILFTSMDNDGTKNGFANEALAKLSELVNIPIIASGGAGNIQHFVD
SFKEGKADAALAASVFHFKEIE-----------------------------IKALKQELR
KNGVEVRL-----------------
>Imtechella halotolerans K1_HisF
----------------------MLAKRIIPCLDIKNGRTVKGVNFVALKDAGDPVELAAK
YAENGADELVFLDISATEERRKTLADLVLRVAENVTIPFTVGGGISAVQDVEILLQCGAD
KISINSAAVKNPNLITELSQQFGSQCVVVAVDARQMDGR------WKVHLVGGKVPTQLD
LFDWAKEVEQRGAGELLFTSMDHDGTKDGFANEALAILSDSLSIPIIASGGAGKIEHFTD
AFIKGKADAALAASVFHFNEIE-----------------------------LKTLKKELQ
QQGIPVRI-----------------
>Muricauda ruestringensis DSM 13258_HisF
----------------------MLTKRIIPCLDIKNGRTVKGINFVDLRDAGDPVELAEI
YAKEGADELVFLDISATEEKRKTLAELVYHVAETINIPFTVGGGISSVEDVDILLKNGAD
KVSINSSAVKRPDLINELVAKFGSQCVVVAIDAKQIDGQ------WKVHLVGGKVPTELD
LFEWAKEVEERGAGEILFTSMDHDGTKNGFANKALAHLSGLVNIPVIASGGAGTVSHFID
TFKDGKADAALAASVFHFKEIE-----------------------------INTLKEKLK
QEGIPVRI-----------------
>Robiginitalea biformata HTCC2501_HisF
----------------------MLAKRIIPCLDIKDGRTVKGVNFVDLRDAGDPVDLAEA
YAREGADELVFLDISATEEKRKTLAHLVRRVAERIDIPFTVGGGISSVADVDVLLHNGAD
KVSVNSSAVRSPELIDTLAAKFGSQCVVAALDAKWMDGL------WRIHLVGGKVPTELE
LFSWAREVVDRGAGEILFTSMDHDGTKNGFANEALARMAREVAVPVIASGGAGTKSHFAD
TFTRGNADAALAASVFHFGEIP-----------------------------IPELKSYLR
EQGIPVRI-----------------
>Cellulophaga lytica DSM 7489_HisF
----------------------MLTKRIIPCLDIKNGRTVKGINFVDLRDAGDPVELAEI
YAKTGADELVFLDISATEERRKTLADLVLRVAEKVNIPFTVGGGISSIEDVDILLQNGAD
KVSINSSAVKNPQLINDLAAKFGSQCVVVAIDAKNIDGN------WVVHLVGGKVPTELN
LFDWAKEVEKRGAGEILFTSMDNDGTKDGFANEALAKLSTELNIPIIASGGAGSIQHFTD
TFKDGKADAALAASVFHFKEIE-----------------------------IKELKEELK
TNGIPVRL-----------------
>Zhouia amylolytica CGMCC 1.6114_HisF
----------------------MLTKRIIPCLDIKNGRTVKGVNFVDLRDAGDPVELAEI
YAKEGADELVFLDISATEERRRTLAELVLHVAEKVNIPFTVGGGISSVEDVDRLLKCGAD
KVSINSSAVKNPQLINDLAAKFGSQCVVVAIDAKQIDGQ------WRVHLVGGKVPTELD
LFEWAKEVEKRGAGEILFTSMDHDGTKNGFANEALAQLSTALNIPIIASGGAGSIQHFTD
TFKEGKADAALAASVFHFKEIE-----------------------------INDLKSELR
KHDIPVRL-----------------
>Kordia algicida OT-1_HisF
----------------------MLTKRIIPCLDIKNGRTVKGVNFVNLRDAGDPVELAKI
YADEGADELVFLDISATEERRKTLQKLVLDVASQVDIPFTVGGGISSTEDVDRLLQAGAD
KVSINSAAVKRPELINELASKFGNQCIVVAIDAKQIEGE------WIVHLVGGKVPTEIK
LFDWAREVAERGAGEILFTSMDNDGTKDGFANEALSKLSEIVNIPIIASGGAGNMQHFTD
TFVDGKADAALAASVFHFKEIG-----------------------------IPELKHNLK
NNGINVRI-----------------
>Gelidibacter algens DSM 12408_HisF
-----------------MADQYMLTKRIIPCLDIKNGRTVKGVNFVNLIDAGDPVVLAKQ
YAEKGADELVFLDISATLEGRKTTLEMVLRVAEQVNIPFTVGGGISSIEDVDLLLKSGAD
KVSINSSAIKRPELINELSDKFGSQCVVVAIDAKQINGK------WMVHLAGGSIPTTLD
LFEWAKEVETRGAGEILFTSMDHDGTKDGFANEALSRLSSELNIPIIASGGAGTVQHFVD
TFQKGKSDAALAASVFHFGEIE-----------------------------IKDLKEELR
TNNIEVRL-----------------
>Formosa algae KMM 8021_HisF
----------------------MLTKRIIPCLDIKNGRTVKGVNFVDLIDAGDPVELAKQ
YALKGADELVFLDISATLEGRGTTLDVVLHVAEQVNIPFTVGGGISSIEHVDALLQCGAD
KISINSSAVKRPELVKELSEKFGSQCVVVAIDAKEVDGQ------WKVHLAGGSIPTEID
LFEWAKQVEDLGAGEILFTSMNHDGTKNGFANEALAKLSDMLNIPIIASGGAGTIQHFVD
TFNDGKADAALAASVFHFGEIP-----------------------------ISELKAELK
TNNIAVRL-----------------
>Flaviramulus basaltis DSM 18180_HisF
----------------------MLTKRIIPCLDIKNGRTVKGVNFVDLRDAGDPVELAKQ
YANVGADELVFLDISATLEGRATTLDMVLRVAEQVNIPFTVGGGISSIEDVDALLKCGAD
KVSINSSAVKRPELVNELSNKFGSQCVVVAIDAKQIGDD------WKVHLAGGSIPTDID
LFEWAKEVEERGAGEILFTSMNHDGTKNGFANEALARLSNELNIPIIASGGAGNVQHFID
TFNIGKSDAALAASVFHFGEIS-----------------------------IPELKKELK
ENNIVVRL-----------------
>Ulvibacter litoralis DSM 16195_HisF
----------------------MLKKRIIPCLDIMNGRTVKGINFVGIKDAGDPIELAKK
YVQEGADELVFLDITATIENRTTLLQLVERIASEINIPFTVGGGINTVEDVSNLLNAGAD
KVSVNSSAVKNPSLITDIATTFGSQCLVVAIDTKFEADE------WKVFVHGGRTPTELT
TVQWAQQVEALGAGEILLTSMNNDGTKGGFALDITNQVSTAINIPVIASGGAGTKKHFTE
VFEQTKATGALAASIFHYGEIP-----------------------------IPELKEYLH
TKNVAVRLT----------------
>Leeuwenhoekiella marinoflava LMG 1345_HisF
----------------------MLTKRIIPCLDIKKGRTVKGVNFVALRDAGDPVELAAK
YAETGADELVFLDISATEERRKTLADLVLRVAEKINIPFTVGGGISSVEDVDILLHNGAD
KVSINSSAVKNPQLINDLAAKFGSQCVVVAIDAKQIKGK------WTVHLVGGKVPTELD
LFEWAQEVEQRGAGEILFTSMDHDGTKNGFADEALAKLSTLLNIPIIASGGAGTMQHFTD
TFINGKADAALAASVFHFHEID-----------------------------ISELKHVLK
SKNIPVRI-----------------
>Nonlabens tegetincola JCM 12886_HisF
----------------------MLKKRIIPCLDIKDGRTVKGINFVGLRDAGDPVELAKQ
YALQGADELCFLDITATIEKRETLVPLVKEIASVLNIPFTVGGGINDVKLAKEIIKAGAD
KIAVNSAAVKRPELINELAQELGSQCVVVAVDTKLIEVDNTDKSTNKVFIGGGRFETDKE
TITWCKECETRGAGEILLTSMNHDGTKNGFALEITDILSRELNIPIIASGGGGNTQHFVD
LFSKTHASAGLAASIFHFGELP-----------------------------VPDLKNQLN
EAGVAVRI-----------------
>Croceibacter atlanticus HTCC2559_HisF
----------------------MLTKRIIPCLDIKDGRTVKGVNFVGLRDAGDPVELAKR
YAIEGADELVFLDISATEEKRKTLAKLVLQVAEQVNIPFTVGGGISSVEDVDILLQNGAD
KVSINSSAVKNPQLINDLSAKFGSQCVTVAIDAKQVNGE------WMVHLVGGKVPTELN
LFTWAKEVEQRGAGEILFTSMNNDGTKDGFANEALRKLSEELTIPIIASGGAGSIQHFKD
TFHLGKSDAALAASVFHFKEIE-----------------------------IVDLKKALQ
ADNIAVRL-----------------
>Salegentibacter salegens ACAM 48_HisF
----------------------MLTKRIIPCLDIKDGRTVKGVNFIDLRDAGDPVELAEI
YAKSGADELVFLDISATEEKRKTLANLVRRVAEKVNIPFTVGGGISSVEDVDILLKNGAD
KVSINSSAVKNPGLINELAAKFGSQCITVAIDAKQVNGE------WLVHLVGGKIPTDIN
LFQWAKEVEERGAGEILFTSMNNDGTKAGFANEALAVLSSELNIPIIASGGAGNMQHFCD
TFIEGKADAALAASVFHFKEIE-----------------------------IKDLKEELR
RNGVEVRL-----------------
>Zunongwangia profunda SM-A87_HisF
----------------------MLTKRIIPCLDIKNGRTVKGVNFVDLRDAGDPVELASK
YAETGADELVFLDISATEERRKTLANLVLRVAEKVNIPFTVGGGISSIEDVDILLKNGAD
KVSVNSSAVKNPDLINELSQKFGAQCITVAIDAKQINGQ------WIVHLVGGKVPTELD
LFEWAKEVEQRGAGEILFTSMNNDGTKDGFANIALKKLSEDLNIPIIASGGAGNIQHFVD
TFKEGKADAALAASVFHFKEIE-----------------------------IPELKKELK
KQGIPVRI-----------------
>Prevotella maculosa OT 289_HisF
------------------MN--ALAKRIIPCLDVKDGKTVKGTNFVNLRNAGDPVELGKA
YSDAGADELVFLDITASLEGRKTFTNMVERVAKEINIPFTVGGGVNELADVDRLLQAGAD
KVSINSAVLCQPDLINQITNHYGSQVCVCAIDARYDKDD------WYCYIRGGREKTGRK
LFEWAKEVADRGAGEILFTSMDHDGIKQGFANEVLAQLSEIVNIPIIASGGAGKEEHFKD
VFLQGKADAALAASVFHFGELT-----------------------------IPHLKQYLK
KEGINVRI-----------------
>Prevotella bergensis DSM 17361_HisF
------------------MNTHGLAKRIIPCLDVRNGETVKGINFVNLRSAGDPVELGKA
YSDAGADELVFLDITASFEERKTFTNLVSRVAQEVNIPFTVGGGISTIDDVERMLLAGAD
KVSINSAAIRNPQLINQIASKFGSQVCVCAIDARLDEDG------WHCYVKGGRERTALS
LFDWANEVADRGAGEVLFTSMDHDGVKQGYANETLAQLAENIPIPVIASGGAGRKVHFRD
AFIQGHADAALAASVFHFGEIK-----------------------------IPELKKYLS
KEGVNVRLQN---------------
>Chryseobacterium aquaticum KCTC 12483_HisF
----------------------MLKKRIIPCLDIKDGTTVKGINFEGLRNAGDPIELAKK
YENEGADELVFLDITATIEERKTFVELVKNIAKELSIPFTVGGGISSVEDVRKLLEAGAD
KISVNSSAVKNPQLVSDLAKQFGSQCVVVAIDTKFVNGD------DWVFVKGGREITTLK
TLDWAKEAEKLGAGEILLTSMDGDGTKNGFDIRITKLVSDHINIPVIASGGAGNTEDFET
VFNNTKATGALAASVFHFGEIN-----------------------------ISNLKEDLK
FNKITVR------------------
>Arenibacter echinorum DSM 23522_HisF
----------------------MLTKRIIPCLDIKNGRTVKGINFVDLRDAGDPVELAEI
YAKTGADELVFLDISATEERRRTLADLVLRVAEKVNIPFTVGGGISSVEDVDILLHNGAD
KVSINSSAVKNPQLINDLVAKFGSQCIVVAIDAKQIDGE------WIVHLVGGKVPTELN
LFTWAKEVETRGAGEILFTSMNHDGTKDGFANEALAKLSTELNIPIIASGGAGNMQHFTD
TFIEGKADAALAASVFHFKEIE-----------------------------IKDLKEELK
RNNIPVRL-----------------
>Maribacter cobaltidurans B1_HisF1
----------------------MLAKRIIPCLDIKDGRTVKGVNFVDLRDAGDPVELAEI
YSREGADELVFLDISATEQKRKTLADLVYHVAEKVSIPFTVGGGISSVEDVDILLQNGAD
KVSINSSAVKNPQLINDLVAKFGSQCIVVAIDAKQINGE------WIVHLVGGKVPTERK
LFEWAKEVEERGAGEILFTSMDHDGTKNGFADEALSKLSRELNIPIIASGGAGNIQHFTD
TFNLGLADAALAASVFHFKEIK-----------------------------IRDLKEELK
KEGIPVRI-----------------
>Maribacter cobaltidurans B1_HisF2
----------------------MKTVRVIPRLDIKGPNLVKGIHLEGLRVLGKPSDFAKY
YYQQGADELMFMDVVASLYERNSLHDIITETAKKIFIPITVGGGLRTISDIKGVLRAGAD
KVCLNTAAIKDPELIKKASRMFGSSTIVIAIEAIKESDGK-----YLAYTDNGREYTGVD
VFEWARKIDELGAGEIVITSVDQEGTGQGYDLNLVSKISESVSIPVIAHGGPGNKKDVVS
VLKEGHTDAVMISSLFHYHFIKENESKVSETEGNVEFLKQKRNFHTFEPCSILELKRTLV
DNEIECRL-----------------
>Olleya aquimaris DSM 24464_HisF
----------------------MLTKRIIPCLDIKNGRTVKGVNFVNLRDAGDPVELAKQ
YAVKGADELVFLDISATLEGRKTMIDMVLQVAEQVNIPFTVGGGISSVEDVDVLLKSGAD
KVSINSSAVKRPELINELANKFGSQCVVVAIDAKQIDSE------WKVHLAGGSIPTNLD
LFEWAKEVEQRGAGEILFTSMNNDGTKNGFANEALAKLSETLNIPIIASGGAGTVQHFVD
TFKEGKADAALAASVFHFGEIA-----------------------------IKDLKEELR
DNNIEVRL-----------------
>Aquimarina aggregata RZW4-3-2_HisF
----------------------MLTKRIIPCLDIKNGRTVKGVNFVDLRDAGDPVELADI
YSKAGADELVFLDISATEERRKTLANLVLRVAEKVNIPFTVGGGISSVEDVDILLQNGAD
KVSVNSSAVKNPQLINDLAAKFGSQCITVAIDAKQIEGE------WIVHLVGGKVPTQLN
LFDWAKEVEQRGAGEILFTSMDNDGTKDGFANRALARLSSELNIPIIASGGAGNSKHFVD
TFVQGKADAALAASVFHFKEIE-----------------------------IQDLKKELQ
DKNIPVRL-----------------
