# Supplementary material for: The Histidine Biosynthetic Genes in the Superphylum Bacteroidota-Rhodothermota-Balneolota-Chlorobiota: Insights into the Evolution of Gene Structure and Organization
Source: Microorganisms. 2021 Jul 3;9(7):1439. doi: 10.3390/microorganisms9071439 (PMC8305728; doi:10.3390/microorganisms9071439)
Supplement: Supplementary file 1 [file microorganisms-09-01439-s001.zip › Supplementary file S4.fas]

>Ignavibacterium album JCM 16511_HisB
------------------------------------------------------------
------------------------------------------------------------
------MKNLIP------------------------------------------------
-------------------------------------------------RKAIVIRNTKE
TKISVKLNLDGSGKS-KIKTGIGFFDHMLEQIARHANLDLQVSVKGDLQIDEHHTVEDTG
IALGEAIRKALGDKKGIQRYGFF-IPMDDSVAICTIDLGGRSYLNFNCKFKREKVGEFPT
ELTKEFFRALADSMKANIYIKAK-GENDHHKIESIFKAFAKSLNEAARFDERNNNRIPST
KGIL-
>Melioribacter roseus P3M_HisNB
-------------------------------------------------MNRIYIAPEFF
NMKAKASNGLLKALFLLRDYS-----YSIESDIHEINPLILEFLNKNGLDIT------GC
DKQNPAIKILIKGKTA------------GDVYTVGKTNKNV-------------------
---------------------------------LDIVTRLLRKR-----RSAKVERKTKE
TDIKIAIDIDGEGKS-KIKTGIGFFDHMLDQIARHSNINLKVDVKGDLDVDEHHTVEDTG
IALGEAIKQALGDKKGIKRFGYF-LPMDDSIAKCAIDLSGRNYLNFKCKFEREKVGQFPT
ELTEEFFRGVALGMMANIYLEAK-GKNDHHKIESMFKAFAKSLNEAFRIDERAKGQLPST
KGKL-
>Chloroherpeton thalassium ATCC 35110_HisB
------------------------------------------------------------
------------------------------------------------------------
------------------------------------------------------------
-----------------------------------------MPK-----RRARVTRKTKE
TDIAIELVLDG-NGKYEIQSGIRFLDHMLESFSKHSRIDIALTCTGDVDVDDHHSIEDIA
IVLGSAISQALGDKRGIQRYGWAIIPMDESLARAAIDLSGRSYLFFDAVFDRPTVSDLST
EMVEHFFFSLAEHLKANIHLEILHGKNTHHKVEALFKSLAVAMREAVKITS---NEVLST
KGVI-
>Prosthecochloris aestuarii DSM 271_HisB
------------------------------------------------------------
------------------------------------------------------------
------------------------------------------------------------
-----------------------------------MSQPDNHSS-----RSASVSRRTSE
TDISIDLNLDG-TGTHSISSGVVFLDHMLANFSKHAQIDITLTCKGDTDVDDHHSVEDIA
LVLGSALLQSLGDKKGIKRYGWSMIPMDEALARCALDLGGRSYSVFNATFNRSVVNGFST
EMVEHFFLSLSRTLHANIHISILEGQNTHHKIEAIFKAFAYALKDAISISG---TGIPST
KGVI-
>Chlorobaculum tepidum TLS_HisB
------------------------------------------------------------
------------------------------------------------------------
------------------------------------------------------------
-----------------------------------------MTQ-----RIASHSRKTAE
TDISATVNLDG-SGTSAIETGVVFLDHMLTNFSRHSGIDVQLRCSGDLEVDDHHTVEDVA
LVLGKAIVDALGDKKGIGRYGWAIIPMDEALAQCSIDLGGRSYCVFRAEFQRPVIQGLST
EMVEHFFVSLSRTMNANLHLAVLEGRNTHHMIEALFKSLAYAMKQAVKVES---TEIKST
KGAI-
>Chlorobaculum limnaeum DSM 1677_HisB
------------------------------------------------------------
------------------------------------------------------------
------------------------------------------------------------
-----------------------------------MTDSTSMHP-----RIASHSRKTAE
TDISATINLDG-SGASSIETGVVFLDHMLTSFSRHSGIDVQMRCSGDLEVDDHHTVEDVA
LVLGKAIVEALGDKKGIGRYGWAIIPMDEALAQCSIDLGGRSYCVFRAEFQRPVIQGLST
EMVEHFFVSLSRTMNANLHLSVLEGRNTHHMIEALFKSLAYAMKQAVKIEG---AEIKST
KGLI-
>Chlorobium luteolum DSM 273_HisB
------------------------------------------------------------
------------------------------------------------------------
------------------------------------------------------------
-----------------------------------MPEASTSAP-----RQATVTRKTSE
TDISATLSLDG-TGTSSIQTGVGFLDHMLTSFSRHSRIDLAVICKGDLEVDDHHSVEDVA
IVIGSAILQALGSRAGIRRFGSALVPMDESLARAAVDLGGRSFAVVKAEFGRPVIQGMST
EMVGHFFTSIASGLKANIHIAVLDGHNTHHMIEAMFKAFALAMKDAVCIEG---GGIPST
KGVL-
>Chlorobium limicola DSM 245_HisB
------------------------------------------------------------
------------------------------------------------------------
------------------------------------------------------------
-----------------------------------MPEKLNTSA-----RRATVTRTTKE
TDITATIDLDG-SGTGNISSGVLFLDHMLTNFSRHSGIDITLDCKGDTEVDDHHSVEDIA
LVLGSAFLQSLGSKTGIQRYGWAMIPMDETLARCAVDLGGRSYCVFSAEFKRPAILGFST
EMVEHFFVSLSRTMQANIHLAIMEGKNTHHMIEAMFKAFAYAMKMAVAVTG---KELPST
KGTL-
>Chlorobium phaeobacteroides DSM 266_HisB
------------------------------------------------------------
------------------------------------------------------------
------------------------------------------------------------
-----------------------------------MPENVVNPV-----RTATVSRKTKE
TDITVTVLIDG-TGHGSINSGVAFLDHMLANFCRHSGFDMSLVCNGDLDVDDHHSVEDVA
LVIGSAISEALLDKTGLQRYGWAIIPMDEALARCALDLGGRSYCVFNAEFKRPVIEGFST
EMVEHFFVSLSRTMQANIHLAILEGKNTHHKIEALFKSFAYAMKDAVRITG---TTIPST
KGKL-
>Fodinibius salinus DSM 21935_HisNB
-------------------------------------------------MNIRISTASLI
GENDDMLWSG-ALYGLKRLQEMDHQLFFIPDDLSKQQLALLGNEEISASDMDPNAVDLQV
ITDNGILKVMDTNGAE--------------------------------------------
--------------------------IESAKNWIILSTKICFPS-----RKAFLQRTTSE
TDIEIALNLDG-TGENSIDTGLDFYDHMLEQIAKHGLIDLNISCDGDLNIDEHHTIEDVA
ICLGQAINQALGDKVGIQRYGF-TLPMDESLAEVAIDFSGRPFLKFNGEFQRNMVGDFPT
EMTQHFFYSLTMNLKATLHISVQ-GDNDHHKIEACFKGLARCLRTAVSRNERIANILPST
KDLLE
>Aliifodinibius sediminis DSM 21194_HisNB
-------------------------------------------------MKIWISSDAMA
GRNDDLLRPG-TLYGLQRLQQLGHSISYSMDFLSDRQQELLQNEQLAPASFEEDTAELLI
RAEGSRLHATGD-AET--------------------------------------------
--------------------------VEESEDWITLSQKICFPT-----RTASYQRQTAE
TDITIELNLDG-TGVNNIDTGLSFFDHMLEQIAKHGLVDLDLHCDGDLDVDEHHTIEDVA
IALGETITEALGNKIGIQRYAF-VLPMDETAATVALDLSGRPYLKFEGTFKREKVGDFPT
EMVKHFFYSLAMNLKATLHLSVE-GENDHHQIEACFKGLARCLRAAVSRNERNANILPST
KNLL-
>Aliifodinibius roseus DSM 21986_HisNB
-------------------------------------------------MNIWISPNALR
GTSDELLWSG-ALYGLQRLRQLDHKIGFVADELSARQRELLHNDRITADPVDGASADLSV
SASDAVLRASAG-GVT--------------------------------------------
--------------------------IEEAEHWIGLSRKICFPT-----RRASRRRQTAE
TDITVTLNLDG-SGQSDISTGLAFFDHMLEQIAKHGLVDLELRCDGDLEVDEHHTIEDVA
IALGETITEALGSKIGIQRYAF-VLPMDETLATVALDLSGRPYLRFDGSFEREKVGDFPT
EMVEHFFYSLAIHLKATLHLSVE-GTNDHHKIEACFKGLARCLRAAVSRSERNADILPST
KNLL-
>Gracilimonas mengyeensis DSM 21985_HisNB
-------------------------------------------------MLISITKKALN
DPNGEFLFREQTISSLKSISDGGRDIHVSTADLSPDQKKILEQENVS--LFEDGEPDFLI
DEVEGKLVLKKE-DEV--------------------------------------------
--------------------------LIESESWGAVVKFITTKA-----RTASIQRKTNE
TDINIEINLDG-TGKADISTGLNFFDHMLDQIARHGLIDLKLKCDGDLEVDEHHTIEDVA
IALGEVITKALGEKKGIERYGF-VLPMDETQATVAIDLSGRPYLVFEGSLRREYVGDFPT
EMIEHFFYSLAMNLKATLHVSFA-GKNDHHKIEACFKGLARALKMAIEQNGRIKNQIPSS
KGTL-
>Rubrivirga marina SAORIC-28_HisB
------------------------------------------------------------
------------------------------------------------------------
------------------------------------------------------------
------------------------------------MAP--LPP-----RSARVERQTAE
TTVHLTLDLDAADPTYRNATGVGFLDHMLDLFARHGRFGLTVEAEGDLHVDDHHTVEDVG
ICLGRALWEALGDKAYVTRYGEATVPMDEALARAVVDLSGRSYLVFEAHFDRERVGDLST
ELVEHFWWSVAEHARLTLHLDVLRGRNDHHRIEALFKAAARALRQAVARDAEG-DRLPST
KEAL-
>Rhodothermus profundi DSM 22212_HisB
------------------------------------------------------------
------------------------------------------------------------
------------------------------------------------------------
-----------------------------------MASTPAFTP-----RTASRRRLTGE
TQVEVSLTLDG-TGRADCQTGVGFLDHMLTLWAHHGGFDLTVRCQGDLHVDEHHSVEDVA
ITLGQTFAEALEDKAYIARYGYAYVPMDDALARAVVDLSGRFYFVFIADFDRPTVGDLAT
ELVSHFWYAFAEQVRCNLHIQVFYGQNTHHKIEAIFKAVARALREAVQRDRRF-GPVRST
KGVL-
>Rhodothermus marinus DSM 4252_HisB
------------------------------------------------------------
------------------------------------------------------------
------------------------------------------------------------
-----------------------------------MAATPTFTP-----RTASRRRTTGE
TDVEVSLTLDG-TGRSDCQTGVGFLDHMLTLWAHHGGFDLAVRCQGDLHVDEHHSVEDVA
ITLGQTFAEALGDKAYIARYGHAYVPMDETLARAVVDLSGRFYFVFAADFDRPTVGDLAT
ELVSHFWYSFAEQVRCNLHIQVLYGQNTHHKIEAIFKAVARALREAVRRDVQF-GSVRST
KGVL-
>Longimonas halophila KCTC 42399_HisB
------------------------------------------------------------
------------------------------------------------------------
------------------------------------------------------------
-------------------------------------MSTNLPA-----RTASVTRTTNE
TDISVSVNLDPEQVEYEHDTGIGFLDHMLDLFARHGGFSTDVYCEGDLYVDDHHTTEDIA
ITLGQAFREALGDKAHIARYGHAYVPMDETLARSVVDLSGRFYCHVEADFKRSMVGDLAT
EMVPHFWYSFAEHLRCNWHVTVLYGSNAHHKIEAIFKSGARALRAAVRRDAAQ-DKVLST
KGRI-
>Longibacter salinarum KCTC 52045_HisB
------------------------------------------------------------
------------------------------------------------------------
------------------------------------------------------------
-------------------------------------MPTPSP------RTASVHRTTNE
TDVQVEIGLDG-TGSYSNDTGVGFLDHMLDLFAKHGGFDLEVSCDGDLHIDEHHTVEDVG
ITLGMAIREALGDKKRITRYGHAYVPMDETLSRAVIDLSGRFYLHVDADFSRSMVGDLST
EMVSHFWYSVAEHVRCNLHVTVLYGTNDHHKIEAMFKSVARALRTAVQRSDEN-PEVAST
KGTI-
>Salinibacter ruber DSM 13855_HisB
------------------------------------------------------------
------------------------------------------------------------
------------------------------------------------------------
------------------------------------MSTPSFSP-----RTATVERTTAE
TDVSVALTLDG-DGSYDVDTGVGFFDHMLSLFAKHGALDLEVRCDGDLEVDDHHTVEDVA
IGLGRALDDALGDKAHIARYGHAYVPMDDALARAVVDLSGRSYCHLEASFERNQVGGLST
ELVEHVWRSVADHARCNLHLTVLRGHNAHHKIEALFKAAARALRTAVRRRADH-AEVAST
KGTLA
>Phaeodactylibacter xiamenensis KD52_HisNB
------------------------MKKLLILDRDGTLILE-PEGYQIDSLEKLDFYPGVF
QHLSRIVKELDFELVMITNQDGLGTEVFPEETFWPAHRKMMSAFEAEGIPFIDVLIDRSF
PEDNAPTRKPRTGLMT-PYMN-G-DYDLANSFVVGDRLTDMELAKNLGAKGIWLNNQPDL
----GADE-VEGDNRAVH-----EAIALTTTDWGDIYRFLRLSE-----RTAKVQRTTKE
TDILIQLDLDGTGKS-EIDTGLGFFDHMLDQLARHGGLELAIKVSGDLEVDEHHTIEDTA
LALGEAFAKALGDKLGLERYGYA-LPMDDCLAQVAIDFGGRPWIVWEAEFKREKIGDMPT
EMFFHFFKSFSDAAKANLNIKVE-GTNEHHKIEAIFKAWARAIRMAKRRDTEHL-QLPST
KGVL-
>Crenotalea thermophila DSM 14807_HisNB
-----------------------MQPRLLFIDRDGTLIQE-PPDHQIDDFSKLVFVPEML
QYLPRISRELDFQLVMVSNQDGLGTDKFPEERFQPVQDFVIRTLENEGVHFTEILIDRSF
PEDKLPTRKPGIGMMG-KYLEAG-KYDLAHSYVIGDRITDVMFARNMGCKAIWLNRGDDL
----GAHEIPPAEREELQ-----DTVALETTSWKKIYEWLKLGQ-----RTAERHRVTAE
TDVYVKLNLDGTGKA-DIATGLGFFDHMLHQLARHGSIDLTVHARGDLHVDEHHTIEDTA
ITLGEALADALGNKLGIERYGFC-LPMDDALAQVAIDLGGRSWLVWDVPFRREKIGDVPT
EMFMHFFKSLSDAARCNLHIQAT-GENDHHKIEAVFKAFAKALKMAVRRDADHP-QLPTT
KGML-
>Filimonas lacunae NBRC 104114_HisNB
------------------------MKRVLFIDRDGTLIKEAPPTYQIDSWEKLEFYPGVF
TYLSRIAAELDYELVVVSNQDGLGTDSYPEDTFWPIQNFVMKSLENEGIRFSAAFFDKTF
AKDNQPTRKPETGMLT-AYINNP-DYDLANSYVIGDRITDVVLARNLGCKAIWLNNDPSL
----GAEE-LQKQTPPAGGWD--ACIALETTEWKPVYEYLKLGL-----RQVVHDRNTSE
TKIHVELNLDGSGKA-AIHTGLGFFDHMLDQIARHGKMDLTIQTQGDLHIDEHHTIEDTG
IALGEAFAQALADKRGMERYGFA-LPMDEAEAKVLIDFGGRNWIVWDAEFKREKIGEMPT
EMFFHFFKSFSDAAKCNLNIECK-GENEHHKIEAIFKAFAKAIRMAVKRDPLHN-YLPST
KGVL-
>Niastella koreensis GR20-10_HisNB
------------------------MKRILFIDRDGTLINEAPPTYQLDSFDKLTFYPHMF
EYMGRIARELDYELVMVTNQDGLGTDAFPEDTFWPLQNLVMKSLEGEGIHFSAVHIDKSF
PKDNAPTRKPGTGMLT-QYLNNE-EYDIINSYVIGDRITDVQLAKNLGCKAIWLNQDPNL
----GAGE-IQDKVAELR-----SVIALESTHWSTIYDYLKLGL-----RKVIHERNTNE
TQIKIELNVDGRGKG-AIYTGLGFFDHMLDQIARHGKMDLTIRANGDLHIDEHHTIEDTG
IALGEAFAQALADKRGMERYGFA-LPMDEADAKVLIDFGGRNWIVWNAEFKRERIGEMPT
EMFFHFFKSFSDAARCNLNIECH-GDNEHHKIEAIFKAFAKAIRMAVKRDPLSN-YLPST
KGVL-
>Solitalea koreensis DSM 21342_HisNB
------------------------MKRVLFIDRDGTLVTE-PADEQVDSFEKLEFYPKAF
EFMGKIARELDFELVMVTNQDGLGTASLPEEIFWPIQNFIIKAFENEGVKFDSVFIDKTF
AKDNAPTRKPNTGLLT-QFFDAD-KYDLAGSFVLGDRITDVMLAKNLGSKAIWMNEDRGL
----GDSE-ISHKAEELR-----EYISLETTDWAQIYEFLKLGQ-----RSVKHERKTKE
TDITIEINLDGTGNA-DISTGIHFFDHMLEQIARHGSLDLKIKTIGDLHIDEHHTIEDTG
IALGEAFAKVLTDKRGMERYGFC-LPMDDCLAQVAIDFGGRNWIIWNAEFNREKVGEMPT
EMFFHFFKSFSDASHSNLNIKAE-GQNEHHKIEAIFKAFAKAIKMAVKRDASNL-ALPST
KGVL-
>Sphingobacterium spiritivorum ATCC 33861_HisNB
--------------------MPNHIKRVLFIDRDGTLILE-PEDEQIDSFAKLKFYPGAL
QYLPRIAKELDYELVLVTNQDGLGTDSHPEANFWPVHQLVTDTFAGEGVVFAKEHIDRTF
PHENAATRKPGIGMLL-DYFDPE-KYDLQHSFVIGDRVNDVKLAQNLGAKAIWLRANDNL
----G----VAENLQIEE-----SVVALETKDWKAIYEFLKLGS-----RTGEHHRKTNE
TDIYIHLNLDGSGKS-DIDTGLPFFDHMLDQIARHGAIDLTIKAKGDLHIDEHHTIEDTG
IALGEVFLKVLGDKRGIERYSYT-LPMDDCLAQVALDFGGRNWIVWDATFNREKIGDMPT
EMFFHFFKSFSDASRSNLNIKAE-GENEHHKIEAIFKAFAKSIKKAVRRDADNM-QLPST
KGVL-
>Pedobacter psychrophilus CCM  8644_HisNB
------------------------MIKLLFIDRDGTLILE-PEDEQIDSFQKLVFYPGAI
TNLSKIAKEADFELVMVTNQDGLGTSSHPEENFWPVQNFIIQTLENEGIRFNEIIIDKTF
AKDNVPTRKPGTALLT-HYFDKE-KYDLANSFVIGDRLNDVVLAKNLGAKAIWLNNNPDL
----GAAE-IQNKIDNVD-----EVLAIQTSDWDEIYRFLKVRD-----RKIEHIRKTNE
TDILIKINLDGKGNS-NIKTGLNFFDHMLDQIARHGGIDLTVHTKGDLHIDEHHTIEDTG
IALGEAFALALADKKGIERYGFC-LPMDDCLAQIAIDFGGRNWIVWDAEFKREKVGDMPT
EMFYHFFKSFSDASKSNLNIKVE-GDNEHHKIEAIFKAFAKAIKMAVKRDINNM-RLPST
KGLL-
>Arcticibacter svalbardensis MN12-7_HisNB
-------------------MDSNAKRKLLFIDRDGTLVLE-PDDYQVDSFAKLRFYPGVF
KYMTKIAEELDFDLIMVTNQDGLGTESHPEANFWPVHHFIMNSFEGEGVVFKEVIIDKSF
PHENLATRKPGIGLLT-HFFDKE-KYDLLNSFVIGDRITDVLLAKNLGTKAIWIKQDEAL
----GIEE-ITGKAEELS-----PYISLSTTSWKEVYEFLKVGR-----RIIEHRRTTKE
TDILVKVNLDGKGDS-KINTGIPFFDHMLDQIARHGNIDLEIEARGDLQIDEHHTIEDTG
ITLGEAMAQALGDKRGIERYGFC-LPMDDCLAQVAIDFGGRNWIVWDALFNREKIGDMPT
EMFYHFFKSFSDASKCNLNVKAE-GTNEHHKIEAIFKAFAKTIKMATKRDVDNM-RLPST
KGLL-
>Mucilaginibacter mallensis MP1X4_HisNB
--------------------MS-YPKRILFVDRDGTIIKE-TTDEQIDSFAKLEFYPGAL
QYLPKIAKELDFELVMVSNQDGLGTASFPEDTFWPVQNFILKTLENEGVVFSNICIDRTF
PADNAPTRKPGTGLLT-QYFDTE-KYDLHNSFTIGDRKNDVLLGYNLGAKAIWLNENPGL
----GGKEFTEEENAKIH-----STVALETTDWEKIYEFLKLGE-----RVAENHRATKE
TDIQIKINLDGKGEA-KVSTGLHFFDHMLDQIARHGNIDLEIIAQGDLHIDEHHTIEDTG
IALGEVFATALGNKRGIERYGFC-LPMDDCLAQVAIDFGGRNWIVWDAEFNREKIGEMPT
EMFYHFFKSFSDAAKCNLNIKAE-GQNEHHKIEAIFKAFAKAIKMAVRRDVNNM-VLPST
KGVL-
>Pedobacter insulae DSM 18684_HisNB
------------------------MKQILFIDRDGTLNVE-PEDEQVDSFAKLKFYPKAL
YYLSKIANELDYELVMVTNQDGLGTSSNPEENFWPVHNFMIDTFANEGVIFSEVVIDRTF
ARDNALTRKPNIGLLT-KYLG-E-GYDLANSFVIGDRLNDVLLARNLGAKAIFLRQNDAL
----GASE-GMEKADTLT-----DIIALETKNWEDIYTFLRAGA-----RQIKHHRKTNE
TDIAIELDLDGVGKA-TIKTGLNFFDHMLDQIARHGGMDLKVIANGDLHIDEHHTIEDTG
IALGEAFAKALGNKLGIERYGFC-LPMDDCLAQVAIDFGGRNWIVWDTEFKREKVGDMPT
EMFYHFFKSFSDAAKCNLNVKAE-GDNEHHKIEAIFKAFAKAIKMAVKRDAEKL-VLPST
KGLL-
>Pedobacter heparinus DSM 2366_HisNB
------------------------MKKVLFIDRDGTLITE-PEDEQIDSFAKLEFYPRSL
YYLSKIAKELDYDLVMVTNQDGLGTASHPEENFWPVHNFIMKTFENEGVIFNEVIIDKTF
AHENAPTRKPNTGLLQ-HFLA-E-GYDLANSFVIGDRINDVILAKNLGAKAIWLRNNDLL
----GANE-VLEKADTLE-----NIIALQTQDWVDIYTFLRAGS-----RTVHHERNTNE
TKISIDIDLDGTGKA-VIRTGLNFFDHMLDQIARHGSIDLRIKTDGDLHIDEHHTIEDTG
IALGEAFAKAIGNKLGLERYGFC-LPMDDCLAQAAIDFGGRAWIVWDAEFKREKVGDMPT
EMFYHFFKSFSDAARCNLNIKAE-GDNEHHKIEAIFKAFAKAIKVAIKRDPDKL-VLPST
KGLL-
>Microscilla marina ATCC 23134_HisNB
-----------------------MKKRVLFIDRDGTLIVEPPVDYQVDSLEKLEMYPKVI
RNMYQIAQELDYELVMVTNQDGLGTDSFPEDTFWPAHNKMLKTLEQEGIVFDEILIDRTF
EEENAPTRKPRTGLMT-KYIDNP-AYDLANSFVLGDRLSDMQLAQNLGCQGILLQPTLAA
----HDLP-----------------VVLTTIDWDKITVFLTEANRAAQGRTATVQRATKE
TDIAIALNLDGSGKK-AMDTGIGFFDHMLDQLAHHGKLDLSVKVKGDLHIDEHHTIEDVA
IALGEAFKIALGNKKGIERYGFFNLVMDECLAQVALDFSGRNWLVWQPMFKRERVGGMPT
EMFEHFFKSLSDHAQCNIHVRCE-GNNEHHMIEAIFKAFARAVKAAKQIT--GV-EIPST
KGVI-
>Cesiribacter andamanensis AMV16_HisNB
-----------------------MKKKALFIDRDGTIIVEPPLDFQVDSLEKLEFLPGAI
SGLRQLRELSEYEFVMVTNQDGLGTDSFPEDTFWPAHNKMLRTLEGEGVTFDDILVDRSF
EHEGLDTRKPGTGMMG-AYLAG--EYDLANSYVIGDRHTDIQLAKNLGAKAIFIGT----
-----EP------IEG---------VALIATSWKEIVHHLLLP-----LRQVRLERNTRE
TQIELILRLDEQGKA-DIQTGLHFFDHMLDQLARHSGVSLYLRTKGDLQVDEHHTIEDTA
LALGEGFAKALFDKRGMERYG-FSLVMDDALAQVALDFGGRPWLVWETEFKREKVGDMPT
EMFYHFFKSFADAARCNLNIKCE-GQNEHHKIEAIFKGLAKAIRMAIRRDINSIQNLPST
KGVL-
>Reichenbachiella agariperforans DSM 26134_HisNB
------------------------MKKVLFIDRDGTLVLEPPVDYQLDSLEKLEFYPGAF
QWMAKIA-KLGYELVMVTNQDGLGTDSFPEDTFWPAHNKCMQAFENEGVKFDAVKIDRSF
PADNAPTRKPRTGMLT-EYMDGS--YDLTNSYVIGDRITDVELAKNLGAKAIFIQQEEGL
----GAEEISTKVEELQP------SIALTTTDWEDIYNLVSRGS-----RKGTVKRTTKE
TDIDIEVELDGTGQA-DIDTGIKFFDHMLDQIAKHGLLDLKIQVKGDLEVDEHHTIEDTG
IALGEAIAEALGNKKGIERYGFC-LPMDDCLCQVALDFGGRNWIEWDAEFKREMVGKMPT
EMFFHFFKSFSDAAKCNLNIKAE-GDNEHHKIEGIFKAFAKAIKMSVKQDKDKM-ILPST
KGML-
>Roseivirga ehrenbergii KMM 6017_HisNB
------------------------MKKILFIDRDGTIIVEPKTDFQVDSLEKLEFLPGAI
SNLRKIAEQLDYLLVMVTNQDGLGTDSFPEETFWPAQNKMLKTLEGEGVVFDEIIIDRTF
AHENAPTRKPGTALLT-QFTNG--DYDLANSFVLGDRETDIQLAENLGAKAIFIA-----
------------EEQNPK-------AALTTNSWDEIFRFLQMP-----QRKAEVHRVTKE
TDIFIQLNLDGTGQC-NNETGLGFFDHMLDQLGKHSGADLTVKVKGDLHIDEHHTIEDTA
LALGEAYALAIGDKKGLNRYG-FLLPMDEALAQVAIDFSGRPWLVWEAEFKREMVGDMPT
EMFMHFFKSFSDAAKCNLNIKVE-GDNEHHKIESIFKAFAKAIKMAVKRNPDEMDILPST
KGVL-
>Marivirga tractuosa DSM 4126_HisNB
----------------------MKKKKVLFIDRDGTIIQEPPTDYQVDSLEKLEFLPYAI
SALQFIAQNSDYELVMVTNQDGLGTDSYPEDTFWPAHNKMLKQLEIEGITFVEQHIDKTF
EHEGKDTRKPGTGLLQ-KYFSD--DYDLENSFVIGDRKTDVQLAENLGAKSIFIG-----
-------------EELAE-------ATLSSKDWREIARYLVMP-----SRTATISRKTNE
TDIKIDLDLDGSGKA-KNATGLKFFDHMLDQLGKHGGLDLSIHVNGDLEVDEHHTIEDTA
LALGEAFKQALGNKKGIYRYG-FLLPMDDALAQVAIDFGGRPWINWKAEFKREMVGDMPT
EMFFHFFKSFSDAAQCNLDIQVS-GNNEHHKIEAIFKGWARAIKMAVSRDESRLNDLPST
KGAL-
>Cyclobacterium marinum DSM 745_HisNB
-----------------------MKKKLLFIDRDGTIIKEPPTDFQVDSLEKLEFIPRAI
SNLVKIAEDLEFELILVTNQDGLGTDSFPEETFWPAQFKMLKTLEQEGVFFKDIHIDKTF
EHENAPTRKPGTALLT-AYLNG--DYDLENSFVIGDRETDVTLAKNLGTKSIFFGK----
-------------EAVKA-------ADISVDNWDKIYEFLKLP-----PRKAEVVRKTAE
TNIDIKLNLDGTGNS-SISTGLPFFDHMLDQLAKHGGCDLEIKVEGDLHIDEHHTIEDTG
LALGEAYLKAMGDKKGIYRYG-FLLPMDDCLAQVAVDFGGRPWIVWEAEFKREKIGDMPT
EMFYHFFKSFSDTSKCNLNIKAE-GDNEHHKIEAIFKGLARAIKMAVKKDLDALDQLPST
KGTL-
>Belliella baltica DSM 15883_HisNB
------------------------MKKALFIDRDGTIIIEPPTDFQVDSLEKLEFYPKAL
SNLRKIAEECDFELIMVTNQDGLGTDSFPEDTFWPAQNKMMKTLEGEGIIFTAVHIDKSF
EHENLPTRKPGIGMLT-AYQNG--DYDLANSYVIGDRKTDVQLAKNLGTKSIFIG-----
-------------EAFED-------ADFCTTSWDEIYEFLRLP-----ARKASVDRKTSE
TDIKISLNLDGTGKC-NISTGLHFFDHMLEQLGKHGGTDLDIQVKGDLHIDEHHTIEDTA
LALGEAYLKALGDKKGIYRYG-FLLPMDDVLAQCAIDFGGRPWMVWEAEFKREKIGEMPT
EMFYHFFKSFSDTAKCNLNIKAE-GSNEHHKIEAIFKSMARAIKMAVKRDLNALNQLPST
KGVL-
>Algoriphagus ratkowskyi DSM 22686_HisNB
-----------------------MQKKVLFIDRDGTIIKEPPTDFQVDSLEKLEFLPKAI
SNLRKIAEELDFELVMVTNQDGLGTDSFPENTFWPAQYKMLKTLEQENIFFTEILVDSTF
EHENAPTRKPQTGLLT-KYFSE--EYDLANSYVIGDRLTDVKLAENLGAKAIFIG-----
-------------EPTDR-------ASLSTTDWDEIYEFLKMP-----PRLAEVRRITSE
TDIYIKLNLDGNGHC-DIKTGLHFFDHMLEQLGKHGSTDLEIKVNGDLHIDEHHTIEDTA
LALGEAYLKALGDKKGIYRYG-FLLPMDDVLAQVAIDFGGRPWIVWDAEFKREKVGDMPT
EMFYHFFKSFSDTAKCNLNIKAE-GANEHHKIEAMFKALARSIKMAVMRDPRNINQLPST
KGVL-
>Algoriphagus hitonicola DSM 19315_HisNB
-----------------------MKKKVLFIDRDGTIIKEPPTDFQVDSLEKLEFVPKAI
SNLRKIAEETDYELVMVTNQDGLGTDSFPEKDFWPAQYKMLKTLEQENVIFKAIHIDKSF
EHENLPTRKPRIGLLQ-NYFSD--EYDLASSYVIGDRLTDIQLAKNLGAKAIFIG-----
-------------ENQDD-------AELSTQDWDEIYRFLKFP-----PRVAEVKRTTSE
TDIYIKLNLDGSGKC-KISTGLHFFDHMLEQLGKHGSTDLEIQVKGDLQIDEHHTIEDTA
LALGEAYLKALGDKKGIYRYG-FLLPMDDVLAQVAIDFGGRPWCVWDAKFNREKIGEMPT
EMFYHFFKSFSDTAKCNLNIKAE-GENEHHKIEAIFKGLARAIKMAVQKDPKNLDQLPST
KGVL-
>Flexibacter flexilis DSM 6793_HisNB
------------------------MKKVLFIDRDGTIIAEPPTDFQVDSLEKLAFLPHAI
TALHQIATQLDYELVMVTNQDGLGTNSFPEETFWPAHNAMLQTLAGEDVTFAHMHIDPSF
EHENSPNRKPRTGMLG-QYFSA--DYDLANSFVIGDRLTDAQLAYNLGAKAILLGQGFHL
FDKHEESGAQVLEKEGNVANFDKKTVSLVASDWNEILNFLRMP-----PRMADVIRDTHE
TKIHVKLNLDGTGKT-DIKTGLGFFDHMLEQLGKHSGADLWVRVQGDLHVDEHHTIEDAA
LALGMAYKQALGEKKGINRYG-FLLPMDDVLVQAAIDFSGRNWLVWEADFRREKVGDMPT
EMFYHFFKSFSDAAACNLNIKAE-GQNEHHKIEAIFKAVAKAIRMAAQRNADQINELPTT
KGML-
>Rufibacter tibetensis 1351_HisNB
------------------------MKKVLFIDRDGTILLEPPTDYQVDSFEKFSFYPKVI
RNLYKIFTELDYEFVMVTNQDGLGTDSYPENTFWPYQNKMLEILEGEDIKFSHIHIDRSF
EHENSPNRKPRLGMMG-QYLTSE--YDLANSYVIGDRLTDVQMAKNLGSKSILLQ-----
------------DVANED-------ATFISTDWDTIYNFLRLP-----ARTATIQRNTNE
TQISVEINLDGEGKS-DMQTGVGFFDHMLDQLARHSGVDMRIHVKGDLHIDEHHTIEDTA
LALGEAFAQAIGDKRGISRYG-FLLPMDDALVHAAIDFSGRPWLVWDAKFSREKIGDMPT
EMFMHFFKSFSDTSKSNLNIKAE-GENEHHKIEAIFKAVSKAIKMALVRDVNKM-EIPST
KGVL-
>Pontibacter actiniarum DSM 19842_HisNB
------------------------MKKALFIDRDGTILVEPKTDYQVDSFEKFAFLPKSI
SNLAKIYRELDYEFVMVTNQDGLGTDSYPEDTFWPYQNKMLEVLETEGVRFDDILIDRSF
EHEGLETRKPGIGMMK-RYLAGE--YDLANSFVIGDRLTDVKLAQNLGAQAIFIG-----
------------ETAAEG-------AALSTTDWDAIYTFLKQQRT---SRTASVRRSTSE
TDIQVDLNLDGSGKM-NISTGLGFFDHMLEQVAKHGKLDLNIQVKGDLHIDEHHTIEDTG
LALGEAFLQALGDKRGISRYGFFLLPMDEVLAQVALDFSGRPWAVWKADFKREKVGDMPT
EMFFHFFKSFSDTAKANLNIKVE-GDNEHHKIEAVFKGFARAIRMAVERNLQDN-SIPST
KGTL-
>Hymenobacter roseosalivarius DSM 11622_HisNB
----MPPSPSFNERSTASRDITHSMKKILFIDRDGTILIEPPTDFQIDSLEKFQFLPGSI
SNLARIARELDYELVLVSNQDGLGTSSFPEETFWPAHNLMLDILRGEGVEFVREHIDRSF
PHENLPTRKPGTGMLA-QYLGSESGYDLQHSFVIGDRLTDVELAQNLGCQSILLR-----
------------AEADER-------AALTTQSWDDIYRFLRLP-----ARTALVQRDTNE
TKIRVELNLDGQGRP-HMHTGLGFFDHMLDQLSKHSGVDMKIEVHGDLHIDEHHTIEDTA
LALGEAFAQALGDKRGLSRYG-FLLPMDDALAQTAIDFSGRPWLVWDAEFKRERVGDMPT
EMFYHFFKSFSDGARCNLNIQCQ-GDNEHHKIEAIFKAVAKAMKMALVRDAAKM-EIPST
KGVL-
>Cytophaga hutchinsonii ATCC 33406_HisNB
-----------------------MKKKALFIDRDGTIITEP-ADEQIDSLEKLVFLPRVL
TALSKIAVETDYELVMVTNQDGLGTNSFPEETFWPAQNKMLKTLEGEGIVFKRIHVDRSF
PKDNLPTRKPGIGMLT-EYMNG--TYDLENSFVIGDRVTDVQLAKNLGTKAIYITP----
------------STKALDWGLGELKYALATDDWMEIYKFLVKS-----ERIARVNRKTNE
TDITIYLDLDGEGKG-VMNTGLGFFDHMLDQLCKHSGIDLSVEVKGDLHIDEHHTIEDTA
LALGEAFLLALGSKRGIDRYG-FLLPMDEALAQVAIDFSGRSWLVWDAEYKREKIGDMPT
EMFFHFFKSFCDTAKCNLNIKVE-GDNEHHKIEATFKAFAKAIKAAIRKDPANT-RIPST
KGVL-
>siphonobacter aquaeclarae DSM 21668_HisNB
------------------------MKKALFIDRDGTLILEPQTDFQIDSYEKLEFLPGVI
SALRKIAEETDYELVMVTNQDGLGTPAFPEDTFWPAHNKMLAILEGEGIRFAAVHIDRSF
PEDKLPTRKPGIGMLT-QYFDG--SYDLAGSYVIGDRLTDVLLAQNLGAKALLIEPGN--
---KASERPLVTPELEPY-------LALATPDWHEIYRKLRLP-----DRIATVQRDTKE
TQIAVTLNLDGTGKA-DIHTGLGFFDHMLDQLAKHGGLDLSIHVNGDLHIDEHHTIEDTA
LALGEAFRKALGDKRGIARYG-FLLPMDEALAQVGIDFSGRPWLVWEADFKREKIGDMPT
EMFHHFFKSFTDTSLTNLNIKVE-GSNEHHKIESIFKAWAKAIKMAVRREIRELNNLPST
KGVL-
>Leadbetterella byssophila DSM 17132_HisNB
------------------------MPKVLFIDRDGTIIIEPPVDFQVDSLEKLEFLPKAI
SNLRKISEENQFELAMVTNQDGLGTSSFPEDTFWPAHLKMMRTLENENVHFHEVFIDKTF
PHENAPTRKPGTGLLG-KYINNP-EYDLPGSFVLGDRLTDVQLAINLGAKAIFIG-----
----KSLQEDVSDEIKNA-------IALVTDDWDEIYAFLKMP-----ERTAEVRRTTKE
TDIHIKLNLDGQGKS-DIHTGIGFFDHMLDQLARHSGADLYISVNGDLHIDEHHTIEDTA
LALGEAYLNALGDKRGISRYG-FLLPMDECLAQVAIDFSGRPWLVWDAEFKREKIGEMPT
EMFMHFFKSFSDTSKCNLNIKVE-GENEHHKIESIFKAWAKAIKMAVKRDIKEIDRLPST
KGVL-
>Dyadobacter fermentans DSM 18053_HisNB
------------------------MKKVLFIDRDGTIIVEPPTDFQVDSLEKLEFLPKAI
SALRKIAEETDYELVMVTNQDGLGTSSFPEDTFWPAQNKMVKTLEGEDVRFADVHIDRSF
PEDNLPTRKPGIGMLT-SYFSN--EYDLANSYVIGDRLTDVQLAVNLGAKAILFR-----
---SELPEEGLSGEHNEA-------TALISSDWDAIYEHLKLP-----SRKASVERNTKE
TQIKVELNLDGSGRS-DIHTGLGFFDHMLDQLARHSGADLSIHVVGDLHIDEHHTIEDTA
LALGEAYRQAIGDKRGISRYG-FLLPMDEALAQVAIDFSGRPWIVWDAEFKREKIGEMPT
EMFFHFFKSFSDTSLSNLNIKVE-GDNEHHKIESIFKAFAKAIKMAVKRDLKALDFMPST
KGVL-
>Spirosoma linguale DSM 74_HisNB
------------------------MQKIVFIDRDGTLIAEPQPDQQVDSLAKLDFIPKAI
SAMRKIAEDTTYELVMVTNQDGLGTGSFPEDTFWPAHNKMMSTFAGENVNFAAVHIDRHF
PHDNSSTRKPGVGMLT-QYFEA--SYDLTNSFVIGDRLTDVQLAVNLGAKAILFMPPNGL
AAVQSADVSGLTEAMKQA-------IVLQTGDWDEIYEFLRLP-----ARTALVERNTKE
TQIRVELNLDGRGRA-DMHTGLGFFDHMLDQVAKHSGADLAIHVNGDLHIDEHHTIEDTA
LALGEAYRRALGDKRGISRYG-FLLPMDEALAQVGIDFSGRPWLVWDAEFKREKIGDMPT
EMFYHFFKSFSDTALCNLNIKVE-GDNEHHKIEAIFKAFAKAIKMAVRRDINELDNLPST
KGVL-
>Odoribacter splanchnicus DSM 20712_HisNB
------------------------MKKMLFIDRDGTIIKEPTDNFQVDRPEKLKFMPGVI
GALREITGNTDFRLVMVSNQDGLGSADFPMEDFMLPQTLMLKVLESEGIVFDEICIDPSR
PEEYSRFRKPGIGMVE-KYLNEY--LDTENSYVIGDRETDMQLAAHMGIKGIWLGEWR--
------------ETDLP--------VVLHTDSWREITRFIISGS-----RKVRICRKTAE
TEVTVTLNLNGEGRC-SIKTGLSFFDHMLEQIARHAGVDLEIGVRGDLKVDEHHTVEDTA
IVLGECFAKALGSKKGIERYGFA-LPMDDAKAEVLLDFGGRTWLEWGVTLKREYVGDFPT
EMARHFFASFCQSGQCNLHISAQ-GENTHHILEAVFKAFARAVRQAIRQTGGGI---PSS
KGCLA
>Draconibacterium orientale FH5T_HisNB
------------------------MKKVLFIDRDGTLNYET-PDEQIDAFEKLEFLPKVF
RNMHYIRKNLDYELVMVTNQDGLGTDSFPEDTFWPVQNFILKAFENEGVVFDDICIDRHF
PEDNSPTRKPATGMLT-KYIEG--DYDLANSFVIGDRLTDIMLAKNLGAKGIFINNGDQ-
-------------VEELEKEGLANVCALISDDWDDIYACVASPQ-----RTAKVERTTKE
TAISVSLNLDGSGVC-NISTGLGFFDHMLEQIGRHSGVDLNIKVKGDLEVDEHHTIEDTA
LALGEAFKKAVGNKLGMERYGFC-LPMDECLVMAAIDFGGRPWLVWEADFKREMVGDMPT
EMFMHFFKSFSDAALCNLNIKAE-GTNEHHKIEAIFKALAKAIKMAIRRDVFNF-DLPST
KGML-
>Thermophagus xiamenensis DSM 19012_HisNB
---------------------MEKPKRILFIDRDGTIIKEPPIDYQVDSLEKLEFYPGVM
VNLARIVRHLDFQLVMVTNQDGLGTPSFPEETFWPAHNKMLETLKGEGIQFSAIHIDRSF
PEDNAPTRKPRTGMLK-DYLSG--NYDLDNSFVIGDRLTDVELAKNMGCKAILMKKPEEA
-------------IPLLEEQNLKNYCVLCSTRWEEIADYLFTKE-----RQVTVERNTSE
TKIKVTLNLDGTGSC-DISTGLGFFDHMLEQIGRHSGCDLQIKVTGDLHVDEHHTIEDTA
LALGEALKKALGDKRGIERYGFS-LPMDDCMAHVAIDFGGRPWLVWKAKFKREKVGDLPT
EMFYHFFKSLADAAAANIYIKAK-GKNEHHKIEAIFKALARAIKAAIRKDPLNR-QLPST
KGFL-
>Paludibacter propionicigenes WB4_HisNB
-------------------MSETIKKKVLFIDRDGTIIIEPPVTFQVDTLEQMEFLPEVL
RNLHFIRHKLDFEWALVTNQDGLGTPVYPQENFDIIQSKFLQTLENEGITFDKIFIDKSF
PEDNLPTRKPGTAMLT-EYFSE--TYDLNGSFVIGDRVTDVELAKNLGCKAIFISND---
-------------TETLKQKNLTEYCALQTTNWNKITEFLFAGE-----RTATIKRTTKE
TDILIELNLDGSGKC-SIDTGLKFFDHMLEQIGKHSGSDLTINVKGDLEVDEHHTIEDTA
IALGEAFAKALGNKRGIERYGFY-LPMDDCLCSVALDFGGRAWLVYDAEFKREYVGDLPT
EMILHFFKSFSDAAKMNLNIKAE-GDNEHHKIEGIFKALAKSIKMAVKRDIYQF-ELPST
KGLL-
>Parabacteroides distasonis ATCC 8503_HisNB
---------------------MSTRKRALFIDRDGTLVKEPPVDYQLDSLEKLEFVPKVM
RNLYFIRERLDFEFVMVSNQDGLGTPSFPEETFWPAHNLMLKTLEGEGIVFDDILIDPSF
PEDNSPNRKPRTGMLT-KYMTG--EYDLENSFVIGDRLTDMELAHNLGAKGIWLRPEEGA
-------------ESELAAYATSLSPAYITDDWDKITEYLFAGE-----RRAVVRRATKE
TDIYVDWNLDGTGKT-SISTGLGFFDHMLDQIGKHSGTDLTVRVKGDLEVDEHHTIEDTA
IALGEAMLKALGDKRGIERYGYC-LPMDDCLCSVALDFGGRPWLVWDAEFHREKVGDMPT
EMFLHFFKSLSDAARMNLNIRAE-GTNEHHKIEGIFKALARSIKMAIRRDIYRF-ELPST
KGLL-
>Coprobacter fastidiosus NSB1_HisNB
---------------------MNSIKKVLFIDRDGTLVVEPPVDYQLDSLEKLEFIPKVF
RNLHFIKEKLDFELVMVSNQDGLGTDSFPEETFWPAQNKIIRAFENEGVTFDNILIDRSF
PEENLPTRKPGTGMLK-EYLDG--SYDMKQSFVIGDRITDMQLAKNMGCRGIFLKNEEQG
-------------LQEITDNGLDQTCVLVTPDWDKITEFLFAGE-----RRAEIIRKTSE
TDIHVTINLDGNGKC-NISTGLGFFDHMLDQIGKHSGIDLTIQVKGDLNVDEHHTIEDTG
IALGEAIGKALGDKRGIERYGYY-LPMDDCLCSVALDFGGRAWLVWNAEFKREKIGDMPT
EMFFHFFKSFSDAARMNLNIKAE-GDNEHHKIEGIFKALARALKMAIRRDIFHY-ELPST
KGAIF
>Bacteroides vulgatus ATCC 8482_HisNB
------------------------MKKALFIDRDGTLVIEPPVDYQLDSFHKLEFYPKVF
RNLGFIRSKLDFEFVMVTNQDGLGTSSFPEDTFWPVHNLVLKTLEGEGIIFDDILIDRSF
PEDHVSTRKPGTGMMG-KYLIG--DYDLANSFVIGDRATDVELAKNMGCKAILLQEN---
-------------MDILKEKNLESYCVLATTDWDKVAEFLFAGE-----RITEVRRTTKE
TDIYISLNLDGSGKC-DISTGIGFFDHMLEQIGKHGGIDLTIKVKGDLEVDEHHTIEDTA
IALGECIYRALGSKRGIERYGYC-LPMDDCLCRVALDFGGRAWLVWDAEFHREKIGEMPT
EMFLHFFKSLSDAARMNLNIKAE-GQNEHHKIEGIFKALARAIKMAVRRDIYHF-EVPSS
KGCI-
>Bacteroides helcogenes P 36-108_HisNB
-----------------------MKKKVLFIDRDGTLVIEPPISYQLDSLEKLEFYPKVM
RNLGFIRSRLDFEFVMVTNQDGLGTASFPEETFWPAHNLMLKTLEGEGVIFDDICIDRSM
PEEFAPTRKPRTGMLT-KYLNNP-EYDLENSYVIGDRPTDVELALNLGCRAILLQDD---
-------------TDLP--------CALVTKDWDKVAEFLFAGE-----RKAEIHRITKE
TDIYVSLNLDGDGNC-DIHSGIGFFDHMLEQIGKHGSMDLIVYVKGDLEVDEHHTIEDVA
LTLGECLYQALGSKRGIERYGYA-LPMDDCLCQVCLDFGGRPWLVWDAEFKREKIGEMPT
EMFLHFFKSLSDAAKMNLNVKAE-GQNEHHKIEGIFKALARALKMAVKRDIYHF-GLPSS
KGVL-
>Bacteroides fragilis NCTC 9343_HisNB
-----------------------MKKKVLFIDRDGTLVIEPPVDYQLDSLEKLEFYPKVF
RNLGFIRSKLDFEFVMVTNQDGLGTSSFPEETFWPAHNLMLKTLAGEGITFDDILIDRSM
PEDCASTRKPRTGMLT-KYISNP-EYDLEGSFVIGDRPTDVELAKNIGCRAIYLQES---
-------------IDLLKEKGLETYCALATTDWDRVAEFLFAGE-----RRAEIRRTTKE
TDILVALNLDGKGTC-DISTGLGFFDHMLEQIGKHSGMDLTIRVKGDLEVDEHHTIEDTA
IALGECIYQALGSKRGIERYGYA-LPMDDCLCRVCLDFGGRPWLVWDAEFKREKIGEMPT
EMFLHFFKSLSDAAKMNLNIKAE-GQNEHHKIEGIFKALARALKMALKRDIYHF-ELPSS
KGVL-
>Paraprevotella clara YIT 11840_HisNB
---------------------MNIMKKALFIDRDGTLIKEP-ADEQIDAFEKLAFVPGVM
RNLAFIRQKLDYEFVMVSNQDGLGTEAFPEDTFWPVHNLMMRTLEGEGVTFDDVLIDRSF
PEENLPTRKPGTAMLG-RYTSG--DYDMAACWVIGDRETDAQLALNLGCRALILKEKD--
-------------EDSFSDE-----RIRYVDSWDRIAEILFAGE-----RKARVRRTTKE
TDIEVRLDLDGSGRC-DIRTGLGFFDHMLEQIGKHGGMDLYIRTEGDLQVDEHHTIEDTA
LALGECLLRALGDKRGIERYGYC-LPMDDCLCSVALDFGGRPWLVWDAEFRREKVGEMPT
EMFLHFFKSLSDAARMNLNIKAE-GVNEHHKIEGIFKALARSLKMAVRRDIYHY-ELPSS
KGVL-
>Fluviicola taffensis DSM 16823_HisNB
-----------------------MKKKVIFIDRDGTIIKEP-KGYQIDSFSKLSFLEGVI
SALKTIVSWKEYELVLVTNQDGLGTGAFPYEEFIGPHQLMLDVLASEGIVFSEEFIDCSF
PEENSPNRKPRTGLLT-KYFSEE--YDLENSFVIGDRWTDVELAKNLGCKAFLISVQEIE
VG----SEISVSKEELEN------IIQRKVANWNDLVADLRLGV-----RKVNIRRKTAE
TDCSIVLDLDGAGIS-KIQTGIDFFDHMLDQIARHGQLDLDLTMNGDLNIDEHHTIEDTA
LTLGQAIDKALGSKRGIERYGFS-LPMDDCFATCAIDFGGRSELIWDVELKREFVGKLPT
EMVKHFFKSFCFTARCNIYIQAI-GENEHHKVESIFKAFAKAILIAKRRYGDLD-ILPTT
KNEL-
>Schleiferia thermophila DSM 21410_HisNB
-----------------------MKEKILFIDRDGTLVKEPPVTFQIDHFEQVDFLPGML
TSLSRIAKSERYRLVMVTNQDGLGTDTYPEERFQPIQQLILRTMESVGIHFSEVHIDRSR
PEENLPTRKPGIAMLT-RYITGE--YDLENSFVIGDRLTDAQLAANLGCKAILINNSEAA
------------ESSHLP-------IALTAGHWQEIEEFLISPP-----RKSAIRRKTAE
TDITVEINLDGSGQAHQISTGIGFLDHMLEQMSKHSGIDLSVAAKGDLHIDEHHTAEDTA
LALGMAFKAALSDKSGLERYGFV-LPMDDCRALVAIDFGGRPWLVWKAKFRREKIGDFPT
EMLYHFFKSFSDAAACNLLIRAK-GKNEHHKAESIFKAFGRALKMAIRREKGNF-QLPTT
KGVL-
>Algoriella xinjiangensis XJ109_HisNB
MVMKNLFEVKSLKSLHLITYILNNMKKILFIDRDGTLILEP-ADYQVDSFEKLEFYPEAF
TYMAKIAKELDYELVMVTNQDGLGTDAHPEELFWPIQNFIIKAFENEGVKFEDIYIDKTF
ARENAPTRKPETGLLT-KYINNS-DYDLANSYVIGDRITDIKLAQNLGSKGIFIANDEAL
----GAEEISDNKD-LND------AISLKTTSWKAIYEFLKLEN-----RSASIERNTNE
TKIKIDLNLDGTGKS-DISTGIHFFDHMLDQIARHGQMDLIIKVDGDLEVDEHHTIEDTA
IALGEVFAQALGNKLGIERYGFT-LPMDDCLAQAAIDFGGRNWLVWDADFKREMIGQMPT
EMFYHFFKSFTDGAKANLNIKAE-GTNEHHKIESIFKAFAKAIKVAVKRDPNKM-ILPST
KGML-
>Chryseobacterium gleum NCTC11432_HisNB
------------------------MKKVLFIDRDGTLIIEPPTDFQVDSLEKLEFYPGVF
QNLSKIANELDYELVMVTNQDGLGTESFPEEDFIKPQEKMLQAFENEGIVFSDILIDKSF
ESENLPTRKPGIGMLG-KYIYGN--YDLENSYVIGDRSTDVQLAKNLGTKAIYLNQNLNS
----EAE--------------------LSASKWSEIYQFLKSGM-----RKAKVSRKTNE
TDIEIEVNLDGNGKS-DISTGLHFFDHMLDQIARHGNMDLTIKVKGDLTVDEHHTIEDTG
IVLGEAILKALGKKKGIERYGFL-LPMDDCLSQVAIDFGGRSWLVWDAEFKREKIGDVPT
EMFFHFFKSFTDSSKSNLNIKAE-GDNEHHKIESIFKAFAKAVKMAVNQSDANY-SLPST
KGSL-
>Wenyingzhuangia marina DSM 100572_HisNB
------------------------MKKVLFIDRDGTLCIEPPVDYQLDSLEKLEFYPKVF
RYMARIAEELDYELVMVTNQDGLGTDSFPEDTFWPAQNKVIQAFENEGVIFSAVHIDKTF
PHENAPTRKPRTGLLT-QYFDKE-KYDLENSFVLGDRITDMELAKNLGAKGIFLSENPEL
----GAEEVEADVKAIHD------CIALTSTDWKEIYEFLKLED-----RVSEITRNTNE
TKIYIKLNLDGSGKN-DISTGVKFFDHMLDQIGRHGAMDLTVKVDGDLEVDEHHTIEDTM
IALGELFNKALGNKLGIERYGFC-LPMDDCLAQAAVDFGGRPWLVWEADFKREMIGDMPT
EMFLHLFKSFTDGAKCNLNIKAE-GDNEHHKIEGIFKAFAKAMKMAVKRDANKM-FLPST
KGLL-
>Tenacibaculum maritimum NCIBM 2154T_HisNB
------------------------MKRVLFIDRDGTLIKEP-ADEQTDSFEKLEFYPNVF
EGLGKIARELDFELVLVTNQDGLGTEVYPENTFWPIHNFVMKTLLGEGIVFSEEIIDNTF
AKENRLTRKPNTGLLT-KYFSKE--YDLENSFVIGDRLTDIELAKNLGTKGIYINDKRFL
----GTDEITVKQEELEQ------YIALETNDWNAIYKFLKLEK-----RIVKMTRNTHE
TAIDIILNLDGVGKS-NIDTGIPFFDHMLDQIARHGQVDLSLKVKGDLEVDEHHTIEDTA
IVLGEAFAMALKEKIGIERYGFC-LPMDDCLAQVVIDFGGRNWLVWKADFNREMIGKMPT
EMFFHFFKSFTDGAKCNLNIKAE-GRNEHHKIEAIFKAFAKAIKVAVKRDVSKM-ILPST
KGML-
>Polaribacter filamentus ATCC 700397_HisNB
------------------------MKKVLFIDRDGTLVLEPPVDYQLDSLEKLEFYPKVF
QYMAKIALELDYELVMVTNQDGLGTASFPEDTFWPAQNKVMTAFQKEGVIFTDVFIDKTF
PHENAETRKPRTGLLT-KYFS-E-EYDLENSFVLGDRITDMELAKNLGAKGIYLSEDPEL
----GADEIETSKQEILD------CIALTSNDWSQIYEFLKLKD-----RVAEITRNTNE
TKIYIKVNLDGSGKN-DIHTGLSFFDHMLDQIGKHGNMDLTIKVDGDLEVDEHHTIEDTM
IAFGELFNKALGNKLGIERYGFC-LPMDDCLAQVAVDFGGRNWLEWDADFKREKIGDMPT
EMFYHLFKSFTDSAKCNLNIKAE-GTNEHHKIEGIFKAFAKAMKMAVKRDVNKM-FLPST
KGVL-
>Myroides phaeus DSM 23313_HisNB
-----------------------MKKKVLFIDRDGTIINEP-ADFQIDSLEKLEFLPQVI
TNLARIAKELDYELVMVSNQDGLGTASFPTETFWPAQNKMLAVLQGEGINFVDIYIDESF
EQENKPTRKPGIGMLG-KYVYG--NYDLANSFVIGDRLTDVQLAKNLGAQAILIQ-----
-------------ENNNT------EAALTTMSWNDIYQFLKAK-----PRTATVVRTTKE
TDIKVQVNLDSNKES-QFDTGLPFFDHMLEQISKHGEVGLQVKVKGDLQIDEHHTMEDTA
LALGEAFKQALGDKKGIERYG-FLLPMDDCLAQVAIDFGGRPWIVWDVAFTREKIGDVPT
EMFYHFFKSFSDAAQCNLNIKCE-GTNEHHKIEAVFKAFAKAIKQAVSR--TNNYEIPST
KGIL-
>Flavobacterium cucumis DSM 18830_HisNB
----------------------MMSKKVLFIDRDGTLALEP-ENYQLDSLTKLEFYPKVF
QFMSKIAKELDFELAMVTNQDGLGTASFPEDTFWPTQNFILKAFENEGVTFDEIFIDRSF
PEDNAPTRKPRTGMLT-KYLNNP-EYDLENSFVIGDRITDIELAKNLGSKAIFIKNEANL
----GGNEVDTAWEVLQN------VIALQTTNWQKIYEFLKLNE-----RTASLSRTTNE
TDIAITLNLDGTGKS-NINTGISFFNHMLDQIARHGQMDLDIQVKGDLEVDEHHTIEDTA
IALGEVFAKALGNKLGIERYGFC-LPMDDCLAQAAIDFGGRNWLVWEAEFKREMIGQMPT
EMFFHFFKSFTDGAKANLNIKAE-GTNEHHKIEAIFKAFAKAIKVAVKRDTEKM-ILPST
KGML-
>Flavobacterium aquatile LMG 4008_HisNB
------------------------MKKVLFIDRDGTLIIEPPIDFQVDSLEKLEFYPQVF
QYLSRIAKELDYELVMVTNQDGMGTDSFPETTFWPAQNKMMKAFENEGIRFSDVVIDVSF
PEQNLPTRKPGTALLQ-HYIKGN--YDLKNSFVIGDRITDIQLADNLGSQAIFISASANE
----RAT--------------------LSTTSWETIYQFLKEQP-----RVAQLIRKTKE
TEIAVEINLDGSGKS-NISTGLGFFDHMLDQIAKHGNIDLNINVKGDLYVDEHHTIEDVG
IALGDVFSQALDSKKGITRYGFL-LPMDDCLSQVALDFGGRSWLVWNAEFKREKIGEMPT
EMFSHFFKSFCDGAKCNLNIKSE-GENEHHKIESIFKAFAKAIKMAVQK-DGTN-GIPST
KGIL-
>Flavobacterium johnsoniae UW101_HisNB
------------------------MKKVLFIDRDGTIVLEP-ENYQLDSLAKLEFYPKAF
QYLAKIAAELDYELAMVTNQDGLGTDSFPEDTFWPTQNFILKAFENEGVVFDEIFVDRTF
PEENAPTRKPRTGMLT-KYMNNP-AYDLENSFVLGDRLTDVELAKNLGAKAIFMNMTDGI
----GSNEISSKREELND------TIALQTIDWKRIYEFLKLEA-----RSASITRKTNE
TDIYINLNLDGTGKS-KIDTGIAFFDHMLDQISRHGQMDLEITVKGDLEVDEHHTIEDTA
IALGEVFAKALGNKLGIERYGFC-LPMDDCLAQAAIDFGGRNWLIWETEFKREMVGKMPT
EMFYHFFKSFTDGAKANLNIKAE-GINEHHKIEAIFKAFAKAIKVAVKRDTEKM-ILPST
KGML-
>Imtechella halotolerans K1_HisNB
-----------------------MSKKVLFIDRDGTLIKEP-ADEQIDSFDKLDFYPQAL
IYMSKIAKELDYSLVMVTNQDGLGTSSFPEETFWPVQNFIIKTLANEGIQFDEIVIDRTF
AHENAPTRKPRTGLLT-PYFSKD--YDLANSYVIGDRMTDVELAKNLGAKAIFINDNTKL
----GSGETQCDVNELAS------FISLESNDWQRIYEFLKYEN-----RTASINRKTNE
TDITIAINLDGSGKS-TISTGLPFFDHMLDQIARHGQMDLEIQVKGDLEVDEHHTIEDAA
IALGEVFNKALSDKLGIERYGFC-LPMDDCLAQVSIDFGGRNWLVWDAEFKRELIGKVPT
EMFFHFFKSFTDGAKANLNIKAE-GTNEHHKIEAIFKAFAKAIKMAVKRDIEKM-ILPST
KGML-
>Muricauda ruestringensis DSM 13258_HisNB
-----------------------MGKKVLFIDRDGTIIKET-ADEQIDAFEKLDFYPKTF
TYLGKIAKELDYELVMITNQDGLGTDIFPEDTFWPVQNFIIRAFENEGVVFDKVFIDRTF
PKDNADTRKPGTGTLT-SYFSEE--YDLENSFVIGDRLTDMELAKNLGAKGIFINDETHL
----GTGEITVKREALDE------YIALESNDWEKIYEFLKLEN-----RIAEISRKTNE
TDIKIKINLDGTGKS-DINTGLAFFDHMLDQLARHGQMDLNIKVDGDLEVDEHHTIEDTA
IALGELFSKALGNKLGIERYGFA-LPMDDCLAQVAIDFGGRNWLVWDTKFKREKVGDVPT
EMFMHFFKSFTDGAKANLNIKAE-GTNEHHKIEAIFKAFAKSIKMAVKRDAEKM-VLPST
KGML-
>Robiginitalea biformata HTCC2501_HisNB
-------------MNRGNMNHGKMKKRLLIIDRDGTLIRE-PEDEQIDAFDKLEFLPGVF
RYLGAIARETDFVLVLVTNQDGLGTDAYPEDTFWPVQEFMMNALKNEGIEFASVHIDRTF
PEQGAETRKPGTGMLK-DYMSP--EWDLAGSFVIGDRLTDMKLAENLGARGIFLNSHPEL
----GASELTDS-VDSLG-----EIIAWEGSDWKGIYEFLKMGR-----REAVVKRKTAE
TDIDIRLVLDGTGKS-DIHTGLAFFDHMLDQLARHGQMDLEIRTRGDLEVDEHHTIEDTA
IALGSAFSEALGGKLGIERYGFC-LPMDDCLAQVAVDFGGRNWLVWDAAFQREKIGDMPT
EMFMHFFKSFSDSARANLNIKAE-GGNEHHKIEAIFKAFAKSVKMAVRRDPDRM-VLPST
KGML-
>Cellulophaga lytica DSM 7489_HisNB
------------------------MKKVLFIDRDGTIIKET-VDEQIDAFEKMIFYPKAF
TYLGKIAKELDYELVMITNQDGLGTDVFPEDTFWPVHNFILKSFENEGVVFDKVFLDRTF
PHENANTRKPGTGLLT-EYFSAE--YDLANSFVIGDRLTDIELAKNLGSKGIFINDETNL
----GTGEITVKREELDD------VIALESNDWEKIYEFLKLKD-----RVSEVTRKTNE
TDIYINVNLDGTGKS-DIKTGLSFFDHMLDQLARHGQMDLEIKVNGDLEVDEHHTIEDTA
IALGEVFAKALGTKLGIERYGFC-LPMDDCLAQVAIDFGGRNWLVWEADFKREMVGDMPT
EMFLHFFKSFSDGAKANLNVKAE-GINEHHKIEAIFKAFAKAIKMAVKRDVEKM-VLPST
KGML-
>Zhouia amylolytica CGMCC 1.6114_HisNB
----------------------MNKKRVLFIDRDGTMIKEP-EDEQIDAFDKLEFFPKAF
TYLSKIAMELDYELVMVTNQDGLGTDSFPEDTFWPVHNFILKAFENEGVVFDDIVIDRTF
PHENAPTRKPKTGLLG-KYMNGD--YDLNQSFVFGDRLTDVELAKNLGAKAIYINTNTNL
----GTGEISVKQEELSP------YIALETDDWQKIYEFLKLED-----RVADVVRKTNE
TDISITLNLDGTGKS-NISTGLAFFDHMLDQIARHGQMDLDIIVKGDLEVDEHHTIEDTA
IALGEVFSKALGNKLGIERYGFA-LPMDDCLAQVAIDFGGRNWLVWEADFKREMIGKMPT
EMFYHFFKSFTDGAKANLNIKAE-GQNEHHKIEAIFKAFAKAIKMAVKRDPDKM-VLPST
KGVL-
>Kordia algicida OT-1_HisNB
------------------------MQKVLFIDRDGTIIKEP-ADEQIDSFEKLEFYPKAL
SALRKIAKELDFELVMITNQDGLGTEVYPENTFWPVHNFILQTLKGEGIEFDKIVIDRTF
AKDNAPTRKPNTGLLT-EYFSEA--YDLKNSFVIGDRLTDIELAKNLGSKGIYINDETFL
----GTDEITVKRSDLDA------YIGLESNDWDEIYAFLKAKE-----RKASLTRNTNE
TKIQIDLNLDGTGKS-NIETGIAFFDHMLDQIARHGQLDLDITVKGDLEVDEHHTIEDTA
IALGEVFAEALGNKLGIERYGFC-LPMDDCLAQVAIDFGGRNWLVWEADFKREMIGKMPT
EMFYHFFKSFTDGAKANLNIKAE-GTNEHHKIEAIFKSFAKAIKAAVKRDVEKM-ILPST
KGML-
>Gelidibacter algens DSM 12408_HisNB
-----------------------MKKKVLFIDRDGTIIIEP-EDYQIDSFDKLLFYPKVF
QYLGKIARELDYEIVMVTNQDGLGTESFPEDTFWPVHNFMVETFQSEGIIFKEQFIDRTF
DEDNAPTRKPRTGLLN-QYFSEA--YDLENSLVIGDRLTDVELAKNLGSKAIFIN-----
----TSENMEPDKAELRN------YIVLETKDWEQIYKFLKTED-----RTASLERNTNE
TKIAITLNLDGTGKS-NIDTGIAFFDHMLDQISRHGQLDLDIKVKGDLEVDEHHTIEDTG
IALGEVFAKALGNKLGMERYGFC-LPMDDCLAQAAIDFGGRNWLVWEAEFKREMIGKMPT
EMFFHFFKSFTDGAKCNLNIKAE-GENEHHKIEAIFKAFAKAIKMAIKRDMEKM-ILPST
KGML-
>Formosa algae KMM 8021_HisNB
-----------------------MKQKVLFIDRDGTIIREP-ADEQIDSFEKLEFYPKVF
QYLSKIAKELDFEIVMITNQDGLGTEVYPEDTFWPVHNFILEAFKNEGVEFKEQFIDRTF
AKDNAPTRKPNTGLLT-QYFSEA--YDLENSYVIGDRLTDIELAKNLGSKGIFINDNTNL
----GTDEITVKREALDA------YIALESNDWEAIYKHLKVED-----RTGSIERNTNE
TKIKIDLNLDGTGKS-NIETGIAFFDHMLDQIARHGQLDLNLKVVGDLEVDEHHTIEDTA
IALGKLFNTVLGNKLGIERYGFY-LPMDDCLASAGIDFGGRNWLVWDADFKREMVGKMPT
EMFYHFFKSFTDGAKCNLNIKAE-GTNEHHKIEAIFKAFAKAIKMAVKRDVEKM-ILPST
KGML-
>Flaviramulus basaltis DSM 18180_HisNB
------------------------MKKVLFIDRDGTIIREP-ADEQIDSFEKLEFYPKVF
QYLSRIAKELDYEIVMITNQDGLGTDAFPEDTFWPTHNFIIKCFEDEGIVFKKQFIDRTF
AKDNAPTRKPNTGLLT-KYFSDK--YDLDNSFVIGDRLTDIELAKNLGAKGIFINDETHL
----GTNEITVKRDELDK------YIALETNDWAKIYAFLKADE-----RSGGIIRNTNE
TKIAIQLNLDGTGKS-KIETGIAFFDHMLDQIARHGQLDLKIKVDGDLEVDEHHTIEDTA
IALGELFNKVLGNKLGIERYGFC-LPMDDCYAQAAIDFGGRNWLVWEAEFKREMIGKMPT
EMFYHFFKSFTDGAKCNLNIKAE-GTNEHHKIEAIFKAFAKAIKMAVKRDIEKM-ILPST
KGML-
>Ulvibacter litoralis DSM 16195_HisNB
------------------------MKKVLFIDRDGTLVIEPPVDYQLDSLEKLEFYPGVF
QAMAKIATQLDYELVLVTNQDGLGTDSFPEDTFWPAQNKMIQAFKNEGVEFSDILIDRSF
PEDNAPTRKPRTGLLQ-KYIYGD--YDLANSYVIGDRKTDIELAKNLNCKGIFIGNEAVE
----GAE--------------------LSTTSWAEIVSYLVSKP-----RVAKVVRKTNE
TDIAIEVNLDGTGKS-SISTGIGFFDHMLEQISKHGNIDVNIAVKGDLEIDEHHTIEDVA
LALGEAFLKALGSKKGIERYGFL-LPMDDCLAQVAIDFGGRPWLVWEAEFKREMIGEMPS
EMFMHFFKSFSDTAKCNLNMKME-GDNEHHKIEALFKGFAKAIKMAVKKT-DNY-SIPST
KGTL-
>Leeuwenhoekiella marinoflava LMG 1345_HisNB
----------------MTTETTTKKQKVLFIDRDGTIIKEP-LGYQVDAFDKVTFYPKVF
SYLSKIANELDYKLVMITNQDGLGTDIFPEDTFWPVHNFILKSFANEGVIFDKVFIDKTF
PEENANTRKPGTGMLT-EFFSEE--YDLENSFVFGDRLTDIELAKNLGAKGIFINDHTDL
----GSEEITIKREELEK------FIALETNDWQEIYEFLKLEE-----RTASISRKTNE
TDIEIELNLDGTGKS-DIKTGLAFFDHMLDQLARHGSMDLKIHVNGDLEVDEHHTIEDTA
IALGEVFAKALGNKLGIERYGFC-LPMDDCLAQVAIDFGGRNWLVWEADFNREKIGEMPT
EMFYHFFKSFTDGARANLNVKAE-GTNEHHKIEAIFKAFAKAIKVAVKRDPDKM-VLPST
KGML-
>Nonlabens tegetincola JCM 12886_HisNB
------------------------MKKVLFIDRDGTIVKEPPVDYQLDSYEKLEFLPQAI
TQLHRIARELDYELVMVTNQDGLGTDSFPENTFWPVHNLMMDILQGEGINFSEVIIDKTF
PEDNAPTRKPGTALLT-HFIKGD--YDLANSFVIGDRNSDMQLAKNLGCKGIQLPSITDD
----SNFE-------DQD------IVALKTDSWKEIFQFLRGQP-----RKVNVSRTTKE
TDINITLNLDGAGNG-TIDTGLKFYDHMLEQLQRHGSLDLDIKVKGDLEIDEHHTIEDTA
IALGDAFAKALSTKKGINRYGFL-LPMDDSLAQVAIDFGGRPWIVWDADFKREYVGDMPT
ELFFHFFKSFSDAAKCNLNMKVE-GDNEHHKIESLFKAFAKAIKMAVKQT-GDG-KLPST
KGVL-
>Croceibacter atlanticus HTCC2559_HisNB
------------------------MKKVLFIDRDGTIIKET-VDEQIDAFEKMIFYPKAF
TFLGKIAKELDYELVMITNQDGLGTDVFPEDTFWPVHNFIMTSFENEGVTFNKVFLDRTF
PHENKDTRKPGTGLLT-EYFSED--YDLENSFVIGDRLTDMELAKNLGSKGIFINDDTNL
----GTGEISTSEKELEQ------HIAIETNDWERIYEFLKLKN-----RTYEITRNTNE
TKINITLNLDGKGNS-NIDTGLKFFDHMLDQLARHGAMDLDIKVDGDLEVDEHHTIEDTA
IALGEVFANALGNKMGIERYGFC-LPMDDCLAQVAIDFGGRNWLVWDAEFNREHVGDMPT
EMFIHFFKSFSDGAKANLNIKAE-GQNEHHKIEAIFKAFAKSIKMAVKRDVEKM-VLPST
KGVL-
>Salegentibacter salegens ACAM 48_HisNB
------------------------MKKVLFIDRDGTLIHEP-EDYQVDRIEKLEFYPEAL
YYLKKIATELDFELVMVTNQDGLGTEAYPEKDFWPIQNFILQTFKNEGVEFKEVLMDRTF
AKDNSPTRKPNTGLLEEKYLNNEENYDLKNSFMVGDRLTDIEFAYNFGGKGIFIDTHEDL
----ATDEVKNDKGKIKE------TISLKTGSWKKIYEFLKLND-----RTAEISRKTNE
TDIFINLNLDGTGKS-EISTGIAFFDHMLDQIARHGQMDLRVQVKGDLEVDEHHTIEDTA
IALGEVFSKALGNKLGIERYGFC-LPMDDCLAQVAIDFGGRNWIVWDTEFKREMVGKMPT
EMFYHFFKSFTDGAKANLNVKAE-GQNEHHKIEAIFKAFAKAIKVAVKRDAEKM-ILPST
KGML-
>Zunongwangia profunda SM-A87_HisNB
------------------------MQKVLFIDRDGTIILEP-EDYQVDKLEKLEFYPEAL
FYLSKIAKELDYELVMVTNQDGLGTEVYPEDEFWPIQNFVVKTFENEGVKFSDILIDRTF
AKDNHPTRKPNTGLLERKYLNSP-AYDMAGSIMIGDRMTDIEFAYNFGGKGIFIDTHEDL
----ATDELKNDISKLKE------TIALKTSSWKDIYEFLKLKD-----RTAEIARKTNE
TDIKIKLNLDGTGKA-EISTGIAFFDHMLDQIARHGQMDLEVNVDGDLEVDEHHTIEDTA
IALGEVYAKALGNKLGIERYGFC-LPMDDCLAQVAIDFGGRNWLVWEADFKREMVGKMPT
EMFYHFFKSFTDGAKANLNVRAE-GTNEHHKIEAIFKAFAKAIKMAVKRDTEKM-ILPST
KGIL-
>Prevotella maculosa OT 289_HisNB
----------------------MKRQKFLFIDRDGTLIEEP-ADEQIDAFEKLQFKEGVF
RNLGFICNRLDFRLVLVSNQDGLGTASFPEETFWPVHNLILRTLEGEGITFDDQLIDRHF
PEDGSPMRKPGVGMLK-DYLNNP-AYDIEGSYVIGDRESDALLAENLGCKALILGK----
--------------DGIT--------------WDKISELLFAGE-----RIAEVHRQTKE
TDVYVRLCLDGTGKC-DINTGLGFFDHMLEQIGKHGMMDLTIRVKGDLEVDEHHTIEDTA
IVLGDCLLQALGDKRGIERYGYC-LPMDDCLCQVALDFGGRPWLVWDADFHREKIGEMPT
EMFFHFFKSLSDAARMNLNIKAE-GTNEHHKIEGIFKALARSLRMAVKRDIYHF-ELPST
KGKL-
>Prevotella bergensis DSM 17361_HisNB
------------------------MQKLLFIDRDGTLIEEP-QDEQIDAFDKLKFTRGVF
RNLGFIRQHLDFKLVMVSNQDGLGTPSFPEDTFWPVHNLILQTLEGEGIVFDDILIDRHF
PEDHSPMRKPGTGMLT-NYIGNE-KYDLANSYVIGDRGTDKELAQNLGCKALILGR----
--------------DGMT--------------WDKIAEILFAGE-----RTAEVRRTTAE
TDVYIKINLDGSGKS-DISTGLGFFDHMLEQIGRHGMMDITIHTKGDLEVDEHHTIEDTA
IALGECLHKALGDKRGIERYGYC-LPMDDCLCQVALDFGGRPWLVWDAEFRREKVGEMPT
EMFLHFFKSLSDSAKMNLNIKAE-GQNEHHKIEGIFKALARSLKMAVKRDIYHF-ELPST
KGTL-
>Chryseobacterium aquaticum KCTC 12483_HisNB
------------------------MKKVLFIDRDGTLITEPPIDFQVDSLEKLEFYPGVF
QNLAKIAKELDYELVIVTNQDGLGTESFPYEDFIKPQEKMIKAFENEGIFFDDILIDKSF
EHENLNTRKPQTGMLG-KYIYGN--YDLENSYVIGDRITDVQLAKNLGTKAIFIGDYENE
----EAN--------------------LTTKNWSEIYQFLKQIP-----RKATVYRKTNE
TEIKIEINLDGSGNS-EISTGLHFFDHMLEQISKHGNLDLKIKVNGDLQVDEHHTIEDTA
IVLGEAVLQALGKKKGIERYGFL-LPMDDCLSQVALDFGGRPWLVWDVEFKREKIGDVPT
EMFFHFFKSFTDSSKSNLNIKSE-GNNEHHKIESIFKAFAKAIKMAVNQTDQNY-NLPST
KGSL-
>Arenibacter echinorum DSM 23522_HisNB
---------MSPDTNINSPQGKQKGKKVLFIDRDGTIIKET-VDEQIDSFEKMVFYPKAF
TFLGKIAKELDYELVMITNQDGLGTDIFPEHTFWPVHNFILKSFENEGVVFDKVFLDRTF
PHENANTRKPGTGLLT-EYFSEE--YDLANSFVIGDRLTDVELAKNLGAKGIFINDNTNL
----GTGEISVKREELDN------YIALESNDWEKIYEFLKLND-----RLSEITRKTNE
TDIFIKLNLDGTGKS-DISTGLDFFNHMLDQLARHGQMDLEIKVKGDLEVDEHHTIEDTA
IALGEVFHKALGNKLGIERYGFC-LPMDDCLAQAAIDFGGRNWLVWETEFKREMIGKMPT
EMFYHFFKSFTDGAKANLNIKAE-GQNEHHKIEAIFKAFAKAIKMAVKRDVEKM-VLPST
KGVL-
>Maribacter cobaltidurans B1_HisNB
--------MKIENAKNSSPIGGGGGRKVLFVDRDGTIIKET-ADEQIDAFEKMIFYPKAF
TFLGKIAKELDYELVMITNQDGLGTDSFPEDTFWPVHNFILKSFENEGVVFDKVFLDRTF
PHENADTRKPGTGLLT-EYFSNE--YDLENSFVIGDRLTDIELAKNLGSKGIFINDQTNL
----GTNEITVKREALDD------IIALESNDWEKIYEFLKLKD-----RTATTHRKTNE
TDILIELNLDGTGKS-DIKTGLAFFDHMLDQLARHGQMDLKIKVDGDLEVDEHHTIEDTG
IALGEVFYNALGNKLGIERYGFC-LPMDDCLAQVAIDFGGRNWLVWDAEFKREKIGDMPT
EMFHHFFKSFSDGAKANLNIKAE-GTNEHHKIEAIFKAFAKSIKMAVKRDVEKM-VLPST
KGVL-
>Olleya aquimaris DSM 24464_HisNB
------------------------MKKVLFIDRDGTLVLEPPVDYQLDSLEKLEFYPKVF
QYMAKIASELDYELVMVTNQDGLGTDSFPEDTFWPAQNKIISAFEKEGVVFSEVCIDKTF
PHENADTRKPRTGLLS-KYLDAT-KYDLKNSFVLGDRITDMELAKNLGAKGIFLSENPEL
----GADEIESSKQAILD------CIVLTSTDWKAIYEFLKLED-----RVAEITRNTNE
TKIYIKLNLDGSGKN-DIDTGLKFFDHMLDQIGRHGAMDLTVKVDGDLEVDEHHTIEDTM
IALGELFNKTLGNKLGIERYGFC-LPMDDCLAQVAVDFGGRNWLEWDADFKREKIGDMPT
EMFFHLFKSFTDGAKCNLNIKAE-GTNEHHKIEGIFKAFAKAMKMAVKRDANKM-YLPST
KGML-
>Aquimarina aggregata RZW4-3-2_HisNB
-----------------------MKKKVLFIDRDGTMIKET-VDEQIDAFEKMIFYPKAF
TYLGKIAQELDYELVMITNQDGLGTDVFPEDTFWPVHNFIMKSFENEGVVFDKVFLDRTF
PHENADTRKPGTGLLT-AYFSEE--YDLENSFVIGDRLTDMELAKNLGAKGIFINDNTNL
----GTGEITVKRDELDK------YIALENNDWQKIYEFLKLKD-----RVAEISRKTNE
TDIYIKLNLDGTGKS-NISTGLDFFDHMLDQISRHGQMDLEIKVKGDLEVDEHHTIEDTA
IALGEVFSTALDNKLGIERYGFC-LPMDDCLAQVAIDFGGRNWLVWEAEFTREMIGKMPT
EMFFHFFKSFTDGAKANLNVKAE-GTNEHHKIEAIFKAFAKAIKVAVKRDADKM-ILPST
KGML-
