# Supplementary material for: The Histidine Biosynthetic Genes in the Superphylum Bacteroidota-Rhodothermota-Balneolota-Chlorobiota: Insights into the Evolution of Gene Structure and Organization
Source: Microorganisms. 2021 Jul 3;9(7):1439. doi: 10.3390/microorganisms9071439 (PMC8305728; doi:10.3390/microorganisms9071439)
Supplement: Supplementary file 1 [file microorganisms-09-01439-s001.zip › Supplementary file S5.fas]

>Ignavibacterium album JCM 16511_HisIE
-------------------MIDIST----------LNFSKLNGLIPAIIVDSETDKILML
GFMNEQALKKTIETNKVTFFSRTKSALWTKGETSGNFLFVKDIITDCDNDSIIVYAT--P
QGPTCHTGNYSCFGLEKNNLRFLGYLN----DLIYQRKKALP------------------
--------------EGSYTTELFKSGSDRIIQKVGEEATEVIIAAKNK-SRREIIYESAD
LLFHLIVMLADNEINLTDIVDELKSRHK-----------------
>Melioribacter roseus P3M_HisIE
-------------------MINIDN----------IIFEKSGGLVPAIIQDKFTGQVLML
GYMNKEALTKTIDTGLVTFYSRSRNQLWTKGETSGNYLKLDSITTDCDNDTLLVTAV--P
EGPTCHMNRYSCFGIDKENVKFLSYLY----DLIKERKKNLP------------------
--------------ENSYTTKLFRSGIDRIIQKVGEESIETVIAAKNK-DKKEFIDESSD
LIYHLFVLMAELDIGLDEIVNNLIQRHTKK---------------
>Chloroherpeton thalassium ATCC 35110_HisIE
----------------MKESEGIDVKLMDI-----VRFDKNG-LIPAITQDYETGKVLML
AYMNKESLEVTLKERKACYWSRSRQELWLKGATSGNFQEVMQISIDCDADAILLKVK-QK
GG-ACHVG----------------------------------------------------
-----------------YYSCFYRQVEN-------DNSSLSICDKLVF-DAEEVYGKSNK
K--------------------------------------------
>Prosthecochloris aestuarii DSM 271_HisIE
----------------MSENQDLQKSFLET-----VKFDDKG-LVPAIVQDFETGKVLMM
AWMNRQSLEMTLEKKKACYWSRSRQKLWLKGESSGNMQNVHDILIDCDGDTLLLKVS-QT
GG-ACHMG----------------------------------------------------
-----------------YQSCFYRKTK--------DDLSMEICDTLMF-NPEDVYGKQS-
---------------------------------------------
>Chlorobaculum tepidum TLS_HisIE
----------------MGENQETQKSFLET-----VKFDSNG-LVPAIVQDHETGKVLMM
AWMNLESLKMTLEKKKACYWSRSRNKLWLKGESSGNMQEVHDILIDCDGDTLLLKVS-QK
GG-ACHVG----------------------------------------------------
-----------------YHSCFYRRTV--------DGESMEICDTLMF-DPEEVYGKQS-
---------------------------------------------
>Chlorobaculum limnaeum DSM 1677_HisIE
----------------MGENQETQKSFLET-----VKFDSKG-LVPAIVQDHETGKVLMM
AWMNLESLKMTIEKKKACYWSRSRNKLWLKGESSGNMQEVHDILIDCDGDTLLLKVS-QK
GG-ACHVG----------------------------------------------------
-----------------YHSCFYRKTV--------DGESMEICDTLMF-DPEEVYGKQS-
---------------------------------------------
>Chlorobium luteolum DSM 273_HisIE
----------------MANNEGIDNSFLDT-----VKFDAKG-LVPAIVQDHETGKVLMM
AWMNRESLEMTLERKKACYWSRSRNKLWLKGESSGNMQDVYDILIDCDGDTLILKVS-QI
GG-ACHVG----------------------------------------------------
-----------------YHSCFYRRVL--------ENGNMEICDTLMF-DPEEVYGKKS-
---------------------------------------------
>Chlorobium limicola DSM 245_HisIE
----------------MSENQDLQQGFLET-----VKFDEKG-LVPAIVQDHETGKVLMM
AWMNRESLEMTLERKQACYWSRSRQKLWLKGESSGNMQDVHDILIDCDGDTILLKVS-QK
GG-ACHVG----------------------------------------------------
-----------------YHSCFYRKAK--------DDLSMEICDTLMF-DPEEVYGKKS-
---------------------------------------------
>Chlorobium phaeobacteroides DSM 266_HisIE
----------------MSENEDLQKSFLDT-----VKYDEKG-LVPAIVQDHETGKVLMM
AWMNHESLLMTLEKKKACYWSRSRQKLWLKGESSGNMQDVHDILIDCDGDTILLKVS-QK
GG-ACHVG----------------------------------------------------
-----------------YHSCFYRKVK--------ETLDMEICDTLMF-NPDDVYGKKS-
---------------------------------------------
>Fodinibius salinus DSM 21935_HisIE
-------------------MIDIET----------LDFKKVNGLIPAIIQDAKTFQVLML
GYMNKEALETTLENERVTFYSRSKERLWTKGETSGNYLDLVDIQQDCDDDTLLILAN--P
QGPICHTGEQSCFYEKDFKPKQKLAFLNDLEELIISRKNEMP------------------
--------------DNSYTTSLFEKGIDEIAQKVGEEAVETIIEAKNN-QEEALKNETAD
LLYHLLVLLAEKNLSLSDITDLLKKRHE-----------------
>Aliifodinibius sediminis DSM 21194_HisIE
-------------------MIDIES----------LDFTKGDGLIPAVIQDASTFQVLML
GYMNREALEATLDKKRVTFYSRSKKRLWTKGETSGNFLELVDIQQDCDDDTLLLLAQ--P
HGPTCHTGNQSCFYQKDFVSEEPLFFLRELEQLIASRKQERP------------------
--------------DDSYTTYLFDKGVDTIAQKVGEEAVETVIEAKNN-QPDEFIGETAD
LLYHLMVLLAEKEISLDQIIKRLKERHK-----------------
>Aliifodinibius roseus DSM 21986_HisIE
-------------------MIDIDT----------LDFEKGGGLIPAVIQDADNFQVLML
GYMNEEALKTTLEKERVTFYSRTKERLWTKGETSGNYLELVDLQRDCDHDTLLVLAH--P
QGPTCHTGNRSCFFRKDFKPKQNLYFLNRLEQLIAGRKSERP------------------
--------------EDSYTTHLFEEGVDMIAQKVGEEAVEAIIEAKND-NRDAFVGEVSD
LLYHLMVLLAEKDISLGQVVERLEERHRPG---------------
>Gracilimonas mengyeensis_HisI
-------------MSDITFKKRLTVEQVEEGTDLAPKFQENG-LIPVVTTDYESGELLMH
GYMNEEALKKTIELGEAVYYSRSRETLWHKGATSGLVQTVKEMRIDDDQDCVWLRVEVQG
NGASCHVG----------------------------------------------------
-----------------YRSCFYRSVPTGENFEEKEGELNFEEDEKVF-DPKEVYGDAPN
PTKL-----------------------------------------
>Gracilimonas mengyeensis DSM 21985_HisE
------------------------------------------------------------
-----MADIKTLTQKDYDFLIELETLLYERKEEMPK------------------------
------------------------------------------------------------
---------------GSYTTSMYKKGLDKIAQKVGEEAVETVIASKNE-KNKETINEAAD
LIFHLMLLLAEKEIPLHKVIKKLRKRHNKGNHKHIGE--------
>Rubrivirga marina SAORIC-28_HisIE
--------------------MDLQ-PLLDA-----ATFNDDG-LVAAIAQDDATGDVLML
AYMNRETLQQTLETGVMTYWSRSRQKVWVKGETSGNVQRVKSAYVDCDGDALLFRIE-QV
GGAACHTG----------------------------------------------------
-----------------HRSCFYRKVE--------DGE-LETVGEPVF-DADSVYK----
---------------------------------------------
>Rhodothermus profundi DSM 22212_HisIE
--------------------MDM-QALLDV-----VRFNEQG-LVPAIAQDVETGEILMV
AYMNEATLRQTLETGLMTYWSRSRQEVWVKGATSGHTQEVREVRVDCDGDVLLFKVK-QN
GGAACHTG----------------------------------------------------
-----------------HRSCFYRKLEN-------GK--LVETDAPVF-DPAQVYRKE--
---------------------------------------------
>Rhodothermus marinus DSM 4252_HisIE
--------------------MDA-QALLEA-----VRFNEQG-LVPAIAQDAETGEILMV
AYMNKDTLRQTLETGRMTYWSRSRQEVWVKGATSGHTQEVREVRIDCDGDVLLFKVK-QN
GGAACHTG----------------------------------------------------
-----------------HRSCFYRKLEG-------DR--LVEADAPVF-DPAQVYRK---
---------------------------------------------
>Longimonas halophila KCTC 42399_HisI
--------------------MPVPNDLLDA-----VQFDDDG-LVATIAQDHDTGDVLMM
AYMTAETLKETLETGRMVYWSRSRQAVWRKGETSGNVQRVQAAHLDCDGDVLLFQVE-QV
GDAACHTG----------------------------------------------------
-----------------HRSCFYRRVER-------DGS-LVHDGTKVF-DPDEVYGA---
---------------------------------------------
>Longimonas halophila KCTC 42399_HisE
------------------------------------------------------------
------------MKRFEELFTELSAKVERADPDSGTVARVEA------------------
------------------------------------------------------------
-------------------------GPHAIGKKVLEEAGEVWMAAEHE-GRERTAEEIAQ
LLYHVQVMMLACDLDLDDVYRHL----------------------
>Longibacter salinarum KCTC 52045_HisI
-------------------MIDQPAALLDD-----VRFDEDG-LVAAIVQDAETNEVLMM
AYMNEQTLEMTLETGRMTYWSRSRQEIWIKGATSGNTQKVESVHVDCDGDALLFSVA-QK
GG-ACHTG----------------------------------------------------
-----------------HQSCFYRRATA-------DG--WKDDGQMVF-DPDEAYS----
---------------------------------------------
>Longibacter salinarum KCTC 52045_HisE
------------------------------------------------------------
------------MKRFEELFAELQEKVDRQDPESGTVKAVNA------------------
------------------------------------------------------------
-------------------------GSHAIGKKILEEAGEVWMASQHE-GRQRTAEEISQ
LLYHVQCMMIACDLDLDDIYKHL----------------------
>Salinibacter ruber DSM 13855_HisI
----------------------MSDPLLDA-----ADFTDDG-LIPAIVQDAETDQVLMM
AYMTAETLQETLDTGRMVYWSRSRQERWVKGQTSGHTQTVEEARLDCDGDTLLFRVH-QE
G-GACHTG----------------------------------------------------
-----------------FRSCFHRRAAD-------DG--WTTDGEKVF-DPDAVYE----
---------------------------------------------
>Salinibacter ruber DSM 13855_HisE
------------------------------------------------------------
------------MKRFEELFAELADKVDRQDPDSGTVQAVQE------------------
------------------------------------------------------------
-------------------------GRHAIGKKVIEEAGEVWMAAEHE-GPDRTAEEISQ
LLYHLQVLMIACDLDLEDVYEHL----------------------
>Phaeodactylibacter xiamenensis KD52_HisIE
-----------------MAIDPKTIDFQK-----------GDGLVPAIVQDATTGRVLMQ
GYMNEEALQKTLDTKQVTFFSRSKNRLWTKGETSGNTLSLVDIKADCDQDSLLVYAH--P
AGPVCHKGTDTCWAEDNY-------------------------P-AGFLGHLES-VIQSR
KNADP---------DTSYTARLFARGMNKVAQKVGEEAVELVIEAKDD-NEALFLNEAAD
LMYHYLVLLVAKGYELKDVLKVLEERHR-----------------
>Crenotalea thermophila DSM 14807_HisIE
MNETVTQQQRVMQEFTETDLQINFDKFP-------------DGLVPAIIQDIHTRRVLML
GYMNREALDRTIKDKRVTFYSRSKQRLWMKGEESGHLLMVEEIRTDCDQDAILVKVR--P
LGAVCHTGADTCFNEPNV-------------------------S-DNFLEHLEN-VIRDR
KHRRP---------ENSYTARLFAQGINRIAQKLGEEAVEVVIEAKDD-NEELFLNEAAD
LLYHYLVLLAAKGYVLNDVIEVLKKRHH-----------------
>Filimonas lacunae NBRC 104114_HisIE
--------------------MKMNIDFNKY----------ADGLVPAIIQDASTNKVLML
GFMNQEALDTTEHSGRVTFFSRSKQRLWTKGEESGHFLMLKEIKADCDDDTLLIKVE--P
MGPVCHTGADTCWNETNE-------------------------QDD-FLSHLEQ-VIALR
RHASP--------D-ESYVAKLFQKGINKIAQKVGEEAVEVVIEAKDN-NDELFKSEAAD
LLFHYLILLNAKGYSLKDITAVLQQRHK-----------------
>Niastella koreensis GR20-10_HisIE
----------------------MKVDFNKY----------SDGLVPAIIQDFTTHKVLMM
GFMNEEALHKTMSEGKVTFFSRSKKRLWTKGEESGNHLLVKEILSDCDNDTLLVKAQ--P
LGPTCHTGADTCWSERNH-------------------------S-DDFLYYLQD-IIELR
KKSED---------EKSYVKQLFNKGINKIAQKVGEEAVELVIEAKDS-NEALFLNEAAD
LMFHYLVLLNAKGYTLQQVVSILQNRHSNKK--------------
>Solitalea koreensis DSM 21342_HisIE
----------------------MTIDFKKD----------INGLVPVVIQDNQTLEVLML
GYMNAEAYEKTKAEKRVTFFSRSKNRLWTKGEESGNFLNVISIAEDCDNDTILIKAF--P
VGPTCHTGSRSCFNTEYN---------------------------QNFIFELEN-IIKDR
FENPA---------ENSYVNKLRQKGLNKIAQKVGEEGVETVIAALNE-TQEDLINEASD
LVFHLIVLLREKGLTLNDIAKNLESRHK-----------------
>Pseudosphingobacterium domesticum DSM 18733_HisIE
-----------------------MLDFNK-----------GAGLVPVIIQDHQTLEVLML
GYMNEEAWEKTQSEKKVTFFSRSKNRLWTKGEESGNYLNVVSIDIDCDNDTVLIKAS--P
QGPTCHTGSRSCFQTDYN---------------------------QNFIFELEQ-IIDDR
YINPK---------EDSYVNKLKLKGINKIAQKVGEEAVETVIAALKE-TEKDFVNESSD
LLFHLMVLLKEKNISLQRIAKNLEERHHK----------------
>Sphingobacterium spiritivorum ATCC 33861_HisIE
-----------------------MLDFSK-----------SDGLVPVIVQDTQTLEVLML
GYMNEEAWQKTQAERKVTFFSRSKNRLWTKGEESGNFLHVISYHIDCDQDTLLIKAR--P
DGPTCHTGSRSCFKTQYD---------------------------QNFLFELER-IVNNR
FEDPS---------DESYVNRLRSRGINKIAQKVGEEAVETVIAALTE-TDKEFIDETSD
LLFHLIVLLREKGFSLETIAKNLESRHQ-----------------
>Pedobacter psychrophilus CCM  8644_HisIE
----------------------MNIDFTK-----------SNGLVPVIIQDEQTLEVLML
GYMNEEAYQKTEEEKKVTFFSRTKNRLWTKGEESGNFLNVISIALDCDNDTILIKVN--P
VGPTCHKGTRSCFDTGYN---------------------------HNFIFQLEN-IIKDR
YENPT---------AKSYVNSLREKGLNKIAQKVGEEGVETVIAALAE-TEIDLINESSD
LVFHLLVLLKEKNLTLADIAKNLESRHQ-----------------
>Arcticibacter svalbardensis MN12-7_HisIE
----------------------MSIDFKK-----------GDGLIPVIIQDDKTLEVLML
GYMNEEAFAKTETEGKVTFFSRSKNRLWTKGEESGNFLYVKSIDIDCDQDTVLIKVD--P
IGPTCHTGSRSCFATSYN---------------------------QNFIFKLEQ-VIADR
YDNPK---------EGSYVNRMQAKGLKRIAQKVGEEGVETVIAALSE-TEFDFINESSD
LLFHLLMLLREKNITLETIAKNLEGRHK-----------------
>Mucilaginibacter mallensis MP1X4_HisIE
----------------------MEIDFNK-----------TDGLVPVIIQDEHTLEVLML
GYMNQAAYDKTVKENIVTFFSRSKNRLWTKGETSNNFLHVKSIDIDCDKDTILIKVK--P
DGPTCHTGDRSCFKTTYN---------------------------QNFILELER-IIADR
YENPV---------EGSYVNKLRNKGLNKIAQKVGEEGVETVIAALAE-TEFDLINESSD
LVFHLLVLLREKGLTLETIAKNLEQRHK-----------------
>Pedobacter insulae DSM 18684_HisIE
-----------------MKININTLDWEK-----------TNGLIPVIVQNNQTLEVLML
GYMNAEAFEKTQKESKVTFFSRSKNRLWTKGEESGNFLTVKSISVDCDKDTILIKAD--P
VGPTCHTGSRSCFNTEYN---------------------------QNFLFELEH-IISDR
YENPV---------DGSYIDKMRKKGLNKIAQKVGEEGVETVIAALAE-TDVDFVNEASD
LIFHLMFLLREKGKTLEDIALNLEKRHK-----------------
>Pedobacter heparinus DSM 2366_HisIE
---------------------MN-IDFEK-----------TQGLVPVIIQDVQTLEVLML
GYMNLEAWEKTLAEGKVTFFSRSKNRLWTKGEESGNFLFVKETHIDCDNDTILIKAS--P
VGPTCHTGSRSCFKTNYN---------------------------QNFIFELEQ-IIKDR
YDHPS---------EESYVNKLRSKGLNKIAQKVGEEGVETVIAALNE-TDADFVNESSD
LVFHLLVLLKEKGKTLADIGLNLEGRHKK----------------
>Microscilla marina ATCC 23134_HisI
----------------MKKVLEEGRDFTPQ-------FEKRGGLLPVVVQEQASGKVLML
GYANEAALQETLDTGYATFWSTSRNELWTKGKTSGDYLKITHILTDCDQDALVYQVT-MM
GAGACHTKDENNQ-----------------------------------------------
----------------ARVSCFYRKMAS--------------GKTLEF-IDK--------
---------------------------------------------
>Microscilla marina ATCC 23134_HisE
------------------------------------------------------------
--MNNE--------QSLAFLSKLEKVIQDRLQNPS-------------------------
------------------------------------------------------------
--------------EESYTSKIAQKGVNKVAQKVGEEAVETVIEAVNG-TEELLKEEAAD
LIYHLLLLLNYKGLELKDIVKVLEKRHS-----------------
>Cesiribacter andamanensis AMV16_HisIE
-----------------MSNDPLQPDFAK-----------TDGLIPAIVQDAVSQKVLML
GYMNAEALRQTQEQGRVTFWSRSKGRLWTKGESSGNFLEVDSISLDCDRDTLLIKAR--P
AGPVCHTGADTCFMETNS-------------------------SRTGFIDQLRN-IIKDR
KLNPS---------DASYTTSLFQKGINKVAQKVGEEAVELVIEAKDD-NRELFLGEAAD
LLFHYLILLEAKGIELDEVVGVLEQRHRK----------------
>Reichenbachiella agariperforans DSM 26134_HisIE
----------------------MNIDFEKT-----------DGLVPAIIQDAKTKNVLML
GYMNQEALTKTQETGKVTFYSRSKQRLWTKGEESGNFLELKDIKLDCDNDTLLIAVN--P
VGPTCHKGTDTCWGEENK-------------------------ASYGFLSQLEA-VIKDR
HDNPD---------EKSYTSSLFKKGINKVAQKVGEEAVEVVIEAKDN-DEGLFLNESAD
LMYHYLILLRAKGYSLEDVVKVLDERHK-----------------
>Roseivirga ehrenbergii KMM 6017_HisIE
---------------MRVLKNINEVDFSK-----------GDGLVPVIIQDQVSNKVLML
GYMNAEALEKTLSEGKVTFFSRSKNRLWTKGETSNNYINAEEVLIDCDSDTLLIKAK--P
EGPTCHKGDDTCFEESNE-------------------------IGVEFLDQLTQ-VIKER
RTKTP---------EESYVSHLFSKGMNKIAQKVGEEAVELVIEAKDN-DESLFLNEGAD
LLFHYMVLLEAKGYALKDVISILKERHK-----------------
>Marivirga tractuosa DSM 4126_HisIE
---------------------MQKPDFSKG----------ENGLLPAIIQDSITGKVLML
GYMNEEALEKTQTTGKVTFYSRSKQRLWTKGESSSNFLHLVDIVLDCDQDTFLIKAK--P
DGPTCHTGADTCWDEKNE-------------------------S-IGFINQLEE-VIEER
KNGED---------EKSYVKSLFDKGINKIAQKVGEEAVEVVIEAKDD-SEELFLNESAD
LLFHYLILLQAKGYKLQDVVKILEGRHR-----------------
>Cyclobacterium marinum DSM 745_HisIE
-------------------MENINIDFEK-----------VNGLVPAIIQDEFSKEVLMM
GYMNQEAIDESIKSGKVTFFSRTKGRLWTKGETSGNFLMIKNIEVDCDQDTLLITVN--P
IGPVCHTGNDTCFAHSNK-------------------------GKTYFIDQLRK-VIKER
KENPS---------DKSYTTSLFNAGINKVAQKVGEEAVEIVIEAKDD-NKELFMGEAAD
LLYHYLVLLEAKEYELDEVMEVLIKRHKK----------------
>Belliella baltica DSM 15883_HisIE
-------------------MNKLNIDFKK-----------VNDLVPAIIQDPDSNVVLML
GYMNQEALDITLETKRVTFFSRTKNRLWTKGETSGNFLNVVSLTVDCDNDTILIKAK--P
VGPVCHTGDDTCFAEENK-------------------------SKTFFIDELRA-IIKDR
KNNPT---------DKSYTASLFAKGINKVAQKVGEEAVEIVIEAKDD-NKDLFMGEAAD
LLYHYLVLLEAKGYELDEVMEVLIDRHQKK---------------
>Algoriphagus ratkowskyi DSM 22686_HisIE
----------------------------------------MDGLVPAIVQDAISGKVLMQ
GYMNEEAVAKTKESGMVTFFSRSKNRLWTKGETSGNFMELVSMASDCDDDAILIKAN--P
RGPVCHTGSDTCFDEVNS-------------------------SKTGFIDQLRA-IIKDR
KNNPT---------DTSYTASLFAKGINKVAQKVGEEAIEIVIEAKDD-NKELFMGEAAD
LFYHYLVLLEAKGYELDEVMDVLIDRHKKK---------------
>Algoriphagus hitonicola DSM 19315_HisIE
----------------------MNIDFEK-----------MNGLVPAIVQDAISGKVLMQ
GYMNEEALAKTQETGKVTFFSRSKNRLWTKGETSGNFMDFVSMAVDCDGDSILIKAK--P
SGPVCHTGADTCFFEVNA-------------------------SKTGFIDQLRA-IIKDR
KNNPS---------DQSYTASLFAKGINKVAQKVGEEAVEIVIEAKDD-NKELFLGEAAD
LLFHYLVLLEAKGYELDEVMEVLIQRHQK----------------
>Flexibacter flexilis DSM 6793_HisIE
---------------------MTNIDFTKS----------ADGLVPVIVQDFASGKVLML
GYMNQEAFNKTTTEKVVTFYSRSKQRLWTKGETSGHFLHVKSVQIDCDQDTILIKAQ--P
QGAVCHTGADTCFGEKND-------------------------DNLQFISYLCD-TIHAR
RLENA---------KESYTAHLFRKGINKIAQKVGEEAVEVVIEAKDS-NDDLFKAEAAD
LLFHYLVLLEAKNIPLADVIDVLKSRHQ-----------------
>Rufibacter tibetensis 1351_HisIE
----------------------MTIDFKKG-----------EGLVPAIIQNATTGKVLML
GYMNEEAFQHTQTSGLVTFFSRSKNRLWTKGETSGNTLKVVKMELDCDQDTLLILVD--P
TGPACHRNTETCFDVNEDSNSYHERSF---------QNFTPTEQALQSIAKLEQ-TIKER
RKNPIEG---------SYTNFLFDKGLNKMAQKVGEEAVEVVIDAVAG-KTDTMKGEAAD
LIFHLLVLLEASGLSLAEVVQVLESRHKPRE--------------
>Pontibacter actiniarum DSM 19842_HisIE
----------------------MELDFEKA-----------GGLVPAVIQDNLTGQVLML
GYMSQEALDKTRQEGLVTFFSRSKNRLWTKGETSGNTLEVVSIARDCDNDSLLIKVK--P
NGPTCHTGSTSCFGEEESSN---------------------RVAAIRFIAQLEG-VIQER
KTNPVEG---------SYTNFLYSKGVNKIAQKVGEEAVETVIDAVAG-KLDTMKGEAAD
LLYHLLVLLSATGLELKDVVAVLQERHKK----------------
>Hymenobacter roseosalivarius DSM 11622_HisIE
------------------------MDFNKMP----------DGLIPAVVQDDQTGQVLML
GYVNQEALTKTQQEGRVTFFSRSKNRLWTKGETSGNFLSVVSLHPDCDGDALLIRAR--P
DGPTCHRGTVSCFEQPDQTA--------------------IPAAPIGFLAELER-LVQRR
RDFPEEDP-------KSYTASLFRKGMPKIAQKVGEEAVETVIDAVGG-NFEGLKGEAAD
LLYHLLVLLAASSLTLDDVVAVLRERHSTISAGVRRE--------
>Cytophaga hutchinsonii ATCC 33406_HisIE
----------------------MNIDFQK-----------GGGLVPVIIQDAVTRNVLML
GYMNEEAYTKTKAEGKVTFFSRTKNRLWTKGETTGHFLHVVDIKIDCDNDTLLIKVK--P
DGPTCHTGTDTCWSEVNS-------------------------GRTFFIEKLAN-VIKDR
RNNPT---------DVSYTASLFKKGINKIAQKVGEEAVEIVIEAKDN-NDDLFKGEAAD
LLYHYLILLEAKNIPLDDVIQVLESRQK-----------------
>Siphonobacter aquaeclarae DSM 21668_HisI
----------------------MTLNFEKA----------G-GLIPAIIQDADTRMVLML
GFMNEEAYLKTEAERVVTFFSRTKNRLWTKGETSGNFLHVKEIRVDCDQDTLLIKAV--P
AGPVCHTGADTCFFEENPR-----------------------------------------
------------------------------------------------------------
---------------------------------------------
>Siphonobacter aquaeclarae_HisE
------------------------------------------------------------
------------------------------------------------------------
-----------------M-------------------------P-VEFLNHLKA-VIRER
KNASP---------ESSYTAKLFSRGTHKIAQKVGEEAVELVIEALSD-NDELFKNEAAD
LLFHYLLLLENRGIDLDEIIAVLEERHSGKK--------------
>Leadbetterella byssophila DSM 17132_HisIE
----------------------MEREVDF-----------SKGLIPAVIQDHLTAKVLMV
GYMNEEALQHTLSSGKVTFFSRSKNRLWTKGESSQNYLNYISHAVDCDGDTILIQAE--P
VGPVCHTGDDTCWGEHNT-------------------------GKVAFIRYLRE-IIHDR
KQHPS---------DSSYTASLFAKGINKVAQKVGEEAVELVIEAKDD-NKDLFLGEAAD
LLFHYLVLLEAKEINLDEVIDVLIKRHKK----------------
>Dyadobacter fermentans DSM 18053_HisIE
-----------------MSETFSSIDFNKS----------ADGLVPAVIQDVNTGKVLML
GYMNAEALDVTRQQGTVTFFSRSKQRLWTKGETSGNFLFVNEIAADCDGDTLLIKAT--P
AGPVCHTGADTCFGEKNSQPEIADTR----------------AGEAAFLNYLQKEVIRER
KLNPS---------DESYTSSLFKRGINKIAQKVGEEAVEVVIESKDS-DDDLFKNEVSD
LLFHLLVLLEQKNIDLDEVIDVLRSRHQ-----------------
>Spirosoma linguale DSM 74_HisIE
--------------------MNSEINFDKS----------PDGLIPAVIQDAETGKVLML
GYMNREAYDKTVAENVVTFFSRSKQRLWTKGETSNNFLHVREILIDCDGDTLLIKSA--P
AGPTCHTGADTCFDEVNQ-------------------------GKGQFLNYLQG-IIHDR
KVNPS---------DKSYTASLFGRGVNKIAQKVGEEAVELVIEAKDD-NDDLFKGEAAD
LLFHFLVLLEQKNMNLDDIVAVLQSRHVKQ---------------
>Odoribacter splanchnicus DSM 20712_HisIE
-------------------MEIENLKFDE------------NGLIPAIIQDAETRTVLML
GYMNREALTLTLTNGKVCFFSRSRQKLWTKGEESGHFLYLKDIQADCDGDTLLVKAK--P
LGPTCHTGTDTCWGEKNE-------------------------E-ADFLFFLQK-FLQKR
KNDSP---------EESYTARLISKGINKIAQKVGEEAVELVIEAKDD-NEDLFLNEAAD
LMYHYLVLLIAKGYGLEDVIRVLKERHK-----------------
>Draconibacterium orientale FH5T_HisIE
------------------------MDFNKM----------D-GLIPAIIQDAETQNVLML
GFMNEDALAKTQEIGKVTFFSRTKNRLWTKGEESGNFLNVVSMAIDCDNDTLLIKVN--P
VGPVCHKGDDTCFEEANTGN------------------------DIQFLSYLQD-FIDKR
KAEMP---------EGSYTTSLFQKGTRKITQKVGEEAVETIIGAMAN-DDENFMYEAGD
LLYHLVVLLTHKGYRIEDVVRELKKRHK-----------------
>Thermophagus xiamenensis DSM 19012_HisIE
----------------------MQLDFSKL----------GNGLLPAIIQDADTNVVLML
GFMNEEAFEKTQKEKKVTFYSRTKQRLWTKGEESGNFLEVVKIISDCDNDTILIKAH--P
AGPVCHTGNDTCFAESNKG-------------------------NIDFLVALQD-LIDSR
RQTMP---------EGSYTTSLFKKGINKIAQKVGEEAVETVIEAKDH-NDDLFLNEAAD
LTYHLLVLLTAKGFRIEDVVKVLQQRHK-----------------
>Paludibacter propionicigenes WB4_HisIE
----------------------MNIDFQKT----------G-GLVPAIIQDELTSKVLML
GYMNQEALTKTQETGQVTFFSRTKNRLWTKGEESGNFLNVVSITPDCDNDTLLIKVN--P
VGPVCHTGTDTCWGEKNDG-------------------------DVAFLKYLQD-FITVR
YKEMP---------EGSYTTSLFKKGINRMAQKVGEEAVETVIEATNG-TEEGFIYEASD
LVYHLIVLLTSKGYSLDDLARELKKRHK-----------------
>Parabacteroides distasonis ATCC 8503_HisIE
----------------------MKLDFEKM----------G-GLIPAIVQDNNTSKVLML
GFMNQEAYDETVSTGKVTFFSRTKNRLWMKGESSGNTLQVVSITADCDNDTLLIKAI--P
AGPVCHTGADTCFGEKNVE-------------------------DIMFLKYLQN-FIERR
RQEMP---------EGSYTTTLFQKGVNRMAQKVGEEAVETVIEATNG-TEDGFIYEASD
LVYHLIVLLTSKGLRLEDLARELKKRHKG----------------
>Coprobacter fastidiosus NSB1_HisIE
----------------------MNIDFAKM----------G-GLVPAIIQDSYTSKVLML
GFMNEEALAKTKELGKVTFFSRTKNRLWTKGEESGNFLLVDSIKEDCDKDTLLIKVR--P
IGPVCHTGSDTCFDEKNEE-------------------------DIMFIKYLQD-FIDRR
KKEMP---------EGSYTTSLFNKGINRMAQKVGEEAVETVIEATNG-TDDRLIYEASD
LIYHLIVLLTSKGYRIEDLARELKKRHKE----------------
>Bacteroides vulgatus ATCC 8482_HisIE
----------------------MDLNFEKM----------N-GLIPAIIQDNSTSKVLML
GFMNEEAYRKTVETGKVTFFSRTKNRLWTKGEESGNFLNVVSIKEDCDKDTLLIKVN--P
AGPVCHTGTDTCWGEENKE-------------------------DIMFLKELQD-FIDKR
HEEMP---------AGSYTTSLFESGINKMAQKVGEEAVETVIEACNG-TDERLIYEGAD
LIYHMIVLLTSKGYRIEDLARELKERHSATWKKH-----------
>Bacteroides helcogenes P 36-108_HisIE
-----------------------MLDFDKM----------N-GLVPAIIQDADTAKVLML
GFMNREAYDKTLETGKVTFFSRTKKRLWTKGEESGNFLNVVSVKEDCDKDTLLVQVH--P
VGPVCHTGMDTCWGEKNEQ-------------------------PIMFLKLLQD-FIDKR
YAEMP---------EGSYTTSLFESGVNKMAQKVGEEAVETVIEACNG-VDERLIYEGAD
LLYHLIVLLTSKGYRIEDLARELEERHSVNWKKH-----------
>Bacteroides fragilis NCTC 9343_HisIE
----------------------MDLDFDKM----------N-GLVPAIIQDNDTRKVLML
GFMNKEAYEKTVETGKVTFFSRTKNRLWTKGEESGNFLNVVSIKEDCDKDTLLIQVN--P
VGPVCHTGTDTCWGEKNEE-------------------------PVMFLKLLQD-FIDRR
HEEMP---------EKSYTTSLFQSGINKIAQKVGEEAVETVIEATNG-TDDRLIYEGSD
LIYHLIVLLTSKGYRIEDLARELQIRHSDSWTKH-----------
>Paraprevotella clara YIT 11840_HisIE
----------------------MEIDFDKM----------D-GLVPAVIQDAETKNVLML
GFMNREAYDKTLETGKVTFFSRSKNRLWTKGETSGNFLHVVSIKNDCDHDTLLIRVH--P
EGPVCHTGTDTCWGEKNEAN------------------------PLTFLSELQD-FIETR
HKEMP---------EGSYTTSLFKDGINRMAQKVGEEALEAVIEAVNG-TDERLIYEGSD
MLYHLIVLLTSKGLRIEQMAAELQARHKPGWKKH-----------
>Fluviicola taffensis DSM 16823_HisIE
----------------------MKT--DK------------NGLFPAIIQHANTKEVLML
GYMNDEAFKLTKETQKVTFFSRTRNEIWVKGETSGNYLNLINCKLDCDQDALLIQAV--P
IGPTCHTGTSSCWGETNL-------------------------RDFSTLEQLIQ-TIDNR
FSAPK---------EGSYIQALIEKGLPKIAQKVGEEGVEIVIEAMRN-EPELFKEEAAD
LLFHYLILLRAKEVTFDEILGVLSGR--IKE--------------
>Schleiferia thermophila DSM 21410_HisIE
----------------------MKPNFDKY----------MDGLVPAIVQDHLTGTVLML
GYMNEEAWVKTLETEMVTFYSRSKSRLWTKGETSGNILKVKNVMLDCDKDCLLVLAE--P
EGPICHTGTMSCFGDE----------------------------GNSFLYELEN-IIAKR
RLQPE---------THSYTADLFARGLPGIAQKVGEEAVELVIESVSNNADDTFLHEAAD
LLFHFLILLQSKGRNLKHVISVLENRHMAKEGAKNS---------
>Algoriella xinjiangensis XJ109_HisIE
----------------------MKIDFNKS----------TDGLVPVIIQNYLNNQVLML
GYMNQEAFDKTQEIGKVTFYSRSKNRLWTKGEESGNFLEVKSIAIDCDNDTILIKAK--P
FGPTCHTGSTTCFK--EE-------------------------NNHGFVYELEQ-TISDR
IDSDD---------PESYTNKLYKRGINKVAQKVGEEAVEIVIEAKDN-NDDLFLGEAAD
LMYHYLILLKAKGFKLEDVENVLKSRENGPRRPE-----------
>Chryseobacterium gleum NCTC11432_HisIE
----------------------MKIDFNK-----------DNGLVPVVIQDNRTLQVLML
GYMNEEAFEKTKKEGIVTFFSRSKNRLWTKGEESGNFLTVKSIDIDCDQDTILIKAV--P
KNVVCHTGSFSCFG--EK-------------------------NAKGFLYELEE-KIAQR
IDSKA---------EDSYTYSLYQRGINKMAQKVGEEAVELVIETKDN-NDDLFKNEAAD
LLYHFLILLKAKGFSLEAIEEILQNRDK-----------------
>Wenyingzhuangia marina DSM 100572_HisIE
----------------------MEIKFDEK------------GLVPAIIQDAETKNVLML
GYMNQEAFDKTLSTNKVTFYSRSKSRLWTKGEESGNFLELVSIKNDCDKDTLLIQTK--P
VGPTCHKGTDTCWAEENT-------------------------ENFGFLTTLEN-VIAER
VKNKD--------VQKSYVASLFAKGINKVAQKVGEEAVETVIEAMDN-NDELFLYEAGD
LLFHYLMLLQAKGFTLTDITAELRKRQK-----------------
>Tenacibaculum maritimum NCIBM 2154T_HisIE
----------------------MNINFNKN----------KEGLVPAIIQDANTQKVLML
GFMNEKAYEKTIATKKVTFYSRTKDRLWTKGEESNHFLDLVSIKNDCDHDTLLVQVI--P
NGPVCHKETDTCWGEENT-------------------------NSLSFITVLEN-IIEKR
FSKRE--------PKKSYIASLFEKGINKIAQKVGEEAVEVVIEAKDH-NGSLFLNESAD
LLFHYLILLKAKGFKLADVIKVLENRQNQK---------------
>Polaribacter filamentus ATCC 700397_HisIE
----------------------MNIDFNKN----------RDGLVPAVIQDATTKNVLML
GYMNQEALTKTEETKLVTFFSRTKNRLWTKGEESGNVLHLVSMKLDCDNDTLLIQVN--P
NGPTCHKGTDTCWEEENK-------------------------QNYGFFSTLES-VITER
VANKD--------TQKSYVASLFEKGINKIAQKVGEEAVETVIEAMDN-NDELFLYESAD
LLFHYLMLLQAKGFTLKDIEAELKGRHK-----------------
>Myroides phaeus DSM 23313_HisIE
--------------------MKENIDFNK-----------GNGLVAVVIQDALTMKVLMQ
AYMNEAAFDQTVAEGKVTFFSRTKNRLWTKGETSQNYLWVKRMQLDCDGDCLLIQVK--A
DGPTCHRGTETCFDTTES-------------------------SSKGFVYELQD-VISSR
IDNKT---------EGSYTYQLYQRGINKVAQKVGEEAVEVVIEAKDN-NADLFKNEAAD
LMYHYLLLLKAKGFTLEDIEAVLKERHQ-----------------
>Flavobacterium cucumis DSM 18830_HisIE
--------------MCFKKIKNMKVNFNKT----------PDNLIPAIIQDNETKNVLML
GYMNQEALDQTLATNKVTFFSRTKNRLWTKGEESGNFLELISIKEDCDNDTLLVKVK--P
VGPTCHTGSDTCWQEANN-------------------------QNFGFLSKLEN-TIATR
KANAD--------AEKSYVASLFAKGINKIAQKVGEEAVEVVIEAKDN-NNDLFLSESAD
LLFHYLILLQAKGFELKDVVEVLKGREK-----------------
>Flavobacterium aquatile LMG 4008_HisIE
----------------------MKVDFSK-----------NNGLIPVIIQNNETQQVLML
GYMNEEAFQKTQKENIVTFFSRSKNRLWTKGETSRNFLKVVSIKEDCDQDALLIQVI--P
NGPTCHNGTTSCFA--TE-------------------------PQIPFLNELEN-VIENR
ISNPS---------SESYVASLFQKGINKMAQKVGEEAVELVIEAKDD-NQDLFIGEAAD
LLFHYLILLQAKNLKLNDIEQELMRRMKK----------------
>Flavobacterium johnsoniae UW101_HisIE
----------------------MDIDI-KS----------AHGLIPAIIQDSETKNVLML
GYMNEESLQKTIETQKVTFFSRSKQRLWTKGEESGNFLNLVSIKNDCDGDTLLIQAK--P
VGPTCHTGADTCWQEPND-------------------------ANYGFISQLEN-TIKTR
RENAD--------SEQSYVASLFAKGINKIAQKVGEEAVEVVIEAKDN-NDDLFLSESAD
LLFHYLILLQAKGYQLNDVVEVLKKRQK-----------------
>Imtechella halotolerans K1_HisIE
----------------------MNIDFSKN----------SDKLVPAIIVDASTQKVLML
GYMNNEAYTKTISSGKVTFFSRSKNRLWTKGEESGHFLELVDVKIDCDNDTLLISVH--P
KGPTCHTGTDTCWGERND-------------------------PSFGFFTTLEA-IIASR
KLDSN--------NPTSYIASLFRSGINKIAQKVGEEAVETVIEAKDN-NNELFLDEASD
LLFHYLILLQAKGFTLADIEKRLQSRHK-----------------
>Muricauda ruestringensis DSM 13258_HisIE
----------------------MKIDFNKN----------LDGLVPAIIQDATTKNVLML
GYMNQEAFEKTKETQKVTFFSRSKQRLWTKGEESGNFLNLVDIQVDCDNDTLLVTVN--P
VGPTCHKGTDTCWAEENV-------------------------QGYGFLSTLEG-IIESR
KND--------QENPDSYVASLFRKGINKIAQKVGEEAVETIIEAKDD-DESLFQNESAD
LLFHYLILLQAKGYTLDDIAQVLEKRH------------------
>Robiginitalea biformata HTCC2501_HisIE
---------------------MKSIDFEKT----------G-GLVPAIIQDSNTRAVLML
GYMDAEALEATKSSGKVTFYSRSKKRLWTKGESSGNFLEFVDVRVDCDGDALLIRAR--P
TGPVCHTGSDTCWDEANP-------------------------GDEDFLPELEA-IIASR
KEQADTP----GGEANSYVAGLLRRGTAKVAQKVGEEAVETVIEAMGS-DDNRFLNESAD
LLFHWLILLQAKGFRMADIERLLAERHRQRR--------------
>Cellulophaga lytica DSM 7489_HisIE
----------------------MTIDFTKS----------TDGLVPAIVQDAATKTVLML
GYMNQEAVDKTNQTKKVTFYSRSKNRLWTKGEESGNFLNLVDMKVDCDNDSLLVTVN--P
VGPTCHTGTDTCWKEENT-------------------------TNYGFLTALED-IITDR
KENPE--------NKDSYVASLYRKGINKVAQKVGEEAVEVVIEAKDS-DDHLFKEESAD
LLFHYLILLQAKGFKLNDIVTVLKNRH------------------
>Zhouia amylolytica CGMCC 1.6114_HisIE
----------------------MEINFNKN----------NDGLVPVIIQDASTRNVLML
GYMNEEAYAKTLETRKVTFFSRTKGRLWTKGEESGNFLTLIDLKVDCDNDTLLIQAD--P
EGPTCHKGTDTCWGENNE-------------------------SGYGFFSVLEA-IIKSR
QQS--------ANADSSYVASLFAKGINKIAQKVGEEAVETVIEAKDD-NEELFLNESAD
LLFHYLILLRAKGYSLKDIEKVLQDRHR-----------------
>Kordia algicida OT-1_HisIE
----------------------MNINFNKN----------NDNLVPVIIQDNETKNVLML
GFMNEEAYTKTIETQKVTFYSRTKQRLWTKGEESGNFLNLLSIQNDCDEDTLLIKVN--P
VGPTCHKGSDTCWNEENT-------------------------MSFGFLSQLED-TIQNR
KENKE--------DEKSYVASLFRKGINKIAQKVGEEAVEVVIEAKDD-NDDLFLNESAD
LLFHYLILLQAKGYKLNDIVNVLKSREK-----------------
>Gelidibacter algens DSM 12408_HisIE
----------------------MNLKYNSE------------GLIPAIIQDATTKNVLML
GYMNDAAFKKTQETKKVTFYSRSKQRLWTKGEESGNFLNFVDVKVDCDHDTLLIQAN--P
EGPTCHKGSDTCWGDENT-------------------------SNFGFISKLEA-TIEAR
RTNSN--------PEDSYVASLFSKGINKLAQKVGEEAVEVVIEAKDD-NDELFLNESAD
LLFHYLMLLQAKGFKLEDIETVLKNREKK----------------
>Formosa algae KMM 8021_HisIE
----------------------MNIDFNKN----------NDGLVPAIVQDALTKEVLML
GYMNAEAFEKTKTTKLVTFFSRTKNRLWTKGEESGNVLNLVDIKLDCDNDTLLVTVH--P
KGPTCHKGTDTCWGETNN-------------------------EAYGFISHLED-VIKDR
RLNAS--------ASKSYVSSLFEKGINKIAQKVGEEAVEVVIEAKDN-DADLFLNESAD
LLFHYLILLQAKGFEIKDVVDILKGREK-----------------
>Flaviramulus basaltis DSM 18180_HisIE
----------------------MEIKYDSN------------GLVPAIIQDAITKNVLML
GYMNEEAYLKTIETKKVTFFSRSKKRLWTKGEESGNFLNLIDIKNDCDNDTLLIQVN--P
VGPTCHKGTDNCWGEENK-------------------------SNYGFFTTLEN-VITER
IENKD--------TNKSYVASLFAKGINKVAQKVGEEAVETVIEAMDN-NDELFLYESAD
LLFHYLMLLQAKGFTLKDIEEELKGRHK-----------------
>Ulvibacter litoralis DSM 16195_HisIE
---------------------MMNLDFRK-----------GNGLIPVIVQNDTTLQVLML
GYMDEAAYEKTITEKKVTFFSRSKNRLWTKGEESGNFLFVKDIKIDCDRDTILIQAT--P
NGPTCHTGSTTCFK--DE-------------------------TAKGFVYELQD-VIATK
IDTDD---------AESYTNSLYKRGINKVAQKVGEEAVELVIEAKDD-NIDLFKSEAAD
LLYHYLILLKAKNVSLESIEAVLKERAK-----------------
>Leeuwenhoekiella marinoflava LMG 1345_HisIE
----------------------MKINYDEK------------GLVPAIIQDAKTNTVLML
GYMNEEAYLKTNKTKKVTFYSRSKQRLWTKGEESGNFLNLVSIKNDCDNDTLLIRVN--P
QGPTCHTGADNCWGDENE-------------------------QSFGFLTELEQ-TIAER
KANQD--------NEKSYVADLFRKGINKIAQKVGEEAVEVVIEAKDE-DDKLFLNESAD
LLFHYLILLKAKGFGLKDIEQVLIDRKK-----------------
>Nonlabens tegetincola JCM 12886_HisIE
---------------------MKTPNWNKA----------SDGLLPVIVQDATTSKVLML
GYMNEEAFTLSRKQNRVTFYSRSKQRLWTKGESSNNFLDIEEIRLDCDQDAILIKAH--A
HGPTCHRGEVSCFDDDDS-------------------------NSQAFSVYDLEKTIHQR
IDEKT---------EGSYTYSLVQKGINKVAQKVGEEAVETVIDAING-KEEDFIYEAGD
LMYHYLVLLKAKGYSLKDIENELAKRHKK----------------
>Croceibacter atlanticus HTCC2559_HisIE
----------------------MTINFDKY----------TNGLVPAIIQDSETKNVLML
GYMNDEAVLKTQELKQVTFFSRSKQRLWTKGEESGNVLELVSIKVDCDQDALLIQAK--P
KGPTCHKGNDTCWNEKNV-------------------------QNFGFLSELET-IISER
KEISEVAPEQRGKDAKSYVVSLFDEGINKIAQKVGEEAVETVIEAKDD-NDDLFLNESAD
LLFHYLILLKAKGFSLKDIEAVLKGRH------------------
>Salegentibacter salegens ACAM 48_HisIE
----------------------MNIDFNKN----------SDGLVPAIIQDASTKNVLML
GYLNEEAFLKTNETKKVTFFSRSKNRLWTKGEESGNFLHLVDIKNDCDNDTLLISVK--P
EGPTCHKGTDTCWAEENE-------------------------PNFGFLSQLEG-IIAKR
KRMSEVEPEL-REDKNSYVVSLFDAGMNKIAQKVGEEAVETVIEAKDD-NADLFLNESAD
LLFHYLILLKAKGYSLKDITEVLEKRH------------------
>Zunongwangia profunda SM-A87_HisIE
----------------------MNIDFDKN----------NDGLVPAIIQDATTKKVLML
GYMNEEAYLKTNETKKVTFFSRTKNRLWTKGEESGNFLHLVSIKNDCDNDTLLVMVN--P
QGPTCHKGTGTCWGEENK-------------------------ASFGFLSELEG-IIAQR
KKMSEVAPEL-REDKNSYVVSLFDKGINKIAQKVGEEAVEVVIEAKDD-DENLFLNESAD
LLFHYLILLRAKGYGLKDIAKVLEERH------------------
>Prevotella maculosa OT 289_HisIE
----------------------MYIDFNKM----------N-GLVPAIIQDAVTKNVLML
GYMNQEAYRKTIETKKVTFWSRERKCLWTKGETSGNFLNLVNIKNDCDNDTLLISVQ--P
EGPTCHTGTDTCWGETNNYN------------------------PILFLSELQD-FINQR
YHDMP---------EDSYTTSLFKKGVNRIAQKVGEEALETVIEATAG-TKDKLVYEASD
MLYHLIVLLTNKGLRIENLAQELLERHTPNWDKKRRIAKSKNK--
>Prevotella bergensis DSM 17361_HisIE
----------------------MQIDFDKQ----------G-GLVPAVIQDDTTKNVLML
GYMNEEAYQKTIETRKVTFWSRSRNCLWTKGETSGNYLSLVSIKSDCDNDTLLVKVH--P
HGPTCHTGTDTCWGETNRLN------------------------PILFLSELQN-FIDAR
HEEMP---------QDSYTTSLFKKGVEKIAQKVGEEAVETIIEAVKG-NNDSLVYEASD
MIYHLMVLLTSKGLHIEDLARELARRHNPEWDKARRVEKANDDTK
>Chryseobacterium aquaticum KCTC 12483_HisIE
----------------------MIVDFNK-----------TNGLVPVIIQDDRTLQVLML
GYMNEEAFEKTKTENIVTFFSRSKNRLWTKGEESGNFLTVKNISIDCDQDTILIRVI--P
KNIVCHTGSFSCFG--EK-------------------------ETKGFLYELEE-KVGQR
IDDKI---------TESYTYSLYQRGINKVAQKVGEEAVELVIEAKDD-NADLFKNEAAD
LLYHFLILLKAKNFSLDEIEAILLDRNK-----------------
>Arenibacter echinorum DSM 23522_HisIE
-----------------MESKIMNIDFNKN----------NDDLVPAIVQDAITKNVLML
GYMNQEAYQKTLDSRKVTFFSRTKERLWTKGEESGNFLNLVDIKLDCDNDTLLIMVN--P
VGPTCHKGTDTCWGEDNN-------------------------TSFGFISELEN-IIQNR
KEQAEGKIEIPEGTKPSYVSSLFKSGINKVAQKVGEEAVEVVIEAKDD-NDQLFKDESAD
LLFHYLILLQAKGFKLQDIVNVLKSRH------------------
>Maribacter cobaltidurans B1_HisIE
----------------------MKVDFKKN----------TNGLVPAIIQDARTKNVLML
GYMNEEALQKTQESGKVTFYSRTKERLWTKGEESGNFLHVVSIKNDCDNDTLLISVD--P
VGPTCHTGSDTCWNEENT-------------------------SSFGFFSELEN-TIAQR
RKAAK--------GDTSYVASLFEKGINKIAQKVGEEAVETVIEAMDN-KDDLFLYESAD
LLFHYLILLQAKGFTLKDIEAELMKRKK-----------------
>Olleya aquimaris DSM 24464_HisIE
----------------------MNINFNKN----------NDGLVPAIIQDAQTKNVLML
GYMNQEAFNKTMETNLVTFYSRTKNRLWTKGEESGNVLHLVDIKLDCDNDTLLIQVN--P
NGPTCHKGSDTCWDEANT-------------------------ETFGFISKLEN-TIENR
VKTGD--------ASTSYVASLFASGINKIAQKVGEEAVEVVIEAKDQ-NDGLFLNESAD
LLFHYLMLLQAKGFKLKDVVTVLKEREQ-----------------
>Aquimarina aggregata RZW4-3-2_HisIE
----------------------MKIDFNKN----------NDGLVPAIIQDASTKNVLML
GYMNEEAYNKTITTKKVTFYSRSKKRLWTKGEESGNILNLVDIKNDCDDDTLLIFVN--P
EGPTCHTGTDTCWNEDNN-------------------------QSFGFLSELEG-VIEDR
KKNQE--------DSKSYVASLFRKGINKVAQKVGEEAVEVVIEAKDD-NEELFLNESAD
LLFHYLILLQAKGYKLNDIVNVLKSRA------------------
