# Supplementary material for: The Histidine Biosynthetic Genes in the Superphylum Bacteroidota-Rhodothermota-Balneolota-Chlorobiota: Insights into the Evolution of Gene Structure and Organization
Source: Microorganisms. 2021 Jul 3;9(7):1439. doi: 10.3390/microorganisms9071439 (PMC8305728; doi:10.3390/microorganisms9071439)
Supplement: Supplementary file 1 [file microorganisms-09-01439-s001.zip › Supplementary file S6.fas]

>Ignavibacterium album JCM 16511_HisG
---------------------MSN---NGNLKLAIQKSGRLSENSLQLLKNCNLDIEKF-
NDRLVVSIRNFKLDLLFLRDDDIPEYVQDGVAELGIVGQDVLYETKA-DVKVVKKLGFGR
CSLR-----IAIPENDDLRDIEDLNGKRIATSFPNILRDFLKQNKID-AKIVNISGSVEA
APSLGIADYICDLVSTGNTLKLNKLKSS-ISVLESEAVLIKNKNLKNHSDKYQIFLKLLS
RIESVLNANNSKYIMMNVPKNSLNDILQIIPSLKSPTVLPLADD--ESLAVHAVIPAEKF
WEIVDDLKSAGASGILLLPIENIII
>Melioribacter roseus P3M_HisG
---------------------MGDNMLNGNLKLALQKNGRLTEKSLNLLKSCDIDIEEY-
SARLIVTARNYNLDILLLRDDDIPEYVMDGVADIGIVGEDVLYEKKA-NVDVVRKLGYGK
CKLS-----LAIPESQTLEDLSELNGKRIATSFPNILKSYLTQNNIN-ATVVEISGSVEI
APSLGVADYICDLVSTGNTLKFNKLKKS-FDIFSSQAVLIANKNIENDPDKKSQLDNLLV
RIDSALTARKSKYLMMNAPKNSLEKIESIIPSLKSPTILPLADP--EMVAVHAVIPTSKF
WEIYKDLKEAGASGILLLPIENMIV
>Chloroherpeton thalassium ATCC 35110_HisG
----------------------MSDSTNKVLKIGLPK-GSLQDSTLELFAKAGFHFSVS-
SRSYFPSIDDDEIQAILIRAQEMAKYIESGAFDVGLTGKDWIIETGA-KVVEVADLIYSK
ASMRPVRWVLAVPEKSDIQSVKDLEGKHIATEVVNITKNYLQKNNVS-AEVEFSWGATEV
KP-PDLADAIVEVTETGNSLRANKLRIV-ETILESNTKLIANEAAWNDPWKREKIENLAM
LLEGAIVATGKVGLKFNIKEENLKSIVDKIPSLRNPTIAHLVET--GWVAVESIVDEKQV
RRLIPDLKRAGAEGIFEYEINKLIY
>Prosthecochloris aestuarii DSM 271_HisG
-----------------------MSASKQLLKLGLPK-GSLQDSTLDLFAKAGFHFSVK-
SRSYFPSIDDDELEAILIRAQEMAHYVELGAFDVGLTGKDWIIETDA-DVVEVSDLVYSK
ASMRPVRWVLAVPESSSIQTVKDLEGKHIATEVVNITKKYLAENNVN-AHVEFSWGATEV
KP-PELADAIVEVTETGSSLRANKLRIV-EVLLESNTKLIANRNSWNDPWKREKIENMAM
LLQGAIHAQGKVGLKMNAPKDALDKIMAFIPGLRTPTVSNLADD--KWVALEVIVDEQTV
RSVIPDLKRAGAEGIFEYHINKLID
>Chlorobaculum tepidum TLS_HisG
-----------------------MSN-NKVLKLGLPK-GSLQDSTLELFANAGFHFSVQ-
SRSYFPSIDDDELEAILIRAQEMGRYVSLGAFDAGLTGKDWIIETDA-DVVEVADLVYSK
ASMRPVRWVLAVPESSPIKTVKDLEGKHIATEVVNITKKYLAENGVN-ASVEFSWGATEV
KP-PELADAIVEVTETGSSLRANKLRIV-ETVLQSNTQLIANKAAWADPWKRKKIENMAM
LLQGAINAQGKVGLKMNAPKAALDKIMSGIPALRQPTVSDLADK--EWVALEVIVSEKIV
RTLIPELKRAGAEGIFEYNINKLID
>Chlorobaculum limnaeum DSM 1677_HisG
-----------------------MSNSNKVLKLGLPK-GSLQDSTLELFANAGFHFSVQ-
SRSYFPSIDDDELEAILIRAQEMARYVSQGAFDAGLTGKDWIIETDS-DVVEVADLVYSK
ASMRPVRWVLAVPESSPIKTVKDLEGKHIATEVVNITKKYLAENGVN-ASVEFSWGATEV
KP-PELADAIVEVTETGSSLRANKLRIV-ETVLESNTKLIANKAAWEDPWKREKIENMAM
LLQGAINAQGKVGLKMNAPKAALGAILSGIPALRQPTVSDLTDK--EWVALEVIVAEKIV
RKLIPELKRAGAEGIFEYNINKLID
>Chlorobium luteolum DSM 273_HisG
-----------------------MTNSNKVLKLGLPK-GSLQDSTLDLFAHAGFHFSVQ-
SRSYFPSIDDDELEAILIRAQEMAHYVQLGAFDVGLTGKDWIIETDA-DVVEVADLVYSK
ASMRPVRWVLAVPESSPVKTVKDLEGKHIATEVVNITKKYLAANGVN-ASVEFSWGATEV
KP-PDLADAIVEVTETGSSLRANKLRIV-ETILESNTKLIANRQSWEDPWKREKIESMAL
LLQGAINAQGKVGLKMNAPKSALEKITSIIPALRQPTVSHLAND--QWVALEVIVTEKIV
RKLIPELKRAGAEGIFEYDINKLID
>Chlorobium limicola DSM 245_HisG
-------------------------MSNPVLKLGLPK-GSLQDSTLDLFAHAGFHFSVQ-
SRSYFPSIDDDELEAILIRAQEMAHYVELGAFDVGLTGKDWIIETDA-EVVEVADLVYSK
ASMRPVRWVLAVPESSSINSVKDLEGKHIATEVVNITKKYLAKHGVN-ASVEFSWGATEV
KP-PDLADAIVEVTETGSSLRANKLRIV-DTILESNTKLIANKASWNDPWKREKIESMAM
LLQGAINAQGKVGLKMNTPKASLDAVLSIIPALRQPTVSHLADE--GWVALEVIVTEKIV
RKLIPELKRAGAEGIFEYDINKLID
>Chlorobium phaeobacteroides DSM 266_HisG
-----------------------MDNLQNVLKIGLPK-GSLQDSTLELFANAGFHFSVQ-
SRSYFPSIEDDELEAILIRAQEMAHYVELGAFDVGLTGKDWIIETDA-DVVEVADLVYSK
ASMRPVRWVLAVPESSAIKSVKDLEGKHIATEVVNITKKYLARNGVN-ASVEFSWGATEV
KP-PDLADAIVEVTETGSSLRANKLRIV-DTILESNTKLIANKASWNDSWKREKIENMAM
LLQGAINAQGKVGLKMNAPKAALQNIAAIIPALRQPTISNLADE--NWVALEVIVSEKTV
RKLIPELKRAGAEGIFEYNINKLID
>Fodinibius salinus DSM 21935_HisG
--------------------MQRTADSKTSLRIAIQKSGRLTDKTIDLLKGIGLRFDDY-
KRNLLVKCRNFDVELLLIRDDDIPEYVQDGVCDLGFVGANETQEKGA-DVTVLRGLDYGV
CRLS-----LAVPKDGNIQSVEDFEGKSIATSYPNITQNFFKERNIN-ADTVTISGAVEI
APRLEVADAICDLVSTGNTLKANGLQEL-KSILESETQLIRTNKK-LSPGKKQLIDKFLQ
RMDGHQQAERSRYIMMNAPEEAVPRIKEIIPSLKSPTVMPLADN--GMVAIHTVIPIDEF
WIVMEKLKTEGATGIVILPIESMIL
>Aliifodinibius sediminis DSM 21194_HisG
--------------------MERTADSKTSLRIAIQKSGRLTDKTIELLKGIGLRFDDY-
KRNLMVKCRNFDVELLLIRDDDIPEYVQDGVCDLGFVGANVTAETGA-DVSVLRGLDYGV
CRLS-----LAARKDGDIQQLEDFEGKTIATSYPRLTRRFLENNNIANTNIVTISGAVEI
APRLEVADAICDLVSTGNTLKANGLEEL-EVILESETQLIQTNKK-LSPGKKKLIEKFLI
RMDSHQQAERSRYIMMNAPESAVPKIKEIIPSLNSPTVMPLADD--HMVAIHTVIPIDQF
WIVMERLKEEGATGIVILPIESMIL
>Aliifodinibius roseus DSM 21986_HisG
--------------------MERTADSKTSLRIAIQKSGRLTDKTIELLKGIGLRFDDY-
KRNLMVKCRNFDVELLLIRDDDIPEYVQDGVCDLGFVGANVRAETGA-DVRVLRGLDYGV
CRLS-----LAARKDGAIQTLEDFEGKTIATSYPNLTQQFLDKHNIG-ANLVTISGAVEI
APRLEVADAICDLVSTGNTLKANGLQEL-EVILESETQLIQTNKE-LSPGKKKLIEKFLI
RMDSHQQAERSRYIMMNAPKSSVPEIKEIIPSLNSPTVMPLADE--EMVAVHTVIPIDQF
WVVMERLKKEGATGIVILPIESMIL
>Gracilimonas mengyeensis DSM 21985_HisG
--------------------MNRTKDSSTSLRIAIQKSGRLTDKTIDLLEGIGIEFDNY-
KRNLIVKTRNFDVELLLLRDDDIPEYVQDGVCDLGFVGANETQETGA-DVTAIRDLGYGK
CRLS-----LAAPKNGDIKKPEDFDGKKVATSYPNLTRKFFESRGID-IQIIEIAGAVEI
APQLEVADAIVDLVSSGGTLKANGLVEL-NTILESQTQLIRTNKE-LSPGKQQLIEKFLV
RMDGHQQAAKSRYIMMNAPEASVEEIKKIIPSMKSPTVMPLAEK--DMVAVHTVIPIEKF
WTVMEELKAAGATDIVMLPIESMIM
>Rubrivirga marina SAORIC-28_HisG
---------MSTQTTTAPSNAETDG-ETQVLRLGLPK-GSLQESTFDLLEKAGYGFSVR-
SRSYFPSIDDEELTAMLVRAQEMGKYVADGVFDAGITGLDWIAETGA-DVHVVADLIYSK
ASMRPVRWVLAVPDDSDIHSVQDLEGKRIATEVVGLTNRWLAEHGVS-ADVEFSWGATEV
KA-PDLVDAIVEVTETGNSLRANKLRIV-EVLLSSNTQLVANKDAWEDPWKREKIENLAL
LLEGAIRAEGKVGLKLNVRRDDLQSIVETLPALRNPTISPLFSD--EWVAVETIIEERQV
RRLIPELKRLGAEGLIEYPLNKMIP
>Rhodothermus profundi DSM 22212_HisG
---------MAVEVATQTQTQQAEEPPRRVLRLGLPK-GSLQQATLELLEKAGFKFSIR-
ERSYFPSTDDEELSAMLVRAQEMARYVEDGVFDAGITGKDWVLETGA-DVVTVADLIYSK
QSMRPVRWVLAVAENSDIRSVQDLQGKRIATEVVNLTRRWLAERGVE-AEVEFSWGATEA
KC-PELVDAIVEVTETGASLRANRLRIL-EVLMESNTQLIANKQAWQDPWKRRKIENIAM
LMEGAIRAENRVGLKMNARKADVEKIIRMLPAMRRPTISPLAADGEEWVAIETIIEEKEV
RRLIPELKRAGAEGIIEYPLNKVIP
>Rhodothermus marinus DSM 4252_HisG
---------MSTETATLTRTERPDEQPRRVLRLGLPK-GSLQQATLELLEKAGFKFSVS-
ERSYFPSTDDEELSAMLVRAQEMARYVEDGVFDAGITGKDWVMETGA-DVVTVADLIYSK
QSMRPVRWVLAVAEDSDIRSVQDLQGKRIATEVVNLTRRWLAERGVE-AEVEFSWGATEA
KC-PELVDAIVEVTETGASLRANRLRIL-EVLMESNTQLIANKQAWQDPWKRRKIENIAM
LMEGAIRAENRVGLKMNARKADVEKIIRMLPAMRRPTISPLAADGEEWVAIETIIEEKEV
RRLIPELKRAGAEGIIEYPLNKVIP
>Longimonas halophila KCTC 42399_HisG
-----------------------------MLQIALPNKGALSEGAATLASEAGYHCSRR-
GRELSVRDTDHGVEFVFLRPRDIATYVSKGIIDLGVTGLDLLHDSGA-DVTQVMPLEFGK
ARFC-----YAVPKEQDITPDDFTADTRIATSYVNVVQRDLEQRGID-ATVVPLDGAVEI
SIQLGVADAIADVVQTGRTIDEAGLKVIGDPIIASQAMLVAQNGT---VADHEAARHFQE
RIKGILMARSYIMVEYDLPTSKLDAAHTITPGIESPTVSPLSKD--GWVAVKAMAKQSRV
NEIMDDLTDIGAKGIIITDIRTCRI
>Longibacter salinarum KCTC 52045_HisG
-----------------------------MLQIALPNKGALSDGAVTLAEEAGYHAKRR-
GRELSVRDADNDVEFIFLRPRDIATYVSKGIVELGVTGLDLLHDSGA-DVKQLMPLKFGK
ARFC-----YAVPKEGGLTPDTFTADTRIATSYDSLVRQDLERRGID-AKVVHLDGAVEI
SIQLGVADAIADVVQTGRTIDEAGLTTTGDPILNTQAILIAQNND---VAALEPARLFAE
RIKGILVAREHIVVEYDLPKEHLAKAKDITPGIESPTVSPLSKD--GWVAVKAMARQGDI
NRIMDELTAIGAKGIIVTDIRTCRI
>Salinibacter ruber DSM 13855_HisG
-----------------------------MLQIALPNKGALADGAVTLADEAGYNCRRR-
GRELSVRDPDYGVEFVFLRPRDIATYVSKGIIDLGVTGLDLTYDSGA-DVTHVLDLGFGA
ARFC-----YAAPKSSDLTPDAFTADTRIATSYDTLVRRDLEQRGVD-ARVISLDGAVEI
SIQLGVADVIADVVQTGRTIDEAGLATIGAPILNTEAVLVAQNGH---TMEKDAAQHFAE
RVKGIIVAREYVVVEYDLPEEHLPEARKITPGIESPTVSPLNKD--GWVAVKAMIERESV
NAVMDDLTELDARGIIVTDIRTCRM
>Phaeodactylibacter xiamenensis KD52_HisG
-------------------------MSDTRLKIAVQKSGRLLDGSLELLKECGIRVNNG-
KDQLKASASNYPIDILYLRNSDIPQYVQDGVADIGILGQNTLVEKQK-QIEEVLPLGFSK
CRLS-----IALPKNTPYPGPEWLNGKRIATSYPNSLRQFMAKHQIE-AEIHEISGSVEI
APNIGLADAICDLVSSGSTLFKNGLEEK-EVILKSEACIVRNTQL--SAGKQAILDQIVF
RIQSVLKARNNKYILMNAPASQTEAIINILPGMKSPTVMPLAAS--GWNSIHTVIDESQF
WEIIDQLKAAGAEGILVIPIEKMIL
>Crenotalea thermophila DSM 14807_HisG
-------------------------MPSQKLKIAIQKSGRLHDDSIKLLQECGIDLQNG-
LNKLKTEASNFPLEVYFLRDDDIPQYVEDEVADVGIVGENVILEKEK-QVQVVEQLGFGK
CRLS-----IAIPKDQEYQSIHDLHGKRVATSYPHIVAQYLASQQVK-AEIHEISGSVEI
APSIGLADAICDLVSSGSTLFMNGLREV-ETILHSQAVLISHNRL--HAYTSQLLEQLRF
RIQAVKKARHNKYILLNAPNDKLPEIIKLLPGMKSPTILPLAES--GWSSVHSVVNENDF
WDIIESLKKHGAQGILVVPIEKMII
>Filimonas lacunae NBRC 104114_HisG
------------------MAQQNSNAPVAKLKLAIQKSGRLHDDSMRLLKECGIDISNG-
VNKLKSEASNFPLEVFFLRDDDIPQYVEDAVADIGFVGENVVYEKKK-KVDVTEKLGFGK
CRLS-----IAVPKGEDYGSAASLQGKRIATSYPVLVQDFLDQQGVK-AEIHEISGSVEI
APGIGLASAICDLVSSGSTLFMNGLQEV-ETILQSQAVLIRNSNL--KPEQQAILDKLLF
RIQSVKKARNTKYVLLNAPNDNLKEIISLLPGMKSPTVLPLAEE--GWSSVHSVLSESEF
WDIIEKLKAAGAQGILVVPIEKMIL
>Niastella koreensis GR20-10_HisG
----------------------------MKLRIAIQKSGRLYEDSVQLLKECGIDLRNV-
KDRLKTEADNFPLEIFFLRDDDIPQYVEDGVADIGIVGENVLYEKNK-KAAIVEKLGFGK
CRLS-----VAIPRIQQYEGVQSLQGKRIATSYPFLVNEFLAKNNVQ-AEIHEISGSVEI
APGIGLADVVADLVSSGSTLLMNGLKEV-EVLLQSQAVLIRNNNL--NAEQQKLIDKLVF
RIRAVKKAKHNKYILLNAPNNKLQEIISLLPGMKSPTVLPLAET--GWSSVHSVLSEDTF
WDIIEQLKAAGAEGILVVPIEKMII
>Solitalea koreensis DSM 21342_HisG
---------------------------MKTLKIAIQKSGRLNEKSVELLKKSGLTFENY-
KSSLITTVNNFPLEILFLRDDDIPEYVQDGIADLGIVGENVIMEKNVKEITYLQKLGFGK
CSLK-----LAIANNSDIKELSDLNGKSIATSYPVILDKFLKESKIN-AEIREISGSVEI
STNLGLSDAIFDIVSTGGTLKSNGLKPF-ADVMKSEAVLIGKN----GIAEHQHVIDLLQ
RIQSVLRAEQTKYVVMNVSKANLPEVLNLLPGIKSPTVVPLADS--EWVAIHTVIPEKDF
WDKINRLKTAGAQGIVVMPIEKIIL
>Sphingobacterium spiritivorum ATCC 33861_HisG
---------------------------MKNLKIAIQKSGRLNEKSVQLLKNCGLDFENY-
KSSLITSVANFPLEILFLRDDDIPGYVEQGIADLGIVGENVIDESEA-QVSYVKRLGFGK
CTLK-----LAVPKDSKIEDLKDLNGKAIATSYPVILKNFLDEYQIT-ADIRLISGSVEI
SPGLGLSDAICDIVSTGGTLKSNGLKPF-ADVRRSEAILIGRK----GLEDNLILTELVQ
RIESVLLAKETKYVVLNVEKKNLPAITSLLHGVKSPTVVPLAEE--GWVAVHTVISEDDF
WEKINTLKSAGAQGIVVMPIEKIIL
>Pedobacter psychrophilus CCM  8644_HisG
---------------------------MKTLKIAIQKSGRLNEKSVELLKNCGLSFENY-
KSSLISTVSNFPLEILFLRDDDIPEYVQDGIADIGLVGENVIAETNV-EVTYLQRLGFGK
CTLK-----IAVPKDSNYKNIADLDGKAIATSYPVILQNFLDKENIK-ADVKTISGSVEI
APGLGLADAIFDIVSTGGTLRSNGLMPF-ADVMKSEAILIGRK----GEENNPLILELLQ
RIQSVMRAKETKYVVLNVAKVNLDKILALLPGVKSPSVLPLAED--GWVAVHTVIPERDF
WSHINELKAAGAQGIVVMPIEKIIL
>Arcticibacter svalbardensis MN12-7_HisG
---------------------------MKTLKIAIQKSGRLNEKSVELLKNCGLSFDNY-
KSSLISPVSNFPLEILFLRDDDIPEYVQDGIADLGIVGENVINETEV-DVAYLQMLGFGK
CSLK-----LAIPNNGVITKLEDLNGKAIATSYPVILEKFLADNKIT-ADIRTISGSVEI
SPGLGLSDAICDLVSTGGTLKSNGLIPF-GDVMHSQAVLIGRK----GEEENPLIVELMQ
RVQSVLRAKETKYVVLNIERKNLEAIKSLLNGIKSPTVVPLADE--GWVAVHTVIAEKDF
WSKISQLKAVGAQGIVVMPIEKIIL
>Mucilaginibacter mallensis MP1X4_HisG
---------------------------MKTLKIAIQKSGRLNEKSVELLKNCGLNFENY-
KSSLISPVSNFPLEILFLRDDDIPEYVQDGIADLGIVGENVIEETEV-EVNYLQRLGFGK
CSLK-----IAVPNNNTINELSQLNGRSIATTYPVILGKFLKAQGIQ-SDIRTISGSVEI
SPGLGLADAICDLVSTGGTLKSNGLIPF-ADVMSSEAILICNN----KNGDSELIKELVQ
RIQSVLRAKETKYVVLNVPKDNLPAIIALLPGVKSPSVVPLAES--DWVAVHTVIPERDF
WDRISQLKQAGAQGIVVMPIEKIIL
>Pedobacter insulae DSM 18684_HisG
---------------------------MKTLKIAIQKSGRLNEKSVEILKNCGLSFENY-
KSSLIASVANFPLEILFLRDDDIPEYVQDGIADLGIVGENVIIEAGA-DVSYLQPLGFGK
CTLK-----IAVQNNSNITELSQLNGKAIATSYPIILQKYLSENNVD-AQIRNISGSVEI
GPGLGLSDAIFDIVSTGGTLKNNGLKPF-KNVMDSQAVLICSK----GMEQNAEVLELMQ
RIQSVLRAKATKYVVLNVAKENLQAVVDLLPGVKSPTVVPLFEE--GWVAVHSVIAEQDF
WEKINSLKSAGAQGIVVMPIEKIIT
>Pedobacter heparinus DSM 2366_HisG
---------------------------MKTLKIAIQKSGRLNEKSVEILKNCGLSFENY-
KSSLISTVTNFPLEILFLRDDDIPEYVQDGIADLGIVGENVIVEAGA-EVTYLQKLGFGK
CTLK-----IAIPNESNITGIAQLSGKAIATSYPVILEKYLKDNNVD-AEVRTISGSVEI
GPGLGLSDAICDIVSTGGTLKSNGLKPF-SEVMKSEAVLIGKA----GSDLLPEVQELLQ
RIRSVLRAKETKYVVLNVARSNLKKVVDLLPGVKSPTVVPLFDE--DWVAVHSVIAEYDF
WEKINSLKAAGAEGIVVMPIEKIIA
>Microscilla marina ATCC 23134_HisG
---MWLVANGLIFFLFDKNYLNITILMQDKITIAIQKSGRLYDKSVELLKECGIRFNTY-
GNRLKAEATNFPCEILFLRVSDIPAYVEDGVVDIGIIGENVHIEKNK-FIDVVDYLGFSK
CRVS-----LAVPREADYGGLEYFQGKKVATSYPHTLKSFFEKKNIQ-AEVHLINGSVEI
APSIGLADAVCDIVSTGSTLLSNGLKEV-ETILKSQAVIVANQNL--SPDKRALLNKLMF
RVKAYKKAKHTKYILMNAPNDKLDEITAIIPGMKSPTILPLAEE--GWSSVHSVINEDDF
WDIIDQLQEKGAGGILIVPIEKMIV
>Cesiribacter andamanensis AMV16_HisG
---------------------------MEKLRIAIQKSGRLSEDSLALIKECGIKITNG-
MRTLKSDALNFPLEFLFLRDDDIPGYVEDGVADVGIVGENVWYETGR-EVDVAKPLGFSK
CRLS-----LAVPKHVEYTGIEDLQGANIATSYPKILGDYLSKRGVE-AQLHVISGSVEI
APSIGLADAICDIVSSGSTLFMNGLKEV-ETIFSSQAVMIRNRQL--SQAKQEILERLLF
RINAVQKGQKNKYILLNAPQKSLEEIIRILPGMRSPTVLPLAEE--GWNSVHSVIQEDEF
WEVIDQLKAAGAEGILVVPIEKMIL
>Reichenbachiella agariperforans DSM 26134_HisG
-------------------------MST--LKIAVQKSGRLNDDSIGLLKNCGIHIDNG-
KDQLKASASNFPMDVLYLRNGDIPQYVEDGVADIAIVGENLLVEAGN-DIEVVRKLGFSK
CKLS-----LAVPKELDYEGVQYFDGKRIATSYPNTLQQYLDQHNVK-ADIHVIKGSVEI
APNIGLAEGICDLVSSGSTLFKNGLKEA-DQILISEAVLVKSKKL--TPEQEELLDTLLF
RLDAVQKGKKSKYVLMNVPNDKIDGVINMLPGMRSPTVLPLAEA--GWSSVHTVIEEGKF
WEVIDQLKAAGAEGILIVPIEKMVL
>Roseivirga ehrenbergii KMM 6017_HisG
--------------------------MKNTLRIAVQKSGRLSDDSLALIKECGIKVNNG-
MGKLKAEASNFPMEFLFLRDDDIPGYVQDGIADIGIVGANEAEEKDK-QVDWVKKLGFSK
CRLS-----LAIDKAESYNGIQDFEGKSLATSYPKILSDYLKANNIN-ADIHEISGSVEI
APSIGLAYGICDIVSSGSTLMSNGLKEV-EVIFKSEAVMLANKNL--SAEKKEILDRLIF
RIDSVQTAKNNKYILLNAPNDALESIINILPGMKSPTVLPLATE--GWSSVHSVIQEDDF
WEIIEELRNAGAQGILVVPIEKMIL
>Marivirga tractuosa DSM 4126_HisG
---------------------------MNTLKIAIQKSGRLSEDSLKLIKECGIKFSNG-
KGKLKAVADNFPLEFLFLRDDDIPGYVEDGVADLGIVGENVLVEYEK-NVKLVKKLGFSK
CRLS-----IGVDRNWDYKNIKELDGKSIATSYPKILGNYLKQNNIN-AEIHEISGSVEI
APSIGLADAVCDIVSSGSTLLSNGLKEA-DVIMRSEAVLVSGNNL--SAEQEKILNQLLF
RMEAVQAGKNNKYILLNAPNESIDEIISLLPGMKSPTVLPLAME--GWSSLHSVVKEDEF
WEVIEKLKKAGAQGILVAPIEKMIV
>Cyclobacterium marinum DSM 745_HisG
--------------------------MENIIRIAVQKSGRLSDDSLKLIKECGIKFHNG-
TGKLKSSSTNFPIEFLFLRDDDIPGYVADGIADLGIVGENELVEKDK-NVNVLKKLGFSK
CRLS-----LAIPKGEEYSGINYFEGKNIATSYPKILENYLKKVNIN-ADIHEISGSVEI
APSIGLAEGICDIVSSGSTLMMNGLKEV-EEIFQSEAVLISNKDI--TTEKQATVEKLLF
RMGAVQEGKKNKYVLLNAPNDSLDKILSLIPGMRSPTILPLAEA--GWSSVHSVISEDQF
WENIEELRNAGAQGILVVPIEKMLI
>Belliella baltica DSM 15883_HisG
--------------------------MENIIRIAVQKSGRLSEDSLSLIKECGIKFYNG-
TGKLKSTSTNFPIEFLFLRDDDIPGYVSDGVADLGIVGENELVEKDK-EVQVLKKLGFSK
CRLS-----LAIPKGEDYPGINYFDGKNIATSYPKILGDYLKSKNIK-AEIHEISGSVEI
APSIGLAEGICDIVSSGSTLMMNGLKEV-EQIFKSEAVLISNKYL--PEEKRAIVDKLLF
RMNAVQTGKSNKYVLLNAPNKSLDKIISLIPGMRSPTILPLAQE--GWSSVHSVLSEDQF
WENIEELRAAGAEGILVVPIEKMVL
>Algoriphagus ratkowskyi DSM 22686_HisG
--------------------------MEKIIRIAVQKSGRLSDDSLSLIKECGIKFYNG-
TGKLKSTSTNFPIEFLFLRDDDIPGYVADGVADLGIVGQNEVVEKDK-NVTTMKALGFSK
CRLS-----LAVAKGQAYEGVQFFEGKSIATSYPKILGDYLKSQNIN-AEIHEISGSVEI
APSIGLAEGICDIVSSGSTLMMNGLKEV-EEIFKSEAVLIAHNEL--PDWKREIAERLLF
RINAVQAGKSSKYVLLNAPNESIEKITSLIPGMRSPTILPLAQE--GWSSVHSVLNEDTF
WENIEELRAAGAEGILVVPIEKMIL
>Algoriphagus hitonicola DSM 19315_HisG
--------------------------MEKIIRIAVQKSGRLSDDSLSLIKECGIKFYNG-
TGKLKSTSTNFPIEFLFLRDDDIPGYVADGVADLGIVGENELVEKNK-SVTTLKKLGFSK
CRLS-----LAIPKGQEYNGIQYFEGKNIATSYPKILGDYLKAKNIK-ADIHEISGSVEI
APSIGLAEGICDIVSSGSTLMMNGLKEV-EEIFKSEAVLIANNNL--EGWKSEIVEKLLF
RMNAVQKGKSNKYVLLNAPNESLDKIVSLIPGMRSPTILPLAQE--GWSSVHSVLSEDQF
WENIEELRAAGAEGILVVPIEKMVI
>Flexibacter flexilis DSM 6793_HisG
--------------------------MNTILRISIQKSGRLSEDSLRLFKECGIELSGGG
TGRLKAQATNFPAEFLFLRDDDIAGYVADGVADLGVVGQNVLEESNK-SVSIAKLLGFGK
CRLS-----IAVPRSDEYRSIQDLEGKSIATSYPRITAAYLANKGVR-ADIHEISGSVEI
APSIGLASAVCDIVSSGSTLLANGLKEA-EPIFYSEAVLVASPKL--SEEKQTLLNQLIF
RIEAVQAAKNNKYILLNAPNEAVEAIAALLPGMKSPTVLPLAQS--GWSSIHSVINENEF
WEKIASLRELGAQGILVVPIEKMIL
>Rufibacter tibetensis 1351_HisG
-----------------------------MIRLAIQKSGRLSDDSLKLIRECGISFISA-
SSKLKTEATNFPLEILFLRDDDIPGYVADGVADIGIVGQNVLVEEGL-QELTVKTLGFSK
CRLS-----LAVSKGDTYQDVTTLKGKSIATSYPNLLQEFLTSKGVQ-ADIHTISGSVEI
APSIGLADAVCDIVSSGSTLISNGLREV-ETVFKSEAVLIANKNL--DPEKNRLLQQLLF
RMEAVQKAQKSKYVVLNAPNDAISEIKNLLPGIKSPTVIPLAEE--GWSSLHSVVNEDDF
WDIIQKLKEAGAEGILVVPIEKMIG
>Pontibacter actiniarum DSM 19842_HisG
-----------------------------MLRLAIQKSGRLSDDSLNLIRECGISFISS-
SLKLKTECTNFPLEILFLRDDDIPGYVADGVADIGIVGENVLVEEGK-QELTVEKLGFSK
CRLS-----LAVPKSAEYNSVQDLNGKNIATSYPNLLQAYLQEQGVK-ANIHTISGSVEI
APSIGLAEAICDIVSSGSTLISNGLKEV-ERVFKSEAALIATKEL--SEEKREILEKLLF
RIHAVQRARKAKYILLNSPNDKIEEISRLLPSVKAPTVLPLAEE--GWSSLHSVVNEDDF
WEIIEKIKDAGAQGILVVPIEKMII
>Hymenobacter roseosalivarius DSM 11622_HisG
-----------------------------MIRLAIQKSGRLSEDSLNLIRECGISFVSS-
TYKLKTEATNFPLEILFLRDDDIPGYVQDGVADLGIVGQNVLVEAGH-PDLEVEALGFSK
CRLS-----LAVPRGVNYTSVADLQGLNIATSYPEILGRYLAGEGVQ-AHLHTISGSVEI
APSIGLADAICDIVSSGSTLLGNGLREV-ETVFRSEAVLIATQNL--SAEKQEILDQLRF
RMQAVRRARRNKYIILNAPQSALEAVYALLPGIKSPTVTPLAEE--GWVSVQSVVNEDDF
WHITGQLKAVGAEGILVLPIEKMIS
>Cytophaga hutchinsonii ATCC 33406_HisG
--------------------------MSTVLRLAIQKSGRLSEESIKLIKECGIEFSSG-
GGTLKSVAYNFPLEVLFLRDDDIPGYVADGVADIGIVGENVAVETRK-KMDTVRQLGFSK
CRLS-----IGVPKAMEFTGKESLNGMRIATSYPNILSDYLFENNIK-ASIHEISGSVEI
APGIGLADAICDIVSSGSTLISNGLKET-EVVFRSEAILAACPQL--SAEKKAILDELMF
RISAVKNAEKTKYIMLNVPDHAIQTVTALLPGVKSPTVMPLAEK--GWSSLHSVVKESDF
WEILSKLKEAGAEGILVLPIEKIVK
>Siphonobacter aquaeclarae DSM 21668_HisG
-----MANFARQIVLLSGTRFRGDPLLMDLLRIAIQKSGRLSEDSLNLFKECGIKFDSG-
TGRLKTTSNNFPAEFLFLRDDDIPGYVEDGVADIGIVGENVHVETGR-HVEVVKKLGFSK
CRLS-----IAIPRGESYGGVQELQGKAIATSYPTILGNFLKENGIT-ADIHEISGSVEI
APSIGLAHAVCDIVSSGSTLLANGLKEV-EVIFRSEAVMIGSEKL--SDAKRSILSKLLF
RIQAVQTAKNNKYIVLNAPNASLPEIIGLLPGMKSPTIVPLGTE--GWSAVHSVLSEEDF
WDKIDALRSAGAEGILVVPIEKMIY
>Leadbetterella byssophila DSM 17132_HisG
--------------------------MKNYLKIAVQKSGRLSEDSLNLFKECGIKVEMG-
KGRLRTVSSNFPAEFLFLRDDDIPGYVEDGVADLGIVGENVLVESAK-QVEVVKTLGFSK
CRLS-----IAVPKETSFSLPEDLHGKRIATSYPRILSEYLQKNHIH-AHIHEISGSVEI
APSIGLADAICDIVSSGSTLLSNGLKEL-DSIFRSEAVMVAHSGL--AEEKKAILERLLF
RISSVQTAKDHKYVLLNAPNEKLDEITGILSGMKSPTVMPLAIP--GWSSVHSVLKENDF
WEKIESLKEAGAQGILVIPIEKMVV
>Dyadobacter fermentans DSM 18053_HisG
-------------------------MNDNILRIAIQKSGRLSEDSLKLIKECGIRFDNG-
AGKLKTDATNFPAEILFLRDDDIPGYVEDGVAHLGIVGENVSEESCK-DVDTVHKLGFSK
CRLS-----IGVLREQEYNGVQDLQGKAIATTYPRLLEQYLKSHDVT-ADIHEISGSVEI
APSIGLADAVCDIVSSGSTLLSNGLKEV-ETIFRSEAVMIASKHL--SPVQQDLLDQLLF
RIKSVQVAKNNKYILLNCPVDAVENITKFLPGMRSPTILPLATE--GWCSLHSVINENEF
WENIEKIRQAGAEGILVIPIEKMIV
>Spirosoma linguale DSM 74_HisG
-------------------------MSS-VLRIALQKSGRLSEDSYQLFKECGIRFDYG-
TGKLKSVSSNFPAEFLFLRDDDIPGYVEDGVADLGIVGENVAVETGR-PVTTVHKLGFSK
CRLS-----IAIPRGTEWTGIQDLDGKNIATSYPNLLGHYLAGEGVK-AEIHEISGSVEI
APSIGLAEAVCDIVSSGSTLLSNGLKEV-ETIFRSEAILIARPEL--DADKQALVDKLLF
RIKSVQAAKNNKYIVLNAPNDALAQITALLPGMKSPTVTPLATE--GWSSVHSVLNENEF
WENIEAIRAAGAEGILVIPIEKMIY
>Odoribacter splanchnicus DSM 20712_HisG
-------------------------MIN--LKIAIQKSGRLNEDSLTLLKECGISINNG-
KDQLMAQASNFRLDVLYLRNSDIPQYVRDGVADIAIIGDNTEKEKKT-GIRHVLDLGFSR
CRLS-----IAVPKNVDFQDISYLQGKKIATSYPNSLKDFLTENDIE-AEIHEISGSVEI
APNIGLADAICDLVSSGSTLFKNGLKEV-YKIFESQAILVANSGL--CGEKQELLAQLVF
RIKAVLAAKYNKYILLNAPEKALDRICRLLPGMKSPTIMPLREN--GWVSVHSVVNENEF
WEVIGKLKEAGAEGILIVPIEKMIL
>Draconibacterium orientale FH5T_HisG
---------------------------MEKLKIAIQTKGRLNEDSMGLINEAGIGLSVG-
KRKLVSEAKNFPMDALFLRDDDIPQTVADGVADIGVVGENEMAEKDE-NVVIAKRLGFSK
CRLS-----LAIPKSIDYPGVEFFNGKKIATSYPVILKKFLDENNIT-AEIHVITGSVEI
APGIGLADAIFDIVSSGSTLVSNRLKEV-EVVMKSEAVLIANPNL--SAKKQEILDELIF
RIESVQRAEGKKYILLNVPNEKVEEIISLLPGMKAPTLVPLAKE--GWSSMHSVIEENDF
WDVIGKLKKAGAEGILVVPIEKMIF
>Thermophagus xiamenensis DSM 19012_HisG
--------------------------METKLRIALQKKGRLFEDSYALLREAGIKFNLG-
NGRLVASATKFPIEVLFLRDDDIPQTVNDQVADIGIVGENELKEKGF-KLKTVKKLGFSK
CRLS-----LAIPKEIEYPGLSWFNEKKVATSYPKILKDFFSKKGIN-AQIHEIAGSVEI
APGIGLADAIFDIVSSGSTLVANHLKEV-EKVMDSEAVLVSSQNL--PPEKEAILDQLIF
RINAVMASSSNKYILLNAPNDKVEQIVKILPGMKSPTVLPLAQK--GWSSIHSVIKEDHF
WEVIGQLKENGAEGILIVPIEKMIL
>Paludibacter propionicigenes WB4_HisG
-----------------------------MLRIAIQAKGRLYEETMALLTETGIKLESG-
KRLLLLPARNFPLEVLFLRDDDIPQSVADGVADIGIVGENEYAEKKK-NVILTKRLGFSK
CRLS-----LAIPKEQDYTDISWFNGKVIATSYPIILEDFLKENNVK-ADIHVITGSVEI
APNIGLSDAIFDIVSSGSTLVTNHLKEV-EVLMKSEALLISNPKL--SDEKQAVLNELLF
RIEAVQMAEDKKYVLMNVPVDNIDKIIEVLPGMKSPTIMPLAKE--GWNSLHVVIDEKRF
WDIIGKLKALGAEGILVLPIEKMIL
>Parabacteroides distasonis ATCC 8503_HisG
-----------------------------MLRIAVQSKGRLYDETMMLLEEAGIKLNRG-
KRILLLSAKGFPVEVLFLRDDDIPQSVANGVADIGIVGENEYVEKGQ-EAKLIKRLGFSK
CRLS-----LAIPKDEEYKGAEWFEGKTIATSYPAILRSFLEERGVK-ADIHVISGSVEI
APGIGLADAIFDIVSSGSTLVSNQLREV-EVVLPCEALLIANNNL--SKEKLEILDELLF
RFEAIQVAEGKKYVLLNAPKEKLDEIIEVLPGMKSPTITPLAND--EWVSVQSVIAEKHF
WEIIGKLKSLGAEGILVLPIEKMIV
>Coprobacter fastidiosus NSB1_HisG
-----------------------------MLRIAVQSKGRLYEDTMGLLTEAGIKLSSA-
KRTLLIPARNFPVEILFLRDDDIPDSVSSGVADIGIVGKNEFMEKEK-QARIVKNLGFSK
CRLS-----LAIPKDEEYQGLEWFSGRKIATSYPVILNKFLKDNHIN-ADIHVITGSVEI
APGIGLADAIFDIVSSGSTLVSNRLKEV-EVVVESEAILIANNNL--TDEKLEILEELIF
RINAVQAAEDKKYILMNVPNNSLDKILEVLPGIKSPTIMPLAKE--GWSSVHTVLEEKRF
WEIINKLKTAGAEGILVLNIEKMVL
>Bacteroides vulgatus ATCC 8482_HisG
-----------------------------MLRIAVQSKGRLFEETMALLQEADIKISTS-
KRILLVQSSNFPIEVLFLRDDDIPQSVAGGVADLGIVGENEFVERKE-DAEVIKRLGFSK
CRLS-----LAIPKDVDYPGLSWFEGRKIATSYPGILKDFMDRNGIH-SDIHVITGSVEI
APGISLADAIFDIVSSGSTLVSNSLKEV-EVVMKSEALLIGNKNM--SEEKKEILNELLF
RIEAVKAAEDKKYVLMNAPTERLKEIIEVLPGMKSPTVMPLAQE--GWSSVHTVLDEKRF
WEIIGKLKALGAEGILVLPIEKMIL
>Bacteroides helcogenes P 36-108_HisG
----------------------------MLLRIAVQAKGRLYDETMAFLGESDIKLSAM-
KRSLLVQSSNFPLEVLFLRDDDIPQSVATGVADIGIVGENEFIEKKE-DAEIVKRLGFSK
CRLS-----LAMPKDIDYPGVQWFHGKKIATSYPGILSRFLKENEVN-AEIHVITGSVEV
APGIGLADAIFDIVSSGSTLVSNRLKEV-EVVMKSEALLIGNKNL--GEEKQEILRELLF
RMDAVKTAEDKKYVLMNAPKDKLDEIVAVLPGMKSPTVMPLAQE--DWCSVHTVLDEKCF
WEIIGKLKVLGAEGILVLPIEKMII
>Bacteroides fragilis NCTC 9343_HisG
-----------------------------MLRIAVQAKGRLFEETMALLEESDIKLSTT-
KRTLLVQSSNFPVEVLFLRDDDIPQSVATGVADLGIVGENEFVERQE-DAEIIKRLGFSK
CRLS-----LAMPKDIEYPGLSWFNGKKIATSYPGILDAFMKSNGVK-AEVHVITGSVEV
APGIGLADAIFDIVSSGSTLVSNRLKEV-EVVMRSEALLIGNKNM--SKEKKEILDELLF
RMDAVKTAEDKKYVLMNAPKDKLEDIIAVLPGMKSPTVMPLAQD--GWCSVHTVLDEKRF
WEIIGKLKALGAEGILVLPIEKMII
>Paraprevotella clara YIT 11840_HisG
-----------------------------MLRIAVQSKGRLYEDTMALLAEADIKVSSS-
KRTLLVQSSNFPVEVLYLRDDDIPQSVAGGVADLGIVGENEFVEREE-DAVVVRRLGFSK
CRLS-----LAIPKAVDYSGLSWFEGKKIATSYPNILRKFMKENGVE-ADIHVITGSVEI
APGIGLADGIFDIVSSGSTLVSNNLQEV-AVVMKSEALLIANRNM--DDAKKAILDELLF
RIEAVKSAEDKKYVLMNVPSDKVKDVVSVLPGAKSPTVMPLAQE--GWSSVHTVIDESRF
WEIISKLKELGAQGILVVPVEKMIL
>Fluviicola taffensis DSM 16823_HisG
-------------------------MKR--LIIALQKSGRLQEGSLELLKECGLKVDYR-
NGQLKVFTSDYPAELLFLRNSDIPQYVADGVVDLGIVGSNLLEEDET-PIEIVQALNFSK
CRVS-----FAVPKTSNIQTAQDLHEKRIATSYPNSVRKYLLKEGIT-ADIHTISGSVEI
APSLDLADAIADIVSTGNTLFQNNLREV-FPFLYSEAVLIKGKNF--NSEKQALLDELVF
RIQSVLAGNENKYILLNAPEGELETICKILPGMKSPTILPLAIE--GWMSVHSVVKQKEV
WQIVQQLKTAGAEGILVCPIEKMVS
>Schleiferia thermophila DSM 21410_HisG
----------------------MSNKKDIKLTLALQKSGRLHEDSVKLLKECGISLFNG-
SGKLKVEAENFPVEVFFFRDDDIPQYVTDGIADIGIVGQNVLAEKGS-DVRILEELGFGK
CRLS-----IAVPKQQAYDGLKWLEGKRIATSYGRILSGFLHHRGVK-AEIHPISGSVEI
APGIGLADAICDLVSTGSTLLANGLKEV-EVVMKSQAVLVGNKTL--TEAKEEILKKLIF
RIQAVKKAVNNKYILLNAPNEKLQSIFRVLPGMKSPTVLPLAME--GWSSVHSVVQEDRF
WDIIEELKTQGAEGILVIPIEKMIE
>Algoriella xinjiangensis XJ109_HisG
-------------------------MS--KLKIAIQKSGRLSEKSLDLLKDCGIKISTS-
NRKLRTESSNFPIEVLFLRDDDIPQYVEQGVADIGILGENEVWEKNK-DVTSIRQLGFAG
CKMC-----LAIPKDEIYTDLTYFEGKKIATSYPTILRNFFQENNIN-VKIEEIGGSVEI
APSIGLANAIFDIVSTGSTLLTNGLKQV-ETVVESQAVLIGNQNL--DAEKQAILDRLLF
RIEAVKQSSENKYILLNAPNDKLDEIITLLPGMKSPTVLPLAEK--GWSSVHTVIKEDTF
WDIIEQLKAFGAEGILVLEIEKMIL
>Chryseobacterium gleum NCTC11432_HisG
--MFPEFSSEISTDQFYLLGPKKGKMSK--LKIAIQKSGRLYEESLQLLKDCGIFVNNG-
KDQLKVSVDNFPMEIMYLRNSDIPQYLEDGVVDVAIVGENLLIEKGK-NIRTIQKLGFSK
CRVS-----LAVPKEVETDELSYFQGKKIATSYPNTLKDFLEKQGIS-SDIHVISGSVEI
APNIGLADGICDIVSSGSTLFKNGLRET-VTLLKSEAVLAQTPQL--SPEKETILEKFVF
RIKAVLKAKNSKYILMNVPNEKIQKVSQVLPVLKSPTVIPLAEE--GWSSIHSVIDEERF
WEVIDELKENGAQDILIIPIDKMVI
>Wenyingzhuangia marina DSM 100572_HisG
-------------------------MST--LKIAIQKSGRLNEDSLQLLKECGISIDHR-
NAQLKATARNFPLEVFYLRNGDIPQYLEDGVVDIAILGENTLIEKGE-NLPIVERLGFSK
CKVS-----LAVPKGVDYKDISYFEGKRIATSYTNTLEKYLKEKNIN-ATFHKIAGSVEI
APNIGLADGICDIVSSGGTLFANGLKEA-EVMFWSEAVLTKSPVL--SPEKQALLDKLQF
RIQAILKGRANRYVLLNAPNDKVDDIIKVIPGMKSPTVLPLAQE--GWSSIHTVIPKDKF
WEILDELKTLGAEGILTTEIEKMVL
>Tenacibaculum maritimum NCIBM 2154T_HisG
-------------------------MSK--LKIAIQKVGRLNKESLQILKDCGISIDNG-
KDQLKAQASNFPLEIFYLRSGDIPQYLKDGVVDIAIIGENTLIEKSG-DITIIERLGFSK
CKLS-----LAIPNHEKYNAIEYFEGKRIATSYPNTIRKYLKKKRVN-AQIHIINGSVEI
APNIGLADGICDIVSSGSTLFKNNLKEA-EVVLHSEAVLAVSPKI--LPEIMAIVYQLQF
RIQSVLKGRNSKYVLLNAPNERLEAIINILPGMRSPTVLPLAEQ--GWSSVHAVLSKNEF
WKVIARLKDNGAEGILVCPIEKMVV
>Polaribacter filamentus ATCC 700397_HisG
-------------------------MSN--LRIAVQKAGRLNEDSMNLLKDIGISIDNG-
KDQLKASARNFPVEVFYLRNGDIPQYLRDGVVDAAIIGENILIEKGD-DLEFVERLGFSK
CKVS-----IAVPKESDANCLKDLAGKRIATSYPETVKKFLKAQNID-AELHIITGSVEI
APNIGLADGICDIVSSGSTLFKNGLKEI-EVLLESEAVLAVSSKI--SDERRVILQKIQF
RIQSVLRGRNAKYVLLNAPNDKLESILALLPGMRSPTVLPLAEK--GWSSVHTVITKNEF
WEIIEDLKAKGAEGILVCPIEKMVF
>Myroides phaeus DSM 23313_HisG
-------------------------MS--KLKIAIQKSGRLSEKSLELIKECGIKIPNG-
GGKLISESTNFPIEILFLRDDDIAKYVEQNVADIGIVGENAYLEANQ-NVDIVEYLGFAS
CRLS-----LAVSKNTAYTDISFFQNKKIATSYPIILQKYLESKNVQ-ANIEFISGSVEI
APSIGLADGICDIVSSGSTLMSNGLKEV-EKVMDSQAILIASPGL--ADEKQAILQKLLF
RIKAVLRAKENKYILLNAPNEKLDEIVRILPGMKSPTILPLVDE--GWSSLHSVIQEDKF
WDIIDELKKAGAESILVAPIEKMIF
>Flavobacterium cucumis DSM 18830_HisG
-------------------------MNT--LKIAIQKSGRLHDESIQILKDCGISVYNG-
NDQLKVTASNFPLEVYYLRNSDIPQYLIDGVVDIAIVGDNLLVEKGQ-NIEIAEKLGFSK
CKVS-----VAVPKNFNYNTIQDLNGLRVATSYPKTVVDYFSSKGIS-VDIHQISGSVEI
APNIGLSDAIVDIVSSGSTLFKNGLKEV-EVILKSEAVLAVSPQI--SEEAKKLVVKLQF
RIQAVLRSRKSKYILMNVPNDKIAEISQILPVLKSPTVMPLAEE--GWSSVHSVIDEDKF
WEVIDQLKEAGAEGILVCPIEKMVL
>Flavobacterium aquatile LMG 4008_HisG
-------------------------MS--TLKIAVQKSGRLSEKSLQLLEECGIKISNG-
ERKLKAVAQNFPIEILFLRDDDIPQYVEQGVADIGILGENEVWEKDK-EISIIQQLGFAG
CRMS-----LAIPKDEVYTDLNYFEGKRIATSYPKILIDFFARNSIN-VFIEEISGSVEI
ATSIGLADAVFDIVSTGSTLLMNGLKEV-ATVTKSEAVLISNPNL--TPENQAILDKLLF
RMQSVREGKQNKYILLNAPNAAIERICSLLPGMKSPTILPLVNK--DWSSLHSVIQEDDY
WEIIEQLKNLGAEGILIIPIEKMIR
>Flavobacterium johnsoniae UW101_HisG
-------------------------MST--LKIAIQKSGRLNEDSIQILKDCGISINNG-
IDQLKAEASNFPLEVLYLRNSDIPQYLIDGVVDLAIVGDNLLVEKGK-NIEVVQRLGFSK
CKVS-----VAVPKTFDYKSIQDLAGLRIATSYPNTVNEYFNSFGLK-VDIHQISGSVEI
APNIGLADAIVDIVSSGSTLFKNNLKEV-EVILKSEAVLAVSPKV--SPEIQKHIDTLKF
RIQSVLRARNSKYILMNVPNDKIDAVGKILPVLRSLTVLPLAEE--GWSSVHSVIDKDTF
WDVIDKLKEVGAEGILVCPIEKMVL
>Imtechella halotolerans K1_HisG
-------------------------MEK--FKIAIQKSGRLNEDSLQILKDCGISIDNG-
KDQLKADARNFPLEVLYLRNGDIPQYLRDGVVDAAIIGENLLFEKAK-DLVVVEKLGFSK
CRVS-----MAIPKDSEYRSIKDFEGKKIATSYPNTVMEFLQSRGVN-AELHIINGSVEI
APNIGLADAICDIVSSGSTLFKNNLKEV-DVILKSEAVLTIAPSL--SEEKKAILEKLQF
RIKSVLRARESRYVLLNAPNEKLEQIISIVPGMKSPTVLPLAEE--GWSSIHTVINKDTF
WEVIDELKEAGAEGILVCPIEKMVL
>Muricauda ruestringensis DSM 13258_HisG
-------------------------MTK--IRIAVQKSGRLNEDSLKILKDCGISIDNG-
KDQLKATSRNFPLEVFYLRNGDIPQYLRDGVVDIAIIGENVLIEKGK-DISIAERLNFSK
CRVS-----LAVPKNVSYNSITDFEGNKIATSYPNTVKEYLASKGVT-ADLHIINGSVEI
APNIGLAYGICDIVSSGSTLFKNNLKEV-EVMLKSEAVLAVSPTI--SEEHKELLRKIQF
RIKSVLQARQNKYVLMNAPNDKLDKIISILPGMRSPTVLPLAEE--GWSSVHTVINRETF
WEVIDELKEAGAEGILVCPIEKMVL
>Robiginitalea biformata HTCC2501_HisG
-------------------------MEP--IKIAIQKSGRLNEDSLRILKDCGISIDNG-
RDQLKAAARDFPMEVLYLRNGDIPQYLRDGVVDIAIIGENVLFEKGK-DIRVSVRLGFSK
CRVS-----LALPKSVDYSEIGDLDGKRIATSYPNTVRHFLDKAGIS-ADLHIINGSVEI
APNIGLADAICDIVSSGSTLFKNNLKEV-EVLLQSEAVLAVSPKI--GEEQEGILRQLQF
RIESVLRARQNKYVLMNAPNDRLEEIIALLPGMRSPTVLPLAEE--GWSSVHTVINRERF
WEVLDEVKKAGAEGILVCPIEKMVL
>Cellulophaga lytica DSM 7489_HisG
-------------------------MTK--IRIAIQKSGRLNEDSIAILKDCGISIDNG-
KDQLKASSRNFPMEVFYLRNGDIPQYLRDGVVDIAIIGENVLIEKGE-DITFSERLGFSK
CKVS-----LAVPKSFKYTSVQDFQGKRIATSYPNTVKNYLASKGVT-ADLHIINGSVEI
APNIGLADGICDIVSSGSTLFKNNLKEV-EVMLTSEAVLAVSPKI--SEERKEILSQLEF
RIESVLRARQSKYVLLNAPNEKLETIISLLPGMRSPTVLPLAEE--GWSSVHTVINKDKF
WEVIQELKKEGAEGILVCPIEKMVL
>Zhouia amylolytica CGMCC 1.6114_HisG
-------------------------MTK--LKVAIQKSGRLNEDSLKILKDCGISVDNG-
REQLKASARNFPLEVLYLRNGDIPQYLRDGVVDIAILGENTLIEKGQ-DLEIIEKLGFSK
CRVS-----IAVPKGVDYTDIKDLAGKRVATSYPNTVKGYFDNKGVD-IDLHIINGSVEI
APNIGLADAVCDIVSSGSTLFKNNLKEV-EVMLKSEAVITKAPDL--SSEKQAILDKLQF
RIKSVLRARESRYVLLNAPNEKIDEIISLLPGMKSPTVLPLAEE--GWSSIHSVMNKDKF
WEIIDELKEVGAEGILVCPIEKMVL
>Kordia algicida OT-1_HisG
-------------------------MKK--LKIAIQKSGRLNEDSLKILKDCGISIDNG-
KDQLKAAARNFPLEVFYLRNGDIPQYLRDGVVDIAIIGENVLVEKGE-NITIAEKLGFSK
CKVS-----LAIPKGETYNSVKDFEGKRIATSYPETVKAYLKEKGVK-ADLHIINGSVEI
APNIGLADAICDIVSSGSTLFKNNLKEV-EIMLKSEAVLAVSPKI--QAEEQQILQKLQF
RIQSVLTARSSKYILLNAPNEKIEAISKILPVLKSPTILPLAEK--GWSSLHSVIKKEDF
WDVIDELKANGAEGILVCPIEKMVL
>Gelidibacter algens DSM 12408_HisG
---------------------MGKFMSK--LKIAVQKSGRLHDDSMKILNDVGISIDNG-
KDQLKALAKNFPLEVFYLRNGDIPQYLRDGVVDAAIIGENILIEKGS-DISVIEKLGFST
CKVS-----IAVPKSFKYKTVKDLDGKRIATSYPNTVNQFLEKNNIN-AQLHIISGSVEI
APNIGLADAIVDIVSSGSTLFKNNLKEV-EVLLRSEAVLAASPLI--STENEVILKKLQF
RLQSVLKGRQSKYVLLNAPNDKLDKIISVLPGMRSPTVLPLAQE--GWSSIHSVITKNEF
WEVIDELKANGAEGILVCPIENMVV
>Formosa algae KMM 8021_HisG
-------------------------MSK--LKIAVQKSGRLYDESMQILKDIGISIDNG-
KEQLKASAKNFPVEVFYLRNGDIPQYLKDGVVDAAIIGENVLIEKGG-DIQIVQKLGFSS
CKVS-----IAVPKSAKYTSMQDLDGKRIATSYPNTVQQFLDKNNVN-AQLHIINGSVEI
APNIGLADAIVDIVSSGSTLFKNGLKEV-EVLLKSEAVLASSPLI--TEEKLAILNTIKF
RIDSVLKGRRSKYVLLNAPNDKLEEIITILPGMKSPTVLPLAQE--GWSSVHTVIDKNKF
WEIIDELKAHGAEGILVCPIDNMVL
>Flaviramulus basaltis DSM 18180_HisG
-------------------------MSK--LRIAVQKSGRLNEDSMQILKDIGIYIDNG-
KDQLKASAKGFPVEVFYLRNGDIPQYLKDGVVDAAIIGENVLIEKGN-GITIVEKLGFST
CRVC-----IAVPKAAKYSKIQDLEGKRIATSYPNTVKSYLEENGVK-ANLHIINGSVEI
APNIGLADAICDIVSSGSTLFKNNLKEV-ETILKSEAVLAVSPIL--SAEKQAILDKIQF
RIQSVLKGRQSKYILLNAPNDKLEKIINVLPGMKSPTVLPLAEK--GWSSVHSVISKNEF
WDVIDELKANGAQGILVCPIEKMVL
>Ulvibacter litoralis DSM 16195_HisG
-------------------------MSI--LKIAIQKSGRLHEDSLKLLKDCGIKVENG-
KDQLKVSVPNFPMEVLYLRNSDIPQYLEDGVVDIAIVGENLLIEKQK-KVAVVSKLGFSK
CNVS-----LAVPKEVDDNSLSYFEGKKIATSYPNTLNTFLKANNIS-SEIHVISGSVEI
APNIGLADGICDIVSSGSTLFKNGLRET-QVILQSQAVLAQSLLL--SSEKQQILDKLVF
RMEAVLRAKNTKYILMNVPNDKIAEVSAILPVLKSPTLLPLAQE--GWSSLHSVIDDSTF
WNVIDELKDAGAEGILIVPIDKMVL
>Leeuwenhoekiella marinoflava LMG 1345_HisG
------------------------MIKK--IRIAIQKSGRLNEDSLQILKDCGVSIDNG-
RDQLKANAANFPLEVFYLRNGDIPQYLRDGVVDIAILGENVLIEKGD-DIAIAQKLGFSK
CRVS-----LALPKGTKYDSVKDFEGKKIATSYPNTVLGYLSQFGVK-ADLHIINGSVEI
APNIGLADAICDIVSSGSTLFKNGLKEV-EVMLKSEAVLAVSSKI--DAERQEILDKLLF
RIQSVLKGRDYKYVLLNAPNERLDEIIKMLPGMKSPTVLPLAEE--GWSSVHSVIDKNEF
WEVIDKLKDSGAQGILVSDIEKMVL
>Nonlabens tegetincola JCM 12886_HisG
--------------MNTTENKTNDKVSNISMKIAVQKSGRLSDKSLQLLKDCGIKFDNS-
SRKLSTKAKNFPLEILFLRDDDIPQYVANGVADLGILGLNEVEEKDQ-AVDVIKQLGFAG
CRLS-----LAVQKDVDYTGLDWFEGKKIASSYTTIVKKFFASKGIN-ATTEEIGGSVEI
APGIGLADGICDIVSTGSTLIMNGLKEV-ETIMYSEAVMIANKQL--DGEKAALLNKLLF
RLEAVQNAKKNKYILLNAPNEKIDEITRLLPGMKSPTVLPLAEE--GWSSLHSVIEEEDF
WNVIDQLKEAGAEGILVSDIQKLIA
>Croceibacter atlanticus HTCC2559_HisG
-------------------------MST--IKIAIQKSGRLNEDSLQILKDCGISIDNG-
KDQLKASARNFPLEVFYLRNGDIPQYLRDGVVDIAIIGENVLIEKGE-DIAIAEKLGFSK
CKVS-----LAIPKEKDYNGISDFQGKRIATSYPNTVQQYLNKHNIE-ADLHIINGSVEI
APNIGLADAICDIVSSGSTLFKNNLKEV-EVMLKSEAVLAVSPKI--TNEAKETLEKLQF
RMRAVLNGKNSKYVLLNAPNDKIEAIIGILPGMNSPTVLPLAKE--GWSSLHSVVKDNEF
WQVIDDLKEAGAESILVAPIEKMVL
>Salegentibacter salegens ACAM 48_HisG
-----------------------MSQEK--LRIAIQKSGRLNEDSLKILKDAGISIDNG-
KEQLKASSRNFPLEVMYLRNGDIPQYLRDGVVDVAIIGENVLIEKGN-DIIQGEKLGFSK
CRVS-----LAVPKSMKYTGIQDLDGKRIATSYPNTVNEFLEKKGIT-AELHIINGSVEI
APNIGLADGICDIVSSGSTLFKNGLKEV-EVMLKSEAVLAISPKI--SEERKTILEKLQF
RLKSVLNARTSKYILLNAPNNNLENIIKLLPGMRSPTVLPLAEE--GWSSIHTVINEERF
WDVIDELKQNGAEGILVAPIEKMVL
>Zunongwangia profunda SM-A87_HisG
-----------------------MKKEK--LRIAIQKSGRLNEDSLKILKDAGVSIDNG-
KEQLKASARNFPVDVLYLRNGDIPQYLRDGVVDVAILGENVLVEKGK-DIIRGEKLGFSK
CRVS-----LAVPKSMKYNGIQDLEGKKIATSYPNTVKEYLTKKGIT-ADLHIINGSVEI
APNIGLADAICDIVSSGSTLFKNNLKEA-EVMLKSEAILAISPKI--SEERQQILDQLQF
RIKSVLNARTSKYILLNAPNDKLDDIIRLLPGMRSPTVLPLAEE--GWSSIHTVINEERF
WEVIDELKQQGAEGLLVVPIEKMVL
>Prevotella maculosa OT 289_HisG
MGHKITTLFANIFRKAYFCIVFFIQSRRNMLRIAIQSKGRLYDDTMHLLAEADIKVNAN-
KRSLLVQASNFPLEILYLRDDDIPQSVASGVADIGIVGENEFMERDE-NAQIIDRLGFSK
CRLS-----LAIPKDVSYPGLSWFNGRKIATSYPVILSKFMKKNGIN-ADIHVITGSVEI
SPGIGLADAIFDIVSSGSTLVSNNLREV-EVVTKSEAVLIANWQL--DEEKHKILNEMLF
RFGAVRSAQDKKYVMMNAPKSNIKAIAEVLPGIKSPTIIPLADE--TWCSIHTVLDEKSF
WEIIGKLKELGAQGILVTPIEKMIL
>Prevotella bergensis DSM 17361_HisG
-----------------------------MLRIAVQSKGRLYDDTMSLLAEADINVYPS-
KRSLLVQSSNFPLEVLFLRDDDIPQSVASGVADIGVVGENEYEERRE-NVQIISHLGFSK
CRLS-----LAIPKALTYPGLQWFDGRKIATSYPNILKRFLNKNNIT-SDIHVITGSVEI
CPGIGLADAIFDIVSSGSTLVHNNLKEV-EVVMKSEALLIGNWKM--DDEKHAVLNEMLF
RFEAVHAAKAKKYVMMNAPKDKIAEIIKVLPGIKSPTVIPLSDP--EWCAIHTVLAEKRF
WDVIGKLKDLGAQGILVSPIEKMIL
>Chryseobacterium aquaticum KCTC 12483_HisG
-------------------------MSK--LKIAIQKSGRLYEESLQLLKDCGINVNNG-
KDQLKVSVENFPMEIMYLRNSDIPQYLEDGVVDIAIVGENLLVEKDK-NITIVHQLGFSK
CRVS-----LAVPKDVETDSLRYFQGKKIATSYPNTLKQFLDKNNIS-ADIHVISGSVEI
APNIGLADGICDIVSSGSTLFKNGLRET-LTILKSEAVLAKTSQL--TPEKETVLEKLLF
RIKAVLKAKNSKYILMNVPNDKINDISNVLPVLKSPTVIPLAEE--GWSSIHSVIDEERF
WDVIDELRENGAQDILIIPIDKMVI
>Arenibacter echinorum DSM 23522_HisG
-------------------------MKK--IRIAIQKSGRLNEDSLQILKDCGISIDNG-
KDQLKASSRNFPLEVFYLRNGDIPQYLRDGVVDIAIIGENVLIEKGE-DISIAEKLGFSK
CKVS-----LAVPKSVKYKSVADFEGKRIATSYPNTVKNYLDSKGVK-ADLHIINGSVEI
APNIGLADAICDIVSSGSTLFKNNLKEV-EVMLTSEAVLAVSPQI--SQERTVLLEDLRF
RIQSVLRARQSKYVLLNAPNEKLNEIIGLLPGMRSPTVLPLAEE--GWSSVHTVINKDKF
WEVIQELKKAGAEGILVCPIEKMVL
>Maribacter cobaltidurans B1_HisG
-------------------------MTK--IRIAIQKSGRLNEDSLQILKDCGISIDNG-
KDQLKASSRNFPMEVFYLRNGDIPQYLRDGVVDVAIIGENVLIEKGA-DISIAEKLGFSK
CKVS-----LAVPKSVKYKSVQDFEGKRIATSYPNTVTNYLKEKGVN-AELHIINGSVEI
APNIGLADAICDIVSSGSTLFKNNLKEV-EVMLTSEAVLAVSPKI--TEERKAILKRLQF
RIQSVLRARKSKYVLLNAPNEKLQEILKLLPGMRSPTVLPLAEE--GWSSVHTVIDKDTF
WEVIDELKKVGAEGILVCPIEKMVL
>Olleya aquimaris DSM 24464_HisG
-------------------------MSK--LKIAVQKSGRLNEDSMKILKDIGISIDNG-
KDQLKASARNFPLEIFYLRNGDIPQYLKDGVVDVAIIGENVLIEKGN-DIKVAEKLGFSS
CKVS-----VAVPKGATYNSVKDLEGKRIATSYPNTVNQFLDKNKVS-AKLHIINGSVEI
APNIGLADAIVDIVSSGSTLFKNGLKEV-EVILKSEAVLAVSPKI--SAENQKLLEKIQF
RIQSVLKGQNSKYVLLNAPNHKLNDIINILPGMKSPTVLPLAEA--GWSSVHSVIDKNQF
WEVIDELKANGAQGILVCPIEKMVI
>Aquimarina aggregata RZW4-3-2_HisG
-------------------------MSK--IKIAIQKSGRLNEDSVKILKDCGISIDNG-
KDQLKAETRNFPMEVMFLRNGDIPQYLRDGVVDIAIIGENVLIEKGK-DIAIAERLNFSK
CKVS-----LAVPKDFEYNSIKDLDGKRIATSYPNTVNEYLETKGIS-AELHQISGSVEI
APNIGLADAICDIVSSGSTLFKNNLKEV-EVMLTSEAVLAISPKI--SKENRKLLEKLQF
RIKSVLKARNSKYVLLNAPNDKIENIVKILPGMRSPTVLPLAEK--GWSSIHTVVEKNKF
WDILDELKEEGAEGILVCPIEKMVL
