# Supplementary material for: The Histidine Biosynthetic Genes in the Superphylum Bacteroidota-Rhodothermota-Balneolota-Chlorobiota: Insights into the Evolution of Gene Structure and Organization
Source: Microorganisms. 2021 Jul 3;9(7):1439. doi: 10.3390/microorganisms9071439 (PMC8305728; doi:10.3390/microorganisms9071439)
Supplement: Supplementary file 1 [file microorganisms-09-01439-s001.zip › Supplementary file S7.fas]

>Ignavibacterium album JCM 16511_HisD
-----------------------------------------------------MRKYYLK
NLSEAQIKKLTKRKNLSSV-SVLKSVENILSDVKSNGIKSALRYAKKFDGFSSK--EIFV
TKSEFEEAEKNLDMKTKDAILSAYKNIYKFHKEQ-IPKNYFVETVKGVRCERKIIPIENV
GLYIPA-GTAPLPSTMLMLGIPAQIAGCKRVVAASP--TNDKVHPSILFAAKLCGISEFI
KIGGAQSIALLAYGDKNFEKVDKIFGPGNQYVTQAKSLVSIDPDGCSIDMIAGPSEVLVI
ADKFANPSFVAADLLSQAEHGKDSLAILVTDSEKLYQQVVKQIKNQLRFLE-RKNFAEAS
LK-NSYCLITESIEEAFDFSNKFAPEHLIINIKDE--RKYLNKVINAGSVFVGQYTPESA
GDYASGTNHSLPTYGFARSTGGVSVEMFMKAITFQSISKQGLKNLSETVITLAETESLQA
HANAVKVRLK--------------------------------------------------
------------------------------------------------------------
------------------------------------------------------------
------------------------------------------------------------
------------------------------------------------------------
------------------------------------------------------------
----
>Melioribacter roseus P3M_HisD
-----------------------------------------------------MKIIYYN
KLTKKERDKLLRRPAIKTG-DVYEYISPVLKDIKKYGMKAVVKYARKFDNAKNK--NLLI
SKNELEKSAGQLDGRTKKAIETAVNNITRFHKLQ-YPSGYRVETMPGVECSRTFIPIEKV
GLYIPG-GSAVLFSTLLMLAIPARIAGSEKIIVASP--VGDKIEPALAYAACKLRIDEFY
NVGGAQAIGMLAFVN----KVDKIFGPGNQFVTAAKSLVSIDPEGCAIDMPAGPSEVLVI
ADKNGDPSFIAADLLSQAEHGADSQALLITDSEKLAERVYSEIQLQLKKLP-RRETARKA
LI-HSKIIVVRKIETAFEISNDYAPEHLILNLKSF--SKYKRLVKNAGSVFIGAYSPESA
GDYASGTNHSLPTYGYAKSYGGVNVESFMKSVTFQKLSKRGLSNLAPAIITMAEKENLHA
HANAVKIRLKK-------------------------------------------------
------------------------------------------------------------
------------------------------------------------------------
------------------------------------------------------------
------------------------------------------------------------
------------------------------------------------------------
----
>Chloroherpeton thalassium ATCC 35110_HisD
-----------------------------------------------------MFEIINY
TGGSDALGKFLSRREVLDE-AVEKTVKEILSDVKTRGDEAVRDYTEKFDKVRLA--DFTV
SEAELDRAFNETDKSLIDIMEKAAENIFEFHRHE-LDKSFFYEQPNGVLIGQKITAVEKA
LLYVPG-GQAAYPSSVLMNAIPALVAGVPEIYLTTPCNAKCEVHKHILAAAKILGLKNIY
KLGGAQAIGAFAYGTKTLPKVDKITGPGNKYVAMAKRLVFGE---VSIDSIAGPSEIAVI
ADETANPRFVALDLFSQTEHDADASAVLITTSETLAQAVNDEAKSLLPKME-RKHNIEAA
VQKNSAIVLTQHLDEACAVSNIIAPEHLEVHTASP--WELLPKLRNAGAIFLGHYSSEPV
GDYFAGPNHTLPTSGTSRFFSALSTKDFLKRSSIISYTKEMLDKTGEQIARFADAEGLEA
HAEAVRVRLGSSKFYKP-------------------------------------------
------------------------------------------------------------
------------------------------------------------------------
------------------------------------------------------------
------------------------------------------------------------
------------------------------------------------------------
----
>Prosthecochloris aestuarii DSM 271_HisD
-----------------------------------------------------MLPIFSY
PEEQSDFQRHLSRSVTFEP-EVQRVVQDILSDVAQRGDVALLDYTEKFQGIRPE--AFMV
SQEEIEQAYLAADRAFVVVLEEAYDNITGFHRHE-IDKSFFYEAGNRVILGQRVTPIERV
MLYVPG-GKAAYPSSLLMNVAPAQVAGVKEIFITTPCDDNGNVSEHVLVAAKVAGIDTIY
KFGGAQAVAAFAYGTESVPKVDKITGPGNKYVALAKKEVFGH---VSIDSIAGPSEVVVI
ADRHADPEFVVLDMFAQAEHDPDAAAVCITDSAELAEAVRLLALEKVDTMV-RSEVIRKA
LTANGAVVVVRDMAEACEVSNMLAPEHLELHVRNS--WEILSDLKHAGAIFMGDYSCETI
GDYYAGPNHTLPTNGTARFFSPLSVRDFVKYSSIISYSAQELARTGERIAAFADHEGLQA
HAEAVRARLRKL------------------------------------------------
------------------------------------------------------------
------------------------------------------------------------
------------------------------------------------------------
------------------------------------------------------------
------------------------------------------------------------
----
>Chlorobaculum tepidum TLS_HisD
-----------------------------------------------------MLTIYHF
PQDEAALREQLNRTVSFDP-DAQRTVDDILYRVRTEGDAAVLDYTERFQGIRLY--DMRV
PEAEIEAAYAAADPEFIAILEEAFANITAFHRNE-AEKSFFYEQKGGVILGQRVTPMEKA
LLYVPG-GKAAYPSSVLMNAAPAQVAGVDEISMTTPCDAEGKVNPHILAAAKVAGITSVY
RLGGAQAVAAFAYGTATIPKVDIVTGPGNKYVALAKKQVFGH---VAIDSIAGPSEVVVI
ADAGAEPEFIVMDMFAQAEHDPDASAVLITPSAELADAVRETAARLAGTML-RGEVITRA
LTDNGAIVVTGSMQEACKVSDMIAPEHLELHVDNP--WEILPDLRHAGAIFMGQWSCETV
GDYFAGPNHTLPTNGTARFFSPLSVRDFVKHTSIIAWSKSELARTGEKIARFADHEGLQA
HAEAVRVRLKHL------------------------------------------------
------------------------------------------------------------
------------------------------------------------------------
------------------------------------------------------------
------------------------------------------------------------
------------------------------------------------------------
----
>Chlorobaculum limnaeum DSM 1677_HisD
-----------------------------------------------------MLTIYQF
PQDEAALREQLNRTVSFDP-DAQKTVDEILHRVRTEGDAAVLDYTERFQGVRLG--DMRV
PEAEIEAAYAEADPEFIAILEEAFANITAFHRHE-AEKSFFYEQKGGVILGQRVTPMERA
LLYVPG-GKAAYPSSVLMNAAPAKVAGVDEICMTTPCDAEGKVNPHILAAAKVAGVTQVY
RLGGAQAVAAFAFGTESIPKVDIVTGPGNKYVALAKKQVFGH---VAIDSIAGPSEVVVI
ADAGAEPEFIVMDMFAQAEHDPDASAVLITPSAELAAAVQEAAARLAGTML-RGEVITRA
LTDNGAIVVTSSMQEACQVSDMIAPEHLELHVDNP--WEILPDLRQAGAIFMGPWSCETV
GDYFAGPNHTLPTNGTARFFSPLSVRDFVKHTSIIAWSKGELARAGEKIARFADHEGLQA
HAEAVRVRLKHL------------------------------------------------
------------------------------------------------------------
------------------------------------------------------------
------------------------------------------------------------
------------------------------------------------------------
------------------------------------------------------------
----
>Chlorobium luteolum DSM 273_HisD
--------------------------------------MSPVHYRTSTSTIVAVLKLYRF
LDDRDALFRQIGRSVDFDP-EVQRAVTDILEAVRLRGDMAVLEYTERFQGAVLT--SMQV
PEEDILRAREEADPAFIRVLEEAWENILRFHRHE-VENSFFYEGEGGVVLGQRVTPMDRA
MLYVPG-GKASYPSSVLMNAAPARVAGVGEIFMTTPCDASGAVSPHILAAASVAGVTSVY
RLGGAQAVAAFAYGTQTIPKVDIITGPGNKYVALAKKQVFGH---VAIDSIAGPSEVVVV
ADDDADAEFITMDLFAQAEHDPDASSVLITPSMRLAEEVRDLAAARVGSML-RGEVIAEA
LSNNGAIVVVADIEEACRVSDMIAPEHLELHVLHP--WELLASIRHAGAVFMGGYSCETV
GDYYAGPNHTLPTNGTARFFSPLSVRDFVKHTSIISYTRRQIMACGERIASFADHEGLEA
HAEAVRARLKKG------------------------------------------------
------------------------------------------------------------
------------------------------------------------------------
------------------------------------------------------------
------------------------------------------------------------
------------------------------------------------------------
----
>Chlorobium limicola DSM 245_HisD
-----------------------------------------------------MLNIYRY
ETDREALKKQLERSVTFEP-EVERTVHDILAAVRSGGDKALLDYTERFQGVRLQ--EMTV
SGEEIRRAYEQADSRFIGVLEEAYRNITAFHRHE-IEKSFFYEAEGGVILGQRVTPMERA
MLYVPG-GKAAYPSSLLMNAAPAQVAGVGQIFLTTPCDSEGNVSSHILAAAAVAGIGSVY
KLGGAQAVAAFAFGTESIPKVDSITGPGNKYVALAKKQVFGH---VAIDSIAGPSEVVII
ADESADPDFIVLDMFAQAEHDPDASAVLITPSESLADAVRQRAANRIETML-RKEVIAAS
LSSNGAVVITGSMEEACRVSDSLAPEHLELHVENP--WDLLGSIHHAGAIFMGAYSCETV
GDYFAGPNHTLPTNGTARFFSPLSVRDFIKHTSIISYSRRQLLSCGEKIASFADHEGLQA
HAEAVRERLRKA------------------------------------------------
------------------------------------------------------------
------------------------------------------------------------
------------------------------------------------------------
------------------------------------------------------------
------------------------------------------------------------
----
>Chlorobium phaeobacteroides DSM 266_HisD
-----------------------------------------------------MLKIFCF
AQDGEALKKQLSRSVSFDS-GVQDVVNDILEQVRTRGDAALLEYTERFQGARLN--EMMV
SGEEIRSAYEQVDSGFLEVMHEAYRNITRFHQHE-VENSFFYEGAGGVILGQRVTPMQRA
LLYVPG-GMASYPSSLLMNAAPAKVAGVRDIVVTTPCDPDGRVNPHILAAAAVAGIDSVY
KLGGAQAIAAFAYGTESIPKVDIITGPGNKYVALAKKQVFGH---VSIDSIAGPSEVVVI
ADETANPDFIVLDMFAQAEHDADASAVLITPSESLAAAVRETARRRIGSML-RKDIIGSA
LEKNGAIVIVQSIEEACLVSDMIAPEHLELHVDRP--WDLLPSINHAGAVFIGSYSCETV
GDYFAGPNHTLPTNGTARFFSPLSVRDFVKHTSIISYSKKQLQECGKKIAAFADYEGLQA
HAEAVRVRLDS-------------------------------------------------
------------------------------------------------------------
------------------------------------------------------------
------------------------------------------------------------
------------------------------------------------------------
------------------------------------------------------------
----
>Fodinibius salinus DSM 21935_HisD
-----------------------------------------------------MRQYTYS
NLTEEQIQKLCQRPKMDFN-SIFEQVEPIIQRVTEEGDDGINHFTTKFDGVTPD--PLVI
SPE---NQQINLDNKIKEAIDTAFDNIYKFHKAQ-LPSTLEVETMSGVECKRVTRPIQRV
GLYVPG-GTAILPSTLMMLGIPAMLAGCSTIAIATPPQKDGSIADEILYIAQKVGATHLL
KAGGAQAVAGMALGTESVPKVDKILGPGNQYVTAAKMMLQNSEAQIAIDMPAGPSEVLVI
ADGSANPEFVAADLLSQAEHGKDSQVVLLATANFDWNTCKQAIAKQMDDLP-RKEVAQKA
IE-QSFSITVENIEQAFTFSNQYAPEHLIIQCKNP--QQFEEKIINAGSVFLGHWTPESA
GDYASGTNHTLPTYGYARMFSGVSVDSFIKQITMQKITEDGLQALGPTVEKLAEIEGLQA
HKNAVSIRLADINK----------------------------------------------
------------------------------------------------------------
------------------------------------------------------------
------------------------------------------------------------
------------------------------------------------------------
------------------------------------------------------------
----
>Aliifodinibius sediminis DSM 21194_HisD
-----------------------------------------------------MKTYSYR
ELSRKAVAELCQRPKMDFK-AIFEVVEPIIAKVREEGDTGINYYSQKFDGLSPD--PLVI
DPR---ERDITLEPELKEAIDTAYHNIRQFHEAQ-LPTPLEVETMKGVQCRRVARPIERV
GLYVPG-GTAILPSTLMMLGIPAALAGAETIVVATPPQQDGSIAAELIYIAQKIGATHLL
KAGGAQAVAGMALGTGSIPKVDKILGPGNQYVTAAKMLLQNSDAQIAIDMPAGPSEVLVI
ADQTAQPDFVAADLLSQAEHGRDSQVVLVAIEGFNLEAFRRSLDRQLDGLP-RKTIARQA
IS-QSFVLEVASPREAFEFSNLYAPEHLIVQCEDA--AAWQDEIKNAGSVFLGHWTPESA
GDYASGTNHTLPTYGYARMYSGVSVDSFLKQITIQELSEEGLKNLGPAIEKLASLEKLEG
HRRAVSIRIQAMAP----------------------------------------------
------------------------------------------------------------
------------------------------------------------------------
------------------------------------------------------------
------------------------------------------------------------
------------------------------------------------------------
----
>Aliifodinibius roseus DSM 21986_HisD
-----------------------------------------------------MEHYNYQ
NLEEKDLQRLCRRPKMEFK-SIFRDVEPIIEGVRRDGDRGINHFTRKFDGVSPD--PLVV
DPA---DRNVTLDPEVRQAIDTAFDNIRRFHQAQ-LPETLEVETMPGVRCKRVARPIERV
GLYVPG-GTAILPSTLLMLGIPAQLAGCKTIVVATPPQEEGS-ADEMIYIAQKIGATHLL
RAGGAQAVAGMALGTSSVPKVDKILGPGNQFVTAAKMLLQNSDAQIAIDMPAGPSEVLVI
ADGSAEPDFVAADLLSQAEHGPDSQVVLLATEGFDLPAFNQSLNRQVEELP-RKAIAQQA
VS-QSFIITVNTLEEAFRFSNRYAPEHLIVQCTRA--EEWEDHITSAGSVFLGHWSPESA
GDYASGTNHTLPTYGYAHMYSGVSVDSFLKQITMQQLSEEGLKNLAPTISTLAQLEGLHA
HRNAVTIRLKE-------------------------------------------------
------------------------------------------------------------
------------------------------------------------------------
------------------------------------------------------------
------------------------------------------------------------
------------------------------------------------------------
----
>Gracilimonas mengyeensis DSM 21985_HisD
---------------------------------------MLLGGSASNQEVNMMKTYNYS
ELSQEESNKLLKRPKIDFS-SIFQTVQPILDAVEKNGDEAVRKFTEQFDGVKLD--SVVI
NPQ---ETEVTVDEETKEAIDVAFDNIFRFHKAQ-YPEPMEVETMPGVRCMKVTRPIERV
GLYVPG-GTAILPSTAMMLSIPAMIAGCTTKVLATPPRKDGTVAPEIIYIAQKAGIDTIL
LAGGAQAVAAMALGTDSVPKVDKIFGPGNQYVTAAKMILQNSEAQISIDMPAGPSEVLVV
ADGEANPAFVAADLLSQAEHGKDSQVVLVATAEFNLEVLNTELEVQLDALP-RKEMAAKA
LD-NSFTLVVDSLEEAFSFSNQYAPEHLIVNVEEA--ESYTDLIINAGSVFLGQLTPESV
GDYASGTNHTLPTYGYARMYSGVNLAAFQKSVTMQSLNEEGLKNIGPAVEKLADLEELQA
HKNAVSLRLRNIE-----------------------------------------------
------------------------------------------------------------
------------------------------------------------------------
------------------------------------------------------------
------------------------------------------------------------
------------------------------------------------------------
----
>Rubrivirga marina SAORIC-28_HisD
--------------------------------------------------MSALLPLVPY
LERRDRLAAVLDRRAVFDD-VVERSVRTILADVRQRGDAALLDLTERFDGVRPD--ALAV
PSDALEQALNDLDPALRTTFEEAASNVRRFHEAE-MPESWTSDDGDGVTLGQRISPVERA
GLYVPA-GTAPLPSSVIMNAVPAQVAGVDEIHVCSPPGPDGLPHPLVLATCRLLGIEDVY
AVGGAQAVGALAFGTETVPRVDVVVGPGNAYVATAKKLVVGQ---VGIDSVAGPSEVVVL
ADADADPTYAAADLLAQAEHDVRASAVLVTPSAALAEAVVAEVDRLVATLP-RADVLRQS
LPAYGAAIVTETMDEAVACVDELAPEHLVILSDEA--DLLWSCIRHAGAVFLGHDSPEPV
GDYFAGPNHVLPTGGTARFASALGVGVFLRRQSVVRYSATRLRQTGEAIARFAEAEHLDA
HALAVRVRLGDETRVDPVTATAASE-----------------------------------
------------------------------------------------------------
------------------------------------------------------------
------------------------------------------------------------
------------------------------------------------------------
------------------------------------------------------------
----
>Rhodothermus profundi DSM 22212_HisD
---------------------------------------------------MELLPIVSY
EKREERLAALWRRGSLFDP-EIESAVQEILHQVQQRGDAALLELTEQFDGVRPA--ALRV
SEEELAAAFAAMDADLKAIMAEAADNIRRFHERQ-RRTSWFVEEEDGVVLGQRIVPLERV
GLYVPG-GRACYPSSLLMNAIPAQVAGVPELHLVSPPGPSGRPHPLVLATAYFLGIRHVY
AVGGAQAIAALAFGTETIPSVDKIVGPGNVYVALAKKMVFGR---VDIDAVAGPSEIVVL
ADDTADPEFVAADLLSQAEHDERASAVLVTPHTLLAEAVRAQVQRMVATAP-RRAILEAS
LARYGACIVTPSMREAYAVVNELAPEHLELMVRDP--WAALPHIRHAGAIFLGPFSTEPV
GDYFAGPNHVLPTGGTARYASALSVDDFVRSQSIIAYTAERLQQTGPRIMRFAEAEELPA
HAQAVAVRLARLVEQELGSMVRSSE-----------------------------------
------------------------------------------------------------
------------------------------------------------------------
------------------------------------------------------------
------------------------------------------------------------
------------------------------------------------------------
----
>Rhodothermus marinus DSM 4252_HisD
---------------------------------------------------MELLPIVPY
EQRAERLAALWARGGTFDP-EIERAVQEILQQVQQQGDAALLALTERFDGVRPP--SLRV
PEAELAAAYEAMDPELKAIIAEAADNIRRFHEHQ-RRTSWFVEDGDGVVLGQRIVPLERV
GLYVPG-GRAFYPSSLLMNAIPAQVAGVPELHLVSPPGPSGWPHPLVLATAHFLGIRHVY
AVGGAQAVAALAFGTETIPRVDKIVGPGNAYVALAKKMVFGR---VDIDAVAGPSEIVVL
ADDTADPEFVAADLLSQAEHDERASAVLVTPHELLAEAVRARVQRMVAEAP-RRAILEVS
LARYGACIVTPSMTEAYAVVNELAPEHLELIVRDP--WAALPHIRHAGAIFLGPFSTEPV
GDYFAGPNHVLPTGGTARYASALSVDDFVRSQSIIAYTAERLRRTGPRIMRFAEAEALPA
HAQAVAVRLARLAEQAPDSAVRSSA-----------------------------------
------------------------------------------------------------
------------------------------------------------------------
------------------------------------------------------------
------------------------------------------------------------
------------------------------------------------------------
----
>Longimonas halophila KCTC 42399_HisD
----------------------------------------MCCRRSIAPMPSPMIPVIDY
ADRADRLQAVLSRSASFSD-EVDTAVRDILHAVRTEGDAALHRFTEQFDGVALE--ALQV
PESALHAALDEIDDDLRRIMDEAAANIRRFHERQ-GPNSWFEDDGDGVMLGQRVQPLERV
GLYVPG-GTAAYPSSVLMNAISAQVAGVPHIAMVSPPQDDGLPHPHIMAAAALLGLDRVY
ALGGAQAVGALAFGTDTVQSVDKIVGPGNAYVAAAKKQVFGR---VDIDSVAGPSEIGVL
ADDTADPAFVAADLLSQAEHDPRASALLVTPHRPLAEAVRDEIADRVPDLP-RADIIEAS
LRDYSACIVTDTMAQAVDMMNELAVEHLEIITDEP--WTVCSDIKHAGAIFLGPYSSEPV
GDYFAGPNHVLPTGGTARYASALRVSDFVRTQSIIQYSARRLAKTGPDIVQFAEAESLQA
HADAIRERLKQLNASA--------------------------------------------
------------------------------------------------------------
------------------------------------------------------------
------------------------------------------------------------
------------------------------------------------------------
------------------------------------------------------------
----
>Longibacter salinarum KCTC 52045_HisD
-----------------------------------------------------MIPIIDP
SDRA-RLDAILSRDATFSD-EVDQAVASILLDVRKRGDAALQELSERFDGVRPD--PIRV
PVEELEAASDALDPELRQILKDAEANIRQFHARQ-VQNSWFTDDGDGVLLGQRVVAMDRV
GLYVPG-GTAFYPSSLLMNAIPAQEAGVEEIHLVSPPKEGGRPHPLVLATAHLLGLEHVY
GVGGAQAVGALAYGTESVASVDKIVGPGNAYVAAAKKQVFGR---VDIDSVAGPSEIGIL
ADATADPEYVAADLLSQAEHDERASAILVTPHHDLAEAVQEHVERMVPSLP-RKKTIETA
LASYGACIVTEDMEEAIDIMNELAVEHLEIITEDD--WSIMTRIRHAGAIFLGPYSSEPV
GDYFAGPNHVLPTGGTARYASALSVDDFIRKQSIISYTKERLAETGPSIATLADAEDLQG
HAEAIRVRLRRFAEESGDSEPESMTVSVTQSVDAKNK-----------------------
------------------------------------------------------------
------------------------------------------------------------
------------------------------------------------------------
------------------------------------------------------------
------------------------------------------------------------
----
>Salinibacter ruber DSM 13855_HisD
MPIAPRCRWDVALTRCSGPPRAFQPFNVHPKTFPRLENRSICPVELISRISTSMIPLITP
DDTA-RLDAIVSRGGTFSD-EVDATVEDILARIRAEGDEALIELTETYDGVRPY--PVQV
PASVLDGAVDALDDDLQDVLEEAAANIRHFHDKQ-VDESWFTDDGDGVILGQRVVPMERA
GLYVPG-GTAFYPSSLLMNAIPAQVAGVDEIHLVSPPQDDGRPHPLVLATAALLGLEHIY
AVGGAQAVGALAYGTASVPAVDTIVGPGNAYVAAAKKKVFGR---VGIDSVAGPSEIGVL
ADATADPEFVAADLLSQAEHDERASAVLVTPHRPLAEAVQEHVEAMVPALP-RADVIEQS
LADYGACVVPDTMDAAIDLMNDLAVEHLELHVDDP--WQTMTHIRHAGAIFLGAYSSEPV
GDYFAGPNHVLPTGGTARHASALGVDDFVRTQSVLSYTKDRLDETGPKIATIAEAEDLQA
HAEAIRTRLDRDGG-SGSKKP---------------------------------------
------------------------------------------------------------
------------------------------------------------------------
------------------------------------------------------------
------------------------------------------------------------
------------------------------------------------------------
----
>Phaeodactylibacter xiamenensis KD52_HisD
-----------------------------------------------------MKTYLNP
APDTWG--DLLRRPTMAAA-DLDKIVGGVLADIEQRGDEAVREYTERFDGVRLD--DFRV
SEAEIAEARATLAPELKAAIQLARTNIETFHARQ-WEPVEAVETMPGVRCWRKSVPIEKV
GLYIPG-GTAPLFSAVLMLGVPATIAGCRERILCTPPDKNGKVNPAILYTADLVGITQIF
KIGGAQAIGAMTYGTATVSSVYKIFGPGNQYVTAAKQLASRR--GVAIDMPAGPSEVLVC
ADDTANPVFVAADLLSQAEHGIDSQVVLVTLSETMAKAVAEAVEAQLATLP-RRDIAKEA
LS-HSVTIVLEDRAAAVELINAYAPEHLILSVADA--GEMGEQILNAGSVFLGHYTPESV
GDYASGTNHTLPTDGYARSYSGVSLDSFIKKITFQELSREGLQGLGPAVQRMAEAEELMA
HARAVAVRLEEKA-----------------------------------------------
------------------------------------------------------------
------------------------------------------------------------
------------------------------------------------------------
------------------------------------------------------------
------------------------------------------------------------
----
>Crenotalea thermophila DSM 14807_HisD
----------------------------------------------------MWTLIRYP
EKADWK--NWLKRPDSDAA-RIRQRVEEILSSVRAKGDKALLELTAELDGVHLD--RLAL
AVPDPKTIARRLPAGLLQAIDLAMANIRKFHEAQ-LTDTVEVETMPGIRCWQKSLPIESV
GLYIPG-GSAPLFSTLMMLAVPARIAGCRQLVVCSPPMPDGQLHPALLYVAGVCEIPVIY
RVGGAQAIAAMAWGTETIPRVDKIFGPGNRYVTMAKQLLQQE--GIAIDMPAGPSEVAVL
GDSSCPPEFAAADLLSQAEHGPDSQVILVSTDESWIQAVEAALHTQLSALP-RQEIAAHA
LS-HSKAFLMKDEEQAIELLNAYAPEHLILACRNA--HTLANKILHAGSVFIGQYAPESV
GDYASGTNHTLPTAGYARAWSGVHLDSFRKKISFQELTLEGLRAIGPAVETLALAEGLQA
HQQAVAIRLQYTKNSC--------------------------------------------
------------------------------------------------------------
------------------------------------------------------------
------------------------------------------------------------
------------------------------------------------------------
------------------------------------------------------------
----
>Filimonas lacunae NBRC 104114_HisD
-----------------------------------------------------MQVYINP
AKQTRT--ALLQRPAIDAT-ALQEKVKQVLNDVQQQGNAALQKYTQLFDGVTLD--NFQV
SDAEMKEAVQTVSDELKQAIDIAIANITTFHQKQ-VAAPELIQTMPGVQCWRKSVGIEKV
GLYIPG-GTAPLFSTILMLAIPARIAGCKEIILCSPPGKNGLLHPAILYAAFKTGVTRIY
KLGGVQAIAAMAYGTETVPQVYKIFGPGNQYVTCAKQLVQQQ--GIAIDMPAGPSEVCVL
ADETANAAFVAADLLSQAEHGIDSQVLLVSTQEALVQQVQQQIAAQLQQLP-RQDIAQKA
LE-NSTAIVVGSMEEAIELVNEYAAEHLIISCKNE--DAISDQIINAGSVFLGNYSPESA
GDYASGTNHTLPTNGFAKAYSGVSVDSFVKKITYQKLTTEGIQNIGNAVIQMAEAEGLQA
HANAVKVRLQNL------------------------------------------------
------------------------------------------------------------
------------------------------------------------------------
------------------------------------------------------------
------------------------------------------------------------
------------------------------------------------------------
----
>Niastella koreensis GR20-10_HisD
-----------------------------------------------------MQVYQYP
ERNNWK--ALLQRPVMNNT-ALEGSVKNILQEVKQQGDAAVKKFTRQFDKAAIS--NMVV
SEDEFNTAQEQLDAKLKAAILSAKVNIETFHKTQ-LTAPEVIETMPGVQCWRKSVGIEKV
GLYIPG-GTAPLFSTILMLGVPAKLAGCKEIILCSPPDANGQLNPAILFAAKAVGITKVF
KVGGVQAIGAMAYGTETIPAVSKIFGPGNQYVTCAKQLVQQD--GLAIDMPAGPSEVAVY
ADESAHAAFVAADLLSQAEHGSDSQVVLVSCSQAVINSIEQEINKQVEALP-RKDIAGKA
LA-NSKLILVNNEAEAIDLLNEYAPEHLIICCNNP--MPIAEQIINAGSVFLGHYSPESV
GDYASGTNHTLPTNGYAKAYSGVSVDSFVKKITFQQLTQEGLQNISKTVIAMAEAEGLQA
HANAVKVRL---------------------------------------------------
------------------------------------------------------------
------------------------------------------------------------
------------------------------------------------------------
------------------------------------------------------------
------------------------------------------------------------
----
>Solitalea koreensis DSM 21342_HisD
----------------------------------------------------MLKKYNYK
DLGSEQIRLLVTRNADNAN-EIGARVESIIERVKSEGDKALFSYSEQFDKVSLN--KLFI
EFDEIEKLASKIDESEQKALEKAYYNIHKFHLAQ-ISEEAKVETTPGVTCWRETRAIEKV
GLYVPG-GSAVLPSTFLMLGIPAKIAGCKEIVVCSPPQKNGSINGYIAYCALMLGIKRIY
LIGGAQAVAAMALGTESIPKVDKIFGPGNQYVTKAKTIIQST-TDTAIDMPAGPSEVLVI
ADETTNPAFIAADLLAQAEHGTDSQAILVSTSNKIVEETIIELEKQLTLLP-RAEIAAKA
IA-NSYAIITENVDEAMQFSNEYAPEHLIIQTKDW--EQLVKKITNAGSVFLGEYTPESA
GDYASGTNHTLPTSGFARSYSGVSLESFLKKITFQHISKAGIKNLGPTVETLAELEGLKA
HANAVAIRMRD-------------------------------------------------
------------------------------------------------------------
------------------------------------------------------------
------------------------------------------------------------
------------------------------------------------------------
------------------------------------------------------------
----
>Sphingobacterium spiritivorum ATCC 33861_HisD
----------------------------------------------------MLKKYNYS
QLSSQDIADLVDRNTDPSS-AIQDTVLHIIDEVRRHGDRALVDYAHQFDKVKLD--KLYL
DADDIDELAFTINREQQRALEIAFQNIHKFHSYQ-LKRERVVETMPGVKCWREPRPIEKV
GLYIPG-GSAVLPSTLLMLGVPARIAGCKEIVVCSPPQASGKINGFVAYCLKLLNIKRIY
LVGGAQAVAAMAFGTESIPKVDKIFGPGNQFVTKAKSMLQGM-TNVSIDMPAGPSEVLVL
ADETANPAYIAADLLAQAEHGVDSQAVLVATSDTLIDEVNKQLDEQLAVLP-RKEMAQKA
LE-NSYAILVSDLTEGMKFSNAYAPEHLIIESDQW--KSMSNQILNAGSVFLGHLTPESA
GDYASGTNHTLPTSGYARSYSGVSVDSFVKKITFQHISEEGLLQIGSTVEILAELEGLHA
HKNAVSIRKG--------------------------------------------------
------------------------------------------------------------
------------------------------------------------------------
------------------------------------------------------------
------------------------------------------------------------
------------------------------------------------------------
----
>Pedobacter psychrophilus CCM  8644_HisD
-----------------------------------------------------MKIYNYQ
NLSKADIQKLISRNVDSGN-EIREKVQQIIAEVKTNGDAALKNFALQFDKVELP--SLFI
EKNKIDQLANGISEEVKQAINVAYSNIKKFHESQ-ISKEQKLETTTGVTCWRESRAIERV
GLYIPG-GTAVLPSTFLMLGIPAKIAGCKEIVVCSPPQKSGEVNGYLAYVAQLLEIDKIY
LVGGAQAVAAMAYGTESIPKVDKIFGPGNQYVTMAKTLVQST-TNTAIDMPAGPSEVLVI
ADETANPVFVAADLLAQCEHGVDSQAVLVSTSKKIIDQTLTELDKQLEILP-RKEIAAKA
IE-NSYSVLVKDLEEAMIFSNENAPEHLILATDSW--KTITDKIINAGSVFAGNLTPESA
GDYASGTNHTLPTSAYARSYSGVSLDSFIKKITFQHINEMGIKNLGPTIETLAEIEGLQA
HKNAVSLRLAEIKE----------------------------------------------
------------------------------------------------------------
------------------------------------------------------------
------------------------------------------------------------
------------------------------------------------------------
------------------------------------------------------------
----
>Arcticibacter svalbardensis MN12-7_HisD
------------------------------------------------------------
-----------MRNADADN-SITEQVEQIISMVKSRGDEALFELAERFDGVKLD--QLFI
GQEEIIGIASTIGTEQKAAIDTAFKNISAFHRSQ-FQQEKPVETMPGVTCWREARAIERV
GLYIPG-GSAVLPSTFLMLGIPARIAGCQDIVVCSPPQKDGRVNVYLAYVAVLLQINRIF
LVGGAQAVAAMAYGTASIAKTDKIFGPGNQYVTKAKTIIQSS-TQTAIDMPAGPSEVLVI
ADEQANIEFVAADLLAQAEHGPDSQAILVATSQSIIDQTNLALERQMQVLP-RSKIAYQA
IH-NSYAVLTTDLNEAIAFSNLYAPEHLILATRDW--KALIPAVKNAGSVFLGNLTPESA
GDYASGTNHTLPTSAYARSFSGVSLDSFIKKITFQHISPEGIQHIGHTVEVLAELEGLQG
HKNAMTLRMNQEDKPA--------------------------------------------
------------------------------------------------------------
------------------------------------------------------------
------------------------------------------------------------
------------------------------------------------------------
------------------------------------------------------------
----
>Mucilaginibacter mallensis MP1X4_HisD
-----------------------------------------------------MKTYKYS
DLSKANISKLVQRNVDPAH-EVRDAVEEILAKVKLHGDKALYDYALKFEKVVLD--KLYL
TKSELSEIAEGVSVEQKTALDTAYNNIYKFHQTQ-LKTEDKVETMPGVTCWREVRAIEKV
GLYIPG-GTAVLPSTFLMLGIPARIAGCSEIVVCTPPQKNGKVNPFIAYVALLLDIDTVY
LTGGAQAIAAMAYGTKTITKTDKIFGPGNQFVTKAKTIVQST-TTTAIDMPAGPSEVLVI
ADETANPVYIAADLLAQAEHGVDSQSILVTTSAQIAEQTIAELKKQLPVLP-RAEIAGKA
ID-NSYIVITNTLDEAMQFSNEYAPEHLILATENW--KNITDKIVNAGSVFLGNLTPESA
GDYASGTNHTLPTSSFAKAYSGVSVDSFVKKITFQHLSREGVKNIGRTVEVLAELEGLQA
HKNAVSVRLEKQ------------------------------------------------
------------------------------------------------------------
------------------------------------------------------------
------------------------------------------------------------
------------------------------------------------------------
------------------------------------------------------------
----
>Pedobacter insulae DSM 18684_HisD
-----------------------------------------------------MKLYNYK
DLTQQKVKELCSRKVEDDN-LVFSTVKDIVNAVKNGGDTTLLSYAEQFDKVKLS--SLFI
GKAELAELAHQTPESVKNAIDIAYQNIYKFHETQ-LQVEAKVETMPGVNCWRETRAIEKV
GLYIPG-GTAVLPSTFLMLGIPAKIAGCKEIVVCSPPQNDGKINCYIAYVSTLLDIEKVY
LVGGAQAVSAMAFGTQTIPQVDKIFGPGNRYVTEAKKMVQN---TVSIDMPAGPSEVLII
ADETANAAFVAADLLAQAEHGSDSQAILVSTSQQIIEEVIMEVEKQIIELP-RKDMAARA
MA-NSYIVFAETVTQAMDFSNTYAPEHLILACNDF--EPLIPFIINAGSVFLGNLTPESA
GDYASGTNHTLPTSGFARAYSGVSVDTFLKKITFQHLSAQGLHHIGPTVEVLAAAEGLQA
HKNAITIRLKENKN----------------------------------------------
------------------------------------------------------------
------------------------------------------------------------
------------------------------------------------------------
------------------------------------------------------------
------------------------------------------------------------
----
>Pedobacter heparinus DSM 2366_HisD
-----------------------------------------------------MKIYSYK
DLTKQEVEEICLRQLEDDV-NIQERVKSIVERVKMEGDKALFDYALSFDQIRLE--ELFI
DQQEIMTIAATIPAEAKAAIDTAYQNIKTFHASQ-LLQEDKVETMPGVTCWRETRAIERV
GLYIPG-GTAVLPSTFLMLGIPAVLAGCKEIVVCSPPQKDGKTNCYLAYVATLLGIERIY
LVGGAQAVAAMAYGTASVPKVDKVFGPGNRYVTQAKQLIQGN-TMTAIDMPAGPSEVLVL
ADETAIPSYIASDLLAQAEHGIDSQTILVATSSKIIDETMEQLALQLQVLP-RAAFATKA
IE-NSYSVLVNDLEEGMKFSNVYAPEHLILATDNC--ERLIPLISNAGSVFLGNLTPESA
GDYASGTNHTLPTSGYARAYSGVSMDSFMKKITFQHITTQGLRHIGNTVEVLAAAEGLDA
HKNAVSIRLKSLD-----------------------------------------------
------------------------------------------------------------
------------------------------------------------------------
------------------------------------------------------------
------------------------------------------------------------
------------------------------------------------------------
----
>Microscilla marina ATCC 23134_HisD1
----------------------------------------------------MKNIIKNP
ARSQWG--ELCTRAVIQAD-VIEEQVQAILDKVAKEGDAALKFFNEKFDQSKVD--ALAV
SPEEIAQASTALSEELKQAIRQAYHNIKVFHEAQ-KEPLKKIETIEGVTCWRKSVPIDKV
GLYIPG-GTAPLFSTVLMLGAPAQIAGCPQAILCSPPNAEGKIHPAILFAADLVGIRQIY
KVGGAQAIAAMGYGTETIAQTYKIFGPGNQYVTTAKTLLAKS--GMAIDMPAGPSELAVI
ADDACVPAFVAADLLSQAEHGADSQVVLIATNSQVAEKVMKEVEKQVATLP-RRDIAEKA
LK-NSKAIVFDQLAEAIAFSNFYAPEHLIIATQDF--EQVAEQVTNAGSVFLGNFTPESA
GDYASGTNHTLPTNSFARAFSGVSLDSFYKKITFQHLTKPGLQSIAQTIETMATAESLTA
HQRAVSIRFE--------------------------------------------------
------------------------------------------------------------
------------------------------------------------------------
------------------------------------------------------------
------------------------------------------------------------
------------------------------------------------------------
----
>Microscilla marina ATCC 23134_HisD2
-----------------------------------------------------MEKIIYP
HKEDWS--KLQERTFETYE-ALEKAVRPILRRVQREGDKALRSFVFKYDRVRIK--RFQL
TPEELAEASNHVSDELKEAINVAKYNIATFHLTQ-TKAVKKIETTEGVFSWQKNVPIAKV
GLYVPSTGDAPLYSHILMMGILANIAGCKEIILCSAANHEGRIHPIILYTAHLLNIKKVY
RVGGVQAIAAMAYGTETIPKVDKIFGPSNEYVSTAKQLVSKN--DVAIDMPVGPSELCYV
ADQSTNPVYAAADILAHAEQSSHNQLVVLTNAEEVADKIQAEVDKQLNELPLKKEVAKEV
FK-NAKIIVFKSNVESIAFANEYAPENLVLAIDNA--EAVGDRITNASSIHLGHLTPPAV
GYYAAGPNHILPSNGFARSYSGLSVDSFVKKINFQQVTPLGLQNVGSTVATMSEAEELLG
RKNSIIKRLELLD-----------------------------------------------
------------------------------------------------------------
------------------------------------------------------------
------------------------------------------------------------
------------------------------------------------------------
------------------------------------------------------------
----
>Cesiribacter andamanensis AMV16_HisD
-----------------------------------------------------MEIVMNP
PREEWN--KLVQRPGVNLK-KVRKIVKPIMKKVERNGDSALLKFALEFDLVHLD--DLQV
SAKEIKAAADEVEDELKQAIEQALHNIELFHKAQ-QVPPLSLEVMPGVRCMRKSVPIERV
GLYVPG-GTAPLFSTVLMLGIPARIAGCREVVLCTPPNRSGRVHPAILYTASLLGISKIY
KTGGAQAIAAMMYGTETIPRVDKIFGPGNQYVTAAKLVAAQK--GIAIDMPAGPSEVAIL
ADASANPAFIAADLLSQAEHGADSQVLLVTADLELAQAVNDELSKQLEDLP-RAKMAEAA
LA-ASRVVILKKQKDAMEFLNLYAAEHLILAVKNA--SEVAEMVINAGSVFLGHYTPESV
GDYASGTNHTLPTSGFARAYSGVSLDSFLKKITFQELSPEGIVRLGPVVQAMAEAEHLHA
HAHAVTVRLNALTENV--------------------------------------------
------------------------------------------------------------
------------------------------------------------------------
------------------------------------------------------------
------------------------------------------------------------
------------------------------------------------------------
----
>Reichenbachiella agariperforans DSM 26134_HisD
-----------------------------------------------------MIVSLYP
KKSEWA--ALTQRPVLEQQ-NLQSTVDGVFDAIKTNGDQAVLSFTERFDKAQLS--SSVV
SDQEIKAAQQRISDELKAAIQLAAQNIETFHAAQ-KPGRVEVETAPGVVCWQEAKGIQKV
GIYIPG-GTAPLFSTVLMLAIPATIAGCDEIVLCTPPGSDGSVNPAILFAAQYAGVKQVY
KVGGIQAIGAMTFGTESIPKVDKIFGPGNQYVTAAKQRAAQL--GVAIDMPAGPSELLVM
ADETAVPAFVVSDLLSQAEHGIDSQVICVIKSESQVRAIQSELEAQLAVLP-RKEIAQKA
IA-NSKIICIAEDQDCVDFINEYAPEHYILCVQNE--DFYLDQVRNAGSVFIGNYTPESA
GDYASGTNHTLPTNGYAKSYSGVNLDSFMKKITFQRITATGIQNIGPAIEHMAAAELLDA
HKNAVTVRLDYLKTRGE-------------------------------------------
------------------------------------------------------------
------------------------------------------------------------
------------------------------------------------------------
------------------------------------------------------------
------------------------------------------------------------
----
>Roseivirga ehrenbergii KMM 6017_HisD
-----------------------------------------------------MIVSINP
KREERE--ALLKRPTMELE-TIEAIVKPVMEAVKADGDQALIDFTKKFDGVEIT--NFEV
SSAEIDAAVGLVPEELKAAIRIAKQNIETFHIAQ-KGEVLKVETMPGVNCYRKSVAIEKV
GLYIPG-GTAPLFSTVLMLAVPAKIAGCKEIVLCTPPDKNGNVNPAILFTAQLVGVTKIY
KVGGAQAIAALTFGTTTIPKVNKIFGPGNQFVTAAKQLSTKY--GLAIDMPAGPSEVAVY
ADETAIPAFVAADLLSQAEHGADSQVVLVASSEEIVNAVQQEVQTQLLALP-RADLASKA
LE-NSVSIVLENRDQAIDLLNEYGAEHLILCVEKP--WEVADQIINAGSVFIGNYTPESA
GDYASGTNHTLPTNGYAKMYSGVSLDSYVKKITYQEITKEGLKNLGPVVEIMAEAELLEA
HKNAVTLRLKSLNNV---------------------------------------------
------------------------------------------------------------
------------------------------------------------------------
------------------------------------------------------------
------------------------------------------------------------
------------------------------------------------------------
----
>Marivirga tractuosa DSM 4126_HisD
-----------------------------------------------------MKDYTYP
KRESWE--KLLKRPTESLS-DIRKVVQPIMEEVQSNGDQALKAYTKKFDGIELG--KLLV
TREEIKTASSKVSDELKESIKIAHDNIFKFHAAQ-KIAPLKIETMPGVICERKSVAIPKV
GLYIPG-GTAPLFSTVLMLAIPAKIAGCKEIVLCSPPNKEGNIHPAILYAAEVAGITQIF
KVGGAQAIAALAYGTESIPKVDKIFGPGNQYVTAAKQLASLE--AVAIDMPAGPSEVLVY
ADEDADPAFISADLLSQAEHGVDSQVIFVTTSTEMLNALQKEIYHQLSELP-RWEIADRC
LQ-NSAVFILKDEKECIDLINLYAPEHLILLSKNA--RNIADKIENAGSIFLGYYTPESA
GDYASGTNHTLPTNGAARAYSGVSLDSFVKNITYQEITAEGLKNLGPHVEIMAEAESLIA
HKNAVTVRLNKLKK----------------------------------------------
------------------------------------------------------------
------------------------------------------------------------
------------------------------------------------------------
------------------------------------------------------------
------------------------------------------------------------
----
>Cyclobacterium marinum DSM 745_HisD
-----------------------------------------------------MKILVNP
SKKSWK--KELARPVQKTK-DIEKIVKPIMKKVKRQGDKALRKFAFEYDHVEIE--SIVV
DPSEIENSGKHVDKTLKSAIKTAKSNIEKFHKLQ-ETPDLSTEIMDGVTCMRRSVAIQKV
GLYVPG-GTAPLFSTVLMLGIPAKLAGCQEIVLCTPPGPKGQVHPAILYAAKLIGITKVI
KAGGAQAIAALAYGTESVPNVDKIFGPGNQYVTAAKQLAAKK--GVAIDMPAGPSEVLVY
ADKTAIPAFVAADLLSQAEHGADSQVVLVCPSETIVNKVMEQVDQQLKELP-RQKTAEKA
LK-NSLAVVIDKMETALELINEYAPEHLIINVENE--DKAVAGIVNAGSVFIGNYTPESA
GDYASGTNHTLPTNGYARSFSGVSLDSFVKKITYQKITEQGLKELGPVIEVMAENEQLMA
HKQAVSIRLNYRKKDK--------------------------------------------
------------------------------------------------------------
------------------------------------------------------------
------------------------------------------------------------
------------------------------------------------------------
------------------------------------------------------------
----
>Belliella baltica DSM 15883_HisD
-----------------------------------------------------MKILVNP
VKGEWK--SELARPVQKSK-DIEKIVKPIMRKVKRQGDKALKKFALEYDHVTIK--NLLA
SREEISAAKALVSEDLQKAILQAKENIDKFHEAQ-QSPDLVMDTMEGVTCMRKTVGIQKV
GLYIPG-GTAPLFSTVLMLGIPANIAGCEEIVLCTPPNKEGNIHPAILYTADLIGIDKIV
KVGGAQAVAAMTYGTESVPAVDKIFGPGNQYVTAAKQLAVKK--GVAIDMPAGPSEVLVY
ADESAIPAFVASDLLSQAEHGVDSQVILVASSEKVAQKVMQEVDLQVEKLS-RKEIAKKA
LG-NSVAVVINNQDKAIDLINEYAPEHLIICVKEEDEEEVVNRIKNAGSVFIGNFTPESA
GDYASGTNHTLPTYGYARNYSGVSLDSFTKKITYQKITAKGIQNIGPTIEIMAENELLEA
HKNAVTIRLNYLKENS--------------------------------------------
------------------------------------------------------------
------------------------------------------------------------
------------------------------------------------------------
------------------------------------------------------------
------------------------------------------------------------
----
>Algoriphagus ratkowskyi DSM 22686_HisD
-----------------------------------------------------MKILDNP
SKETWA--KKLARPTFKTK-QINKIVKPILRKVKRNGDKALFKFALEYDHVELE--SLFP
TELEIQSAAAAISPELKEAIQVAKTNIERFHRAQ-ETPELVDEVMPGVVCSRKSVPIQKV
GLYIPG-GTAPLFSTVLMLGIPAILAGCKEIVLCSPPNKEGKIHPAILYTASLVGITKIV
KAGGAQAIAAMTFGTESVPKVDKIFGPGNQFVTAAKQTATKH--GVAIDMPAGPSELLVY
ADNSANAAFVAADLLSQAEHGVDSQVILVTDSEQFAKQVIIEIEEQLEDLP-RKDIAKKA
LS-NSRAVLMNSAEKAIELINFYAPEHLIISVREE--ESAVNSIYNAGSVFIGNFTPESA
GDYASGTNHTLPTYGYARNYSGVSLDSFVKKITYQKISPEGLKNLGPTIEIMAENELLDG
HKNAVSIRLNYLKNQKK-------------------------------------------
------------------------------------------------------------
------------------------------------------------------------
------------------------------------------------------------
------------------------------------------------------------
------------------------------------------------------------
----
>Algoriphagus hitonicola DSM 19315_HisD
-----------------------------------------------------MNILVNP
APSSWK--KELARPVFKTK-DINKIVKPILRKVKRNGDKALYKFAHEYDHVDLD--SLLV
GEEEIKVATAALDPILRTAIETAKKNIERFHQAQ-SSPELVEEVMPGVICRRKNVPVQRV
GLYIPG-GTAPLFSTVLMLGIPAKIAGCQEIVLCTPPNREGKVHPAILFTAQLIGIHKIV
KAGGAQAIAALTFGTESVPQVDKIFGPGNQFVTAAKQLATKY--GVAIDMPAGPSEVLVY
ADDSAIPSFVAADLLSQAEHGVDSQVVLVTHSEKFAKKVLKEVNKQLENLS-RKDIAKKA
LN-NSVAVVLETQQDALALINDYAPEHLIIAVKNE--EEVVAGIINAGSVFIGNYTPESA
GDYASGTNHTLPTYGYARNYSGVSLDSFVKKITYQKISAEGLKNLGPTVEIMAENELLDA
HKNAVTIRLNYLKENNL-------------------------------------------
------------------------------------------------------------
------------------------------------------------------------
------------------------------------------------------------
------------------------------------------------------------
------------------------------------------------------------
----
>Flexibacter flexilis DSM 6793_HisD
-----------------------------------------------------MELITNP
QPLQWP--TLLKRPIFDNA-EIQQRVMPILQEVAKRGDEAIRHYTQLFDKVTLN--AFQV
SEEEMAEAQRLVPETLQQAIAQAKRNIELFHTAQ-YDAEKQIETMPDVICWRKSVGIEKV
GLYIPG-GTAPLFSTVLMLGVPAQIAGCQEIILCTPADQYGKVNPAILFTAHLVGIQKIY
KIGGAQAIAAMAYGTATIPKVHKIFGPGNQYVTAAKQLVSQT--GTAIDMPAGPSEVLII
ADHTANAKFVAADLLSQAEHGTDSQVILLTTHAPLANAVNAEIARQLETLP-RKSIAEKA
LE-NSKIIVLPDTETAMAMSNVYAPEHLILAVEDP--DALGEKVINAGSVFLGHYTPESA
GDYASGTNHTLPTNGYAKAYSGVSLDSFVRKITFQHISKQGLKNIGLTISTMAEAEQLRA
HAAAVYVRLEE-------------------------------------------------
------------------------------------------------------------
------------------------------------------------------------
------------------------------------------------------------
------------------------------------------------------------
------------------------------------------------------------
----
>Rufibacter tibetensis 1351_HisD
-----------------------------------------------------MKTYLYP
KQEEWA--ALTQRPVQKLD-QLRAGVQQTFDLVQQSGDAALIELAAKFDKAALQ--SVWV
TDEEVAAAIPQVSEELKEAIELAYSNIMRFHEAQ-REPVQRVETMSGVTCWRKSVGIQKV
GLYIPG-GSAPLFSTLLMLGVPAQIAGCREIILATPPSADGSINATILYTANKLGIKRIL
KAGGAQAIAAMAFGTQTVPAVDKIFGPGNQYVTAAKQMVTQM--GVAIDMPAGPSEVLVI
ADDSADADFVAADLLSQAEHGPDSQVVFVSNSENLLKNVQAAVVDQVAKLP-RQTVAEQA
LN-NSIGVVLSTLEDALAFSNLYAPEHLILSVDAP--EVLAGQVTQAGSVFMGHFSPESV
GDYASGTNHTLPTNGYARNYSGVSLDSFVKKITFQQLTRESLERIGPAVEIMAEAEGLHA
HKNAVTIRLTKK------------------------------------------------
------------------------------------------------------------
------------------------------------------------------------
------------------------------------------------------------
------------------------------------------------------------
------------------------------------------------------------
----
>Pontibacter actiniarum DSM 19842_HisD
-----------------------------------------------------MRKLIQP
ARETWA--DLVKRPTKNLE-DLEPGILETFKLVKEQGDAALLQLAEKYDGVKLE--SLLV
TAQEIAEAESQVPQELKEAILQAYSNIQLFHTQQ-AEPVKQVETMFGVTCWRKSVPIDRV
GLYIPG-GTAPLFSTLLMLGVPARIAGCKELVLCTPPSRDGNIHPAILYTASLLGVTRIV
KSGGAQAVAAMAFGTESVPAVYKIFGPGNQYVTVAKQLVSKA--GVAIDLPAGPSEVLVM
ADESATPAFVAADLLSQAEHGADSQVVLLTTSEEVLQEVEQELQAQLEVLP-RKEFAAKA
LD-KSVGIVLASADEMLAFSNLYAPEHLILSVADF--EELLDGITNAGSVFLGHFSPESA
GDYASGTNHTLPTNGYARAYSGVSLDSFVKKITFQYITREGLQNIGKTIETMAEAEGLEA
HKNAVSIRLKELNRV---------------------------------------------
------------------------------------------------------------
------------------------------------------------------------
------------------------------------------------------------
------------------------------------------------------------
------------------------------------------------------------
----
>Hymenobacter roseosalivarius DSM 11622_HisD
-----------------------------------------------------MQLIRYP
DMAGWP--ALQQRAAAGEARELEERVATIFAEVRERGDEALREYTARFDGVTLS--DLRV
RPEEMAGAAALVPAALQAAIRQAHANLEKFHQLQ-RPVEERIETMPGVECWRRAVPVQRV
GLYIPG-GSAPLFSTLLMLGVPARLAECPDIVLCTPPAPDGSVNPIILFTAQLLGITTII
KAGGAQAIAALSGGTESVPGVDKIFGPGNRYVTAAKQLATRY--GVAIDMPAGPSEVLVI
ADETANPAFVAADLLSQAEHGPDSQVILLTTSDALLVAVTQEVERQLATLP-RREVAALA
LR-ESRAILLRTPEEMLFFSNQYAPEHLILALEEA--EVFSVGVTSAGSVFLGHLTPEAA
GDYASGTNHTLPTNGYARNYSGVSLDSFLKKITFQRLTPEGLRNVGPVVETMAEAEGLHA
HARAVTLRLESLGN----------------------------------------------
------------------------------------------------------------
------------------------------------------------------------
------------------------------------------------------------
------------------------------------------------------------
------------------------------------------------------------
----
>Cytophaga hutchinsonii ATCC 33406_HisD
-----------------------------------------------------MKVYKYP
AASDWS--SLLKRPVMEAA-ELEGRVLAILKEVQERGDAALIDFALKFDGAAPK--SLLA
TDAEIAEAKVLVSEELKAAIQVAKTNIEKFHTAQ-KEVQISVETMPGVNCWRKSLPIEKV
GLYIPG-GTAPLFSTILMLGVPATIAGCSQLVLCTPPNKEGKIHPAILYTANLLGIKTIV
KAGGAQGIAAMAFGTASVPKVYKIFGPGNQYVTTAKQLVTKY--GVAIDMPAGPSEVAVI
ADKQANAAFVAADLLSQAEHGADSQVVLISDSEDMINRVQTEVDAQLEKLS-RKDLAAKA
LD-NSKAFLVKDMNEAMAMSNLYAPEHLILQVEDL--DNLVAKVVNAGSVFIGPYTPESA
GDYASGTNHTLPTNGYATAYAGVSLDSFIRKVTFQKITKEGLQKIGPVIETMAAAEMLDA
HKNAVTLRLKEINK----------------------------------------------
------------------------------------------------------------
------------------------------------------------------------
------------------------------------------------------------
------------------------------------------------------------
------------------------------------------------------------
----
>Siphonobacter aquaeclarae DSM 21668_HisD
-----------------------------------------------------MQLIRYP
DPSAWD--TLLARPVQQMA-EIEQRVAPILEQVRSRGDAALREYALQFDNILLD--RLDV
PMELVEVAERQLSDDLKAAIQQAYSNIAAFHAAQ-RQPVEKIETTPGVTCWRKSVGIEKV
GIYIPG-GTAPLFSTVLMLGIPAKLAGCREIVLCSPSQ-----HPAILYAAKLVGVTKVY
RVGGAQAIAAMAYGTESIPQVYKIFGPGNQYVTAAKMLVAKE--GIAIDMPAGPSEVAVF
ADDTAHPAFVAADLLSQAEHGRDSQVVLVSTDERILTETIAEVEKQVRELP-REEHANGA
LQ-HSRAILVDSREEAVDLLNAYAAEHLILSVRDA--EALVDEITNAGSIFLGHYTPESA
GDYASGTNHTLPTNGYARAYSGVSLDSFVKKITVQSISEEGLKNLGPAIMAMAEAESLTA
HKRAVEVRLASLEG----------------------------------------------
------------------------------------------------------------
------------------------------------------------------------
------------------------------------------------------------
------------------------------------------------------------
------------------------------------------------------------
----
>Leadbetterella byssophila DSM 17132_HisD
-----------------------------------------------------MEIFKYP
NEEEIQ--RIIRRPVLDTA-EIEKKVEPILLAVQKEGDYALRRFALEFDNVMMD--DFSV
SKETVEEAIQNLDPALKNAIDYAYENIKKFHEVQ-LKVEDPVETRPGVKCWRKSVGIEKV
GIYIPG-GTAPLFSTVLMLGIPAQLAGCKEVVLCSPAS-----HPAIYYCAQKCGVTKIF
KVGGAQAIAAMAFGTESIPQVSKIFGPGNQFVTAAKQAVTRY--GIAIDMPAGPSEVAVL
ADETANPSFIAADLLSQAEHGVDSQVVLVTTSEAILAQVKAEVELQVSLLP-RKDMADGA
LS-HSRLVVVKDKEEAMSLSNRYAPEHLILAISDP--LEWADKVLNAGSVFLGHYTPESC
GDYASGTNHTLPTNGFAKAYSGVSVDSFVKKITFQEISREGLENIGPHVMQMAKAEALEA
HSFAVQVRLEA-------------------------------------------------
------------------------------------------------------------
------------------------------------------------------------
------------------------------------------------------------
------------------------------------------------------------
------------------------------------------------------------
----
>Dyadobacter fermentans DSM 18053_HisD
-----------------------------------------------------MNIIPFP
EREQWP--ALLARPVLEAR-DIEARVQPVLEQVKNEGDAGIKALALKFDKIELT--DLAF
SEKDIAEAGDKLDDALKAAIGQAYENICKFHKGQ-LQAPEKVETMPGVTCWRKSVGIEKV
GIYIPG-GSAPLFSTVLMLGIPAQIAGCKEVVLCTPSD-----HPAILYAAKLVGVTKAF
RIGGAQAIAAMAYGTESVPKVYKIFGPGNQYVTTAKMLVSKE--GVAIDMPAGPSEVAIF
ADDTALPCFVAADLLSQAEHGADSQVLLVSTSKKLLASVNIALAEQLEALP-RKDLAAQA
MA-NSKAILVETGDEAIEMLNQYAAEHLILSIANA--EAVTEKIYNAGSIFLGNYTPESC
GDYASGTNHTLPTNGYARAYSGVSVDSFVKKITVQHITEEGIRNIGPVVEAMAEAESLDA
HKKAVTIRLKSLL-----------------------------------------------
------------------------------------------------------------
------------------------------------------------------------
------------------------------------------------------------
------------------------------------------------------------
------------------------------------------------------------
----
>Spirosoma linguale DSM 74_HisD
-----------------------------------------------------MNIIPFP
DRAEWP--ALLARPVQSTQ-QIEAVVAPILAQVRAGGDAALVELAQKFDKVDLSAEGMEV
PASELDAAERQLSDTLKEAIRQAYQNIRLFHERQ-KQPIEKVETMPGVVCWRKSVGIEKV
GLYIPG-GTAPLFSTVLMLGIPAQLAGCREVVLCTPSN-----HPAIYFAAKLVGITKVF
RIGGAQAIAAMAYGTESVPQVYKIFGPGNQYVTAAKMLVAKE--GMAIDMPAGPSEVAVY
ADDSAVPSFVAADLLSQAEHGADSQVLLVSTSKKLVSMVNLVLPTQLSKLP-RRELAAKA
LE-NSKAILVDTEADAIDLLNAYAAEHLILSVENA--EAVAEKIINAGSIFLGNYTPESA
GDYASGTNHTLPTNGFARAYSGVSLDSFVKKITIQHITPEGIQNLGPVVEAMAEAESLDA
HKRAVSLRMASLSEVNPV------------------------------------------
------------------------------------------------------------
------------------------------------------------------------
------------------------------------------------------------
------------------------------------------------------------
------------------------------------------------------------
----
>Odoribacter splanchnicus DSM 20712_HisD
-----------------------------------------------------MERIINP
VRERWV--DLLKRPRMENA-DLQKICKAIFAEVLKDGDKALVKYTWFFDQAKVE--RLQV
AEAEFREAEREVSNDLKRAITEARQNIEAFHTLQ-LTGRNEYVNPKGFRCWQETRGIGKV
GLYIPG-GSAPLFSTVLMLAVPARIAGCEEIVLCTPPDRSGRVHPAILWTARQCGVDKVF
KVGGIQAIGAMTFGTESVPKVYKIFGPGNQYVTAAKQLACNY--GTAIDMPAGPSEVIVI
ADRSADPRFVAADLLSQAEHGPDSQVILLTTDSCLVDWVQKEIESQLAVLP-RKTIASKA
LE-NSKAIVLENVDECLELANEYAPEHLILSVENY--LDSIPQIKNAGSVFLGNYSPESA
GDYASGTNHTLPTHGYAKAYSGVNVDAFVKKITFQEITREGLLDLAPTIGVMAEHELLYA
HRRAVEIRKEGGKEKSEKSKRLEVGSEREGQ-----------------------------
------------------------------------------------------------
------------------------------------------------------------
------------------------------------------------------------
------------------------------------------------------------
------------------------------------------------------------
----
>Draconibacterium orientale FH5T_HisD
-----------------------------------------------------MKTYINP
GENTWT--DILKRPLFDVS-ELHERVQNILTEIREQGDEKLREYTERFDGVKLY--NFEV
SPEEIAKAEAAIDQDLKDAIALAAENIQAFHSAQ-MPEVKKMETRTGVICWQKPVAIEKV
GLYIPG-GTAPLFSTVLMLALPAKIAGCKQIVLCSPPDKNGEIHPAILYAAKVAGVTQIY
KLGGVQAIGAMAYGTETVPKTYKIFGPGNQYVTAAKQLVSMN--QVSIDMPAGPSEVLVV
ADETSNPAFVASDLLSQAEHGADSQVVLVTNNENTLKEVVAEVDAQVAQLP-RKELAEKA
LS-NSVLIVVSDDAERVDLINEYAPEHLIISTKSY--MELAEKITNAGSVFLGEFTPESA
GDYASGTNHTLPTNGWARSYSGVNLDSFLKKITFQEINKEGLLAIGPAIEKMAATEQLEA
HKNAVTLRLKYLT-----------------------------------------------
------------------------------------------------------------
------------------------------------------------------------
------------------------------------------------------------
------------------------------------------------------------
------------------------------------------------------------
----
>Thermophagus xiamenensis DSM 19012_HisD
-----------------------------------------------------MQIFTYP
ESSQWV--QLTQRAIVDQQ-EVMEKVKPILQAVKQHKDKALQELTAQFDGIELS--NFEV
TEEEIKQGCLDVDSQLKGAINSARINIRHFHESQ-QLPIKKIETTPGVQCWQRSTPIEKV
GLYIPG-GSAPLFSTVLMLAIPATIAGCKEIVLCSPPDKEGKIHPAILFAAHLTGVTKIF
KVGGAQAIAAMAYGTETIPKVDKIFGPGNSFVTAAKQLVTLD--GIAIDLPAGPSEVAVM
ADESAHPEFVASDLLSQAEHGPDSQSILITDSEQLANDVTIAINEQLKSLP-RIYTAKKA
LE-NSRIILLSNLDEMIDFSNLYAPEHLILAVRNP--NYVAEKITNAGSVFLGHFTPESA
GDYASGTNHTLPTYGYARAYSGVNLDSFCKKITFQEITKDGLKKLGPIIETMAEAEQLEA
HKMAISVRLNKI------------------------------------------------
------------------------------------------------------------
------------------------------------------------------------
------------------------------------------------------------
------------------------------------------------------------
------------------------------------------------------------
----
>Paludibacter propionicigenes WB4_HisD
-----------------------------------------------------MQVIKYP
SREDWA--TILARPTFDST-SLFDTVQKVLDDVRSHGDNAVKKYTEQFDKVTLD--NIEV
SKEEIAEAEKLVSTDLKQAIEMARRNIWKFHSEQ-QHDLPEIQTSPGVYCWQKAIAIQKV
GLYVPG-GTAPLFSTVLMLGIPAQIAECNEVVLCTPPNKEGKIHPAVLYAAKVAGVHRIF
KIGGTQAIAAMAYGTESVPKVYKIFGPGNQYVTAAKQLVSLK--DVAIDMPAGPSEVEVI
IDETANPAFVAADLLSQAEHGVDSQSILITVSERQVEPVLEQIELQLEQLP-RKEFARKA
LE-NSKIIVLKTLEEAVEMTNEYAPEHLIISTRYY--MGVAANIINAGSVFLGNYTPESA
GDYASGTNHTLPTNGYAKAYNGVNLDSYVRKVTFQQITQEGLTNLSNAIILMAENEELMA
HSNAVKVRLNEEKPVEERYSSHRR------------------------------------
------------------------------------------------------------
------------------------------------------------------------
------------------------------------------------------------
------------------------------------------------------------
------------------------------------------------------------
----
>Parabacteroides distasonis ATCC 8503_HisD
-----------------------------------------------------MEIIKYP
GREEWS--SLIKRPALDVT-TLFDTVRTVLDEVREQGDIAVKAYEEKFDKVQLS--SLQV
SEEEMREADALVAEDLKQAIRTAKANIEKFHASQ-RFEGKKVETTPGVTCWQKAVAIEKV
GLYIPG-GTAPLFSTVLMLAVPARIAGCKEIVLCTPPNREGKVHPAILFAAEVAGVSKIF
KAGGIQAIAAMAYGTESVPKVYKIFGPGNQYVTAAKQLVSLK--EVAIDMPAGPSEVEVI
ADETANPDFIAADFLSQAEHGVDSQAILVTSSETIVKPVARAIQEQLDRLP-RKEITEKS
LA-HSRIIVLKDSREVVDFTNQYAPEHLIIQTSDY--TAIAERIENAGSVFMGPYTPESA
GDYASGTNHTLPTNGYAKAYSGVNLDSFIKKITFQEITSDGIRALGSTIQTMAANEQLDA
HRNAVTIRLNTI------------------------------------------------
------------------------------------------------------------
------------------------------------------------------------
------------------------------------------------------------
------------------------------------------------------------
------------------------------------------------------------
----
>Coprobacter fastidiosus NSB1_HisD
-----------------------------------------------------MEIIEYP
SRDDWN--KITERPHLNTL-ALHEKIRNILNEIRENGDCAIRSYTEQFQGVRLS--ELEV
QENEFAEAEKLLDKELKEAILTAKKNIAKFHASQ-AITPQKIETTEGVTCWQKAVGIERV
GLYIPG-GTAPLFSTVLMLAVPARIAGCREIIMCSPCNANENIHPAILFAARTAGVDRVF
KLGGVQAIGAMAYGTKSVPKVYKIFGPGNQYVTAAKQIVSLK--DVAIDMPAGPSEVEVI
ADSSSFPEFVASDFLSQAEHGADSQSILLTTEKSVIENVKQEIERQLEQLP-RKDLAKKS
LE-HSRLVLLNDWDEVIDLTNEYAPEHLIIQSSNY--QELSEKVINAGSVFLGPYTPESA
GDYASGTNHTLPTSGYAKAYSGVNLDSFIRKITFQEISRKGLQNLGNTIETMAANEMLDA
HKNAVSVRLAKINQ----------------------------------------------
------------------------------------------------------------
------------------------------------------------------------
------------------------------------------------------------
------------------------------------------------------------
------------------------------------------------------------
----
>Bacteroides vulgatus ATCC 8482_HisD
-----------------------------------------------------MKKIIYP
EKKDWM--EILRRPALNTD-TLRNTVKEVLDKVKTEGDKAVREYEERFDKVKLD--SLGV
TETEIAEAEKEVPIELKAAIMLAQKNIHTFHSSQ-RFEGKKVQTVPGVTCWQKAVAIEKV
GLYIPG-GTAPLFSTVLMLATPAQIAGCKEIVLCTPPDKEGKVHPAILYAAKLAGVNKIF
KAGGVQAIAAMAYGTESVPKVYKIFGPGNQYVTAAKQQVSLR--DVAIDMPAGPSEVEVL
ADETANPVFVAADLLSQAEHGVDSQAMLITTSEKLMKEVEYEVQRQLALLP-RWEIAEKS
LA-SSKLILVRDMDEAIALTNEYAPEHLIIETRDY--MEQAERIVNAGSVFLGSLTPESA
GDYASGTNHTLPTNGYAKAYSGVSLDSFIRKITFQEINGEGIQNIGPAIEVMAANEQLGA
HKNAVTVRLKTV------------------------------------------------
------------------------------------------------------------
------------------------------------------------------------
------------------------------------------------------------
------------------------------------------------------------
------------------------------------------------------------
----
>Bacteroides helcogenes P36-108_HisD
-----------------------------------------------------MIQITNP
DRSQWE--EILKRPVMNTE-NLFDTVRSIIEHVQAEGDHAILEYEEKFDRVTLA--SLAV
SDEELAEAEILVSEDLKAAIRLAKRNIEAFHVSQ-RFEGKKVETQSGIFCWQKAVAIEKV
GLYIPG-GTAPLFSTVLMLAVPAGIAGCREIVLCTPPGKDGKVHPAILFAAKVAGINHIV
KAGGVQAIAAMAYGTESVPKVYKIFGPGNQYVMAAKQLVSLR--DVAIDMPAGPSEVEVL
ADETANPVFVAADLLSQAEHGVDSQALLITTSARLRQMVKEEVERQLAVLP-RKEIAEKS
LA-GSKLIVVRDMAEAIELTNTYAPEHLIIEAADY--MSVAEKIVNAGSVFLGSLSPESA
GDYASGTNHTLPTNGYAKAYSGVSLDSFVRKITFQEICPEGMRNIGPSIEVMAASEHLDA
HKNAVTVRLKSL------------------------------------------------
------------------------------------------------------------
------------------------------------------------------------
------------------------------------------------------------
------------------------------------------------------------
------------------------------------------------------------
----
>Bacteroides fragilis NCTC 9343_HisD
-----------------------------------------------------MKLIKYP
DRSQWN--EILKRPVLETE-NLFDTVRNIINRVRAGGDRVVMEYEAVFDKAELT--SLAV
TSAEIEEAEKEVPIELKAAIYLAKRNIETFHSAQ-RFEGKKVDTMEGVTCWQKAVAIEKV
GLYIPG-GTAPLFSTVLMLAIPAKIAGCKEIVLCTPPDKNGKVHPAILFAARLAGVSKIF
KAGGVQAIAAMAYGTESIPKVYKIFGPGNQYVTAAKQLVSLR--DVAIDMPAGPSEVEVL
ADESANPVFVAADLLSQAEHGVDSQAMLVTTSEKLQTEVVYEVERQLGYLT-RRDIAEKS
LA-SSKLILVKDMEEALELTNAYAPEHLIIETKDY--MEVAGQIVNAGSVFLGAFSPESA
GDYASGTNHTLPTNGYAKAYSGVSLDSFIRKITFQEILPSGMSAIGPAIEVMAANEHLDA
HKNAVTVRLEEIRK----------------------------------------------
------------------------------------------------------------
------------------------------------------------------------
------------------------------------------------------------
------------------------------------------------------------
------------------------------------------------------------
----
>Paraprevotella clara YIT 11840_HisD
---------------------------------------------MSKRGGQQMNVIKYP
QKEEWD--ELLKRPVMNVD-TLRETVCRVLDDVKTGGDRAVMAYEKQFDHVELE--RLAV
TEEEMDEAERLVSPELKDALRLAHDNIGKFHASQ-RFETTKVEVRPGVTCWQKAVPIERV
GLYIPG-GTAPLFSTVLMLATPAKIAGCREIVLCTPPGRDGKVHPAILCAARVAGVNRIF
KAGGVQAIGAMAYGTESVPKVYKIFGPGNQYVMAAKQQVSLH--DVAIDMPAGPSEVEVL
ADAGSNPVFVAADLLSQAEHGVDSQVLLVTTDEALVGKVQDEVERQLAALP-RKEIAEQA
LA-HSKLVVVRDMDEALELTNRYAPEHLIIETADY--MQAAERVVNAGSVFLGSYTPESA
GDYASGTNHTLPTNGYATAYSGVNLDSYHRKITFQELTPQGVRAIGPAVELMAAGEHLDA
HRNAMTVRLESIKTEMK-------------------------------------------
------------------------------------------------------------
------------------------------------------------------------
------------------------------------------------------------
------------------------------------------------------------
------------------------------------------------------------
----
>Fluviicola taffensis DSM 16823_HisD
-----------------------------------------------------MKVLINP
SQLELT--LALNRPKLEST-NLESIISDIFTQVESDKDKALKALTLQFDQVSIT--DLAV
SKPEFDEANQLVSFELKEAIQVAAQNIERFHRSQ-ENKEYEVETSPGVVCWRKSLPIQRV
GLYVPG-GTAPLFSTVLMLGIPAKIAGSSIRYLCTPPNREGKIHPAILFAAKMAGIETVY
KVGGAQAIAAMSFGTESIPKADKIFGPGNQYVTAAKQYAQRL--GIAIDMPAGPSEVLVA
ADNSIPASFVAADLLAQAEHGTDSQVIFLSDQILFVDEVLTEIEKQLAILP-RAGIAREA
MK-ASTAIVVEAEN-WSEIINSYAPEHLIIMGKYE--ELVLKKVINAGSVFIGKNTAESF
GDYASGTNHTLPTSGFARSYSGVSLDSFVKKITYQKVSDEGIRNLAQTVITMAEAEELQG
HANAVKVRLEYASSIREQQTSDSVSKIQTFIRNDFRDVKSYSSARDEFEGLGEVFLDANE
NGLVTAYNRYPDPLQFELKSEISIAKNVPSENIFLGNGSDEVLDLIFRLTATPFLDSAAY
LNPSYGMYPVLAKVNGVRTIPINLDSKFNISVSEILSQANGSKLLVICNPNNPTGGIICK
TKILEIVKEFNGVVVIDEAYIDFCTSNSVVDEVNNYPNLIVVQTLSKAYGMAGLRIGMAI
ASSEWITALNSIKPPYNLSSLVQKTAINELKSINWKAIKTGIINERERLISFLKSNKKVI
EVFPTEANFILFRIPNATEIYNKLIKKGVIVRNRSTQYNCADTLRVSVGTKIENDKFIQM
MQKL
>Schleiferia thermophila DSM 21410_HisD
-----------------------------------------------------MNLVVNP
KREQWD--VLCKRASFDSH-DLSQIVKTIMEEVKTEGDKAVLRYTRKFDYPDAS--SLLV
SREMMSTAAGRIKQEVKEAIELAISNIDKFHQSQ-AEFVAKVETIPGVECWRRSVPIERV
GLYIPG-GTAPLFSTLIMLAVPAKIAGCKEIVVCTPPDKSGRIADEILYVSERLKLNQIR
ACGGAQAIAAMTFGTACIPRVDKIFGPGNQYVTEAKLQAQRF--GVAIDLPAGPSEVLVL
AEKGSNPAFVASDLLSQAEHGTDSQVILLTDSPELAMDVLAALEHLLQKLP-RKAIAEAS
LK-NSRCIVFKSREEMISFSNQYAPEHLIIHSVDH--QWYEEKITNAGSVFLGAYTPESA
GDYASGTNHTLPTNGYARVYSGVSLDSFVKKISFQHITEGGLKQIGPAIVHMARAEQLEA
HAMAVEIRLKALYT----------------------------------------------
------------------------------------------------------------
------------------------------------------------------------
------------------------------------------------------------
------------------------------------------------------------
------------------------------------------------------------
----
>Algoriella xinjiangensis XJ109_HisD
-----------------------------------------------------MKTYINP
PLSDWT--ELTKRPTKEAQ-DLQALVLDVFNEIQTNKDQALIDFTEKFDQVKIE--KLAV
SVDEIEEAKSLISEDLKQAIQLAASNIEKFHTAQ-REEINVIETTKGVNCWRESRGIENV
GIYIPG-GTAPLFSTTLMLGIPANLASCKNIILCTPPNKKGKIHPAILYTANLIGIEKIY
KVGGIQAIGALTFGTETIQKVDKIFGPGNQYVTAAKQVAQNF--GVAIDMPAGPSEVLVI
ADETSVPKYVAADLLSQAEHGSDSQVILLTNNEQTLNETIIELESQLAVLP-RAEFAAKA
LE-NSRGIVLNSIDECLSFSNIYAPEHLIFACESA--ENYIPKIINAGSVFLGNYSCESA
GDYASGTNHTLPTNGYAKNYSGVSFDSFIKKITFQKLSAEGIQNIGPAIELMAEAEELFA
HKNAVSLRLLDLRNKISQS-----------------------------------------
------------------------------------------------------------
------------------------------------------------------------
------------------------------------------------------------
------------------------------------------------------------
------------------------------------------------------------
----
>Chryseobacterium gleum NCTC11432_HisD
-----------------------------------------------------MKIYQYP
TKDSWK--DLVKRPVLEQK-EISGRITDIFAEVEKNGDNALREFNKKFDKADTQ--SISI
TEEEIENAEKQISNELKQAIQQAKENISTFHASQ-KQEIQKVETVKGVVCWRENRAVERV
GIYIPG-GTAPLFSTVLMLAVPANLAGCKEIVLCTPPDKNGNINPAILYAANLCGISEIF
KTGGAQAVAAMTLGTESIPAVNKIFGPGNQFVVAAKEYAQRY--GVAIDMPAGPSEVLVI
ADEQAVPGFCAADLLSQAEHGSDSQVVFITTDLKVFEETIEAVNQQIKDLP-RNEFAAQA
LE-NSSFILVNSLEETLEFSNLYAPEHLILAIADF--EKYIPLIENAGSVFLGNYSCESA
GDYASGTNHTLPTNGYAKNYSGVSLDSFVKKITFQHLSKEGLQNLGKTIELMAEAEGLFA
HKNAVSIRLK--------------------------------------------------
------------------------------------------------------------
------------------------------------------------------------
------------------------------------------------------------
------------------------------------------------------------
------------------------------------------------------------
----
>Wenyingzhuangia marina DSM 100572_HisD
-----------------------------------------------------MKTYNNP
AKNTWA--AITQRPAKEAN-TLGATVKAVFEDIKENGDQALKNYTEKFDGVILS--DLKV
SQQEIDNAIPLVSQELKDAIVLAKNNVEKFHAFQ-KIEKKVISTVNGVDCWQEMKPIEKV
GLYIPG-GSAPLFSTILMLGVPAKIAGATKIVLCTPPSKDGTINPAILFAAQLVGVTEIY
KLGGIQAIAAMTYGTESVPSVYKIFGPGNQFVTAAKQYALTQ--GLAIDMPAGPSEVMVV
ADKDADASFVVADLLSQAEHGADSQVILVTESQKLIDEVQIELEKQLAELP-RQEVARLA
IE-NSSAILIDSIDAQNELINEYAPEHLILNVLNE--DVYLDKIVNAGSVFIGPLTPESA
GDYASGTNHTLPTNGYARMYSGVNLDAFTKKITYQKITAEGIQNIGPAIELMAAAEGLDA
HKNAVTLRLNSLKK----------------------------------------------
------------------------------------------------------------
------------------------------------------------------------
------------------------------------------------------------
------------------------------------------------------------
------------------------------------------------------------
----
>Tenacibaculum maritimum NCIBM 2154T_HisD
------------------------------------------------------MKVTIA
TQENQK--ELLKRPTKTVA-AIEEEVYKIFEEVAREGDRAIQKYTTLFDGVSLD--HFLI
KKEEIKEAEKQVPTSLKKAIQQAKKNIEKFHKAQ-KVARIKIETVRGVVCWKEQRPIEKV
GLYIPG-GTAPLFSTILMLAVPAKIAGCKELILCTPPNKEGNVNPVILYAAALCGVTNVY
KVGGIQAIAALTFGTETIGKVSKIFGPGNQYVTVAKQLATKY--EVAIDMPAGPSELLVL
ADVSADPAFVASDLLSQAEHGVDSQVILVSDSLELINETLEEIKKQLLKLP-RKNIVKKA
LE-NAQAILIKDKYDAINFVNEYAPEHLIITTRND--DFFIEKLINAGSVFIGKYTPESA
GDYASGTNHTLPTNGFAKAYSGVNLDSFMKSITFQKISKKGIQNIGEIIEIMAEAEGLQA
HKNAVSLRLKRLNDTNINN-----------------------------------------
------------------------------------------------------------
------------------------------------------------------------
------------------------------------------------------------
------------------------------------------------------------
------------------------------------------------------------
----
>Polaribacter filamentus ATCC 700397_HisD
-----------------------------------------------------MKTIINP
LKKDWK--KIVERPTKTVD-DIEKTVNQIFDDVKRNGDAAINKYTQLFDGVSLE--SNLV
SSDEIQDAILLVSEELKGAIKLAKENVTNFHIAQ-KTEKVSIETTKGVFCWQEKRPIQKV
GLYIPG-GTAPLFSTVLMLAVPAQIAGCKEIVLCSPPNKEGKIHPAILYTAQLCGVTKII
KVGGIQAIAGFTFGTESIPQVYKIFGPGNQFVTVAKQLATKF--GVAIDMPAGPSELLVV
ADDSANASYVASDLLSQAEHGADSQVILVSTSKELIQQVSEEIEKQLLELP-RVDIAQKA
IH-NSKSIFVENDAIALELINEYGPEHFIVCTNDT--DFYVNNIENAGSVFIGNYTPESA
GDYASGTNHTLPTNGFSKAYSGVNLDSFTKSITFQKITKEGIKKIGNAIELMAAAEGLQA
HKNAVSIRLKDLK-----------------------------------------------
------------------------------------------------------------
------------------------------------------------------------
------------------------------------------------------------
------------------------------------------------------------
------------------------------------------------------------
----
>Myroides phaeus DSM 23313_HisD
-----------------------------------------------------MKTVQFP
PREQWV--TLCRRPSIQAE-NLTDKVADILQQVRTQGDKAVYQLIEKYDKASLD--NLKV
SNQELCNAIGQVDEQLKAAIKVAYTNIKKFHESQQTPEA-VVETSPGVSCWRKSKPIEKV
GLYIPG-GTAPLFSTLLMLGIPAQIAGCKQIVLCTPCNADGVVNPVILYTASFLGITEIY
KIGGAQAIAAFAYGTETVPKVYKIFGPGNQFVTKAKELVSSQ--GTAIDMPAGPSEVLVI
ADKNADADFVAADLLSQAEHGTDSQVVLVSDNEAILNKVQQAIVAQTKELP-RRELVEQT
LT-NSLVIQLNNIDECIELSNVYAPEHLILAVDNF--EQYTDAIVNAGSVFLGKYACESA
GDYASGTNHTLPTNGYATSYSGVSLDSFVKKITFQTITAAGIQQLGPTIEIMAAAEQLVA
HKNAVTIRLKKLNNEQ--------------------------------------------
------------------------------------------------------------
------------------------------------------------------------
------------------------------------------------------------
------------------------------------------------------------
------------------------------------------------------------
----
>Flavobacterium cucumis DSM 18830_HisD
-----------------------------------------------------MKKIYNP
QPETWS--DICKRPTQTFT-DVEETVKQIFKEVQQKGDKAIAKYTSFFDGVTLE--NIQV
TSEEIEIAKKEVSNELKEAIQLAKSNIEQFHAAQ-KTGKIEVETAIGVTCWQEKRPIQKV
GLYIPG-GTAPLFSTVLMLAVPAKLAGCQEIVMCSPSDKNGKINAAILYAADLCGVTKIY
KVGGIQAIAGMTFGTATIPQVYKIFGPGNQFVTIAKQFATQN--GVAIDMPAGPSELLVY
ADETAIPSFVASDLLSQAEHGKDSQVILVTTNKNILNDVEEEVYKQLKELP-RQEIAQVA
IN-NSKLIFVETEKTALSLINEYGPEHFILCSQNE--DYFIDGIQNAGSIFIGNYTPESA
GDYASGTNHTLPTNGYSKSYSGVNLDSFLKAMTFQKISNEGIQNIGKAIEVMAEAEGLQA
HKNAVSLRLKNN------------------------------------------------
------------------------------------------------------------
------------------------------------------------------------
------------------------------------------------------------
------------------------------------------------------------
------------------------------------------------------------
----
>Flavobacterium aquatile LMG 4008_HisD
-----------------------------------------------------MKTYINP
NPEQWS--ELAKRKTVATA-DLNETVKAVFNDIQKNGSKAVKKYTSYFDGVSIE--NFEV
TASEIENAVAQIPSELKNAIQIAADNISKFHSSQ-KEIPTKIETTSGVFCWRESRAIDTI
GIYIPG-GTAPLFSTVLMLAIPAKIAGCKNIILCSPPDKNGNINPAILYAAQLTGVTQMY
KVGGIQAIAALTFGTDEIPKVSKIFGPGNQYVTAAKQYAQQL--GLAIDMPAGPSELLVI
ADASCDPEFVASDLLSQAEHGGDSQVILVTNSEEIVAKVSVAIEKQKAVLP-RQVTVEKA
LE-NSRALVFEDIQRAIEFSNFYAPEHLILAIENA--EDKIEFIENAGSIFIGNYSCESA
GDYASGTNHTLPTNGYAKNYSGVSLDSFVKKITIQKLTSQGIQNLGPTIEIMAAAEQLDA
HKNAVSIRLKKLQNG---------------------------------------------
------------------------------------------------------------
------------------------------------------------------------
------------------------------------------------------------
------------------------------------------------------------
------------------------------------------------------------
----
>Flavobacterium johnsoniae UW101_HisD
-----------------------------------------------------MNKIDNP
KPDTWS--EILKRPTQTID-DIEVTVKEIFKEIQKKGDEAVAKYTSIFDGIALD--SYEV
TKEEIQEAIEKIPNDLKESIQLAKDNIYKFHSAQ-KTNRIDVETIEGVNCWQEKRPIQKI
GLYIPG-GTAPLFSTVLMLAVPAEIAGCKEIVLCSPPDKKGKINPAILYAANLCGVTKII
KAGGIQAIAGMTFGTQSIPKVYKIFGPGNQFVTVAKQLATQF--GVAIDMPAGPSELLIV
ADDTAVPAFVASDLLSQAEHGTDSQVILVSTSKKLIAEVEKEVQSQLEVLP-RKAIAEKA
IE-NSKLIYVENDQRALDLINEYGPEHFIICSQYD--DFYCNGIVNAGSVFIGNYTPESA
GDYASGTNHTLPTNGYAKNYSGVNLDSFMKSMTFQKISEKGIQNIGKAIETMAEAEGLQA
HKNAVTLRLKSLE-----------------------------------------------
------------------------------------------------------------
------------------------------------------------------------
------------------------------------------------------------
------------------------------------------------------------
------------------------------------------------------------
----
>Imtechella halotolerans K1_HisD
-----------------------------------------------------MNSIYKL
NQANWE--ELLQRPTDSMA-SIETTVLEVFNEVRLKGDSALAKYTSIFDGVSLD--EFYV
SQEEFQLAEASLSKELKNAIQLAKGNIERFHGAQ-KTTKVEIETMPGVYCWQEKRPIQKI
GLYIPG-GTAPLFSTILMLAVPANLAGCEEILLCTPPDKNGAINPAILYTAQLCGVTKIA
KIGGIQAIAAMTFGTESISKVYKIFGPGNQFVTTAKQLATKY--GVAIDMPAGPSELLVF
ADETANASFVASDLLSQAEHGVDSQVILVTTSEVLLKEVSLEIERQLPDLP-RRKIAEKA
MQ-NSRLILVKDTVTALTFINDYGPEHFIVCALEE--DFIVREIVNAGSVFIGNYTPESA
GDYASGTNHTLPTNGYAKNYSGVNLDSFLKSMTFQKITVEGIKNIGPAIEQMADAEGLQA
HKNAVSIRLKSL------------------------------------------------
------------------------------------------------------------
------------------------------------------------------------
------------------------------------------------------------
------------------------------------------------------------
------------------------------------------------------------
----
>Muricauda ruestringensis DSM 13258_HisD
-----------------------------------------------------MQRINYP
QQSDWA--EILKRPTQTVS-DIEEIVNSIFKEVKSDGDTVIKKCTDRFDQVKLD--ALSV
SPSEIKIANDAVSDALKQAINLAKVNIEKFHAAQ-KTSKVEVETMPGVECWQEKRPIQKV
GLYIPG-GTAPLFSTILMLAIPAKLAGCEEIVLCTPPDKNGEINPAILYTAQLCGVTRIF
KVGGIQAIAGMTFGTESIPKVYKIFGPGNQYVTVAKQLATKY--GVAIDMPAGPSELLVV
ADDSANAAFVASDLLSQAEHGVDSQVILVSTSEKLIEAVEEEIESQLQQLP-RAEIARKS
IG-NSRLILVKNDQEAMDLINEYGPEHFIVCMGNE--AFYLENIQNAGSVFIGNYTPESA
GDYASGTNHTLPTNGYAKQYSGVNLDSFMKSMTFQKISEKGIQGIGSAIELMAEAEGLQA
HKNAVTLRLKSLK-----------------------------------------------
------------------------------------------------------------
------------------------------------------------------------
------------------------------------------------------------
------------------------------------------------------------
------------------------------------------------------------
----
>Robiginitalea biformata HTCC2501_HisD
----------------------------------------------------MMQLIAYP
PRSEWS--ELLKRPAASAQ-SLERAVEEVFTAVRENGDQAVCDFTRQFDGVSLE--SPVL
PETEISRLAELVPGHLRDAIDLAYENIRQFHEAQ-KTPAVRVQTRPGVDCWQEKKPIDKV
GIYIPG-GTAPLFSTVLMLAIPAAIAGCREVVLCSPPDQAGNLHPAICYAARKCGVRTVC
RAGGIQAIAAMTYGTREIPAVYKIFGPGNQYVTQAKQRAVRE--GVAIDMPAGPSEVLVA
ADDSANPAYIAADLLSQAEHGRDSQVLLLTDDAELPGAVRRELETMLRELP-RREIASDA
ID-NSRMILLESSGEIAEMINQYAPEHLIICHRQE--EFLLREIRNAGSVFLGNLTPESA
GDYASGTNHTLPTNGYARQYSGVNLDSFTKAITYQRLSDRGVREIGPAIITMAEAEGLSA
HALAMKLRVADLHEIPNKKEKEDA------------------------------------
------------------------------------------------------------
------------------------------------------------------------
------------------------------------------------------------
------------------------------------------------------------
------------------------------------------------------------
----
>Cellulophaga lytica DSM 7489_HisD
-----------------------------------------------------MNKIDNP
AVADWK--QVLERPTQTVA-DIEGTVVSVFNEVRTDGDKAVNKYTTKFDGVSLQ--STIV
SVEELVEAEKLVSEELKKAIQLAKSNIEAFHKAQ-ETSKVSIQTVNGVDCWQEKRPIQKV
GLYIPG-GTAPLFSTILMLATPANIAGCKEIVLCSPPNKEGKINPAILYAANLCGVTKIY
KVGGIQAIAAMTFGTQTIPQVYKIFGPGNQFVTVAKQIATKY--GVAIDMPAGPSELLVL
ADDTANAAFVASDLLSQAEHGTDSQVILVSTSKQMISDVETELEKQLAVLP-RVEIATQA
IA-NSKLIYIETLETAMQLINEYAPEHFIVCVENE--DYVLNTIENAGSVFIGNYTPESA
GDYASGTNHTLPTNGYAKQYSGVNLDSFTKSITFQKISEQGIKEIGEAIELMADAEGLQA
HKNAVTLRLKSLK-----------------------------------------------
------------------------------------------------------------
------------------------------------------------------------
------------------------------------------------------------
------------------------------------------------------------
------------------------------------------------------------
----
>Zhouia amylolytica CGMCC 1.6114_HisD
-----------------------------------------------------MNKIYNP
PKQSWE--ALLKRPTQTVD-DIEDTVKEIFAEVRAKGDRAIAKYTSIFDGVQLS--DMMV
SDVEIEEASRTVSDDLKEAIQIAKKNIEKFHAAQ-QTPKIKVETIDGVKCWQEKRPIQKV
GLYIPG-GTAPLFSTILMLAVPANLAGCSEIVLCTPPNKEGVVNPAILYTAQLCGVSKIV
KVGGIQAIAGMTFGTESIPQVYKIFGPGNQFVTVAKQLATKF--NVAIDMPAGPSELLVV
ADDSGNPDFIASDLLSQAEHGTDSQVVFLTTSSSLVDKVEVSIEDQLKVLP-RKSIAEKA
IE-NSKLIVVESKEIALEMINEYGPEHFIICTEDE--DYYVNGVQNAGSVFIGNYTPESA
GDYASGTNHTLPTNGYAKQYSGVSLDSFMKSMTFQKITEQGIRSLGKAIELMAEAEGLQA
HKNAVTLRLKALEEN---------------------------------------------
------------------------------------------------------------
------------------------------------------------------------
------------------------------------------------------------
------------------------------------------------------------
------------------------------------------------------------
----
>Kordia algicida OT-1_HisD
-----------------------------------------------------MNKIFNP
QPETWN--TILERPTQTVD-DIEATVSQIFSEVQKNGDQAIKKYTSFFDNVNLD--DLVI
SQAEIDAAAKNVAANLKEAIAVAKQNITKFHAAQ-ETTKVEIETTQGVNCWQEKRAIQKV
GLYIPG-GTAPLFSTILMLAIPAKIAGCEEIILCTPPNKEGKVNPAILYTAQLCGITKIY
KIGGIQAIAGMTFGTETISKVYKIFGPGNQFVTVAKQLATKY--GVAIDMPAGPSELLVV
ADETANADFVASDLLSQAEHGTDSQVILVTTSKNFLEKVETAVETQLEALP-RKEIAAKA
IE-NSKLIYVSTDQIALNLINEYGPEHFIICVNDE--NFYTNGIQNAGSVFVGNYTPESA
GDYASGTNHTLPTNGYAKAYSGVNLGSFQKSMTFQKITKQGIKNIGNAIELMATAEGLQA
HKNAVTLRLKELQKANS-------------------------------------------
------------------------------------------------------------
------------------------------------------------------------
------------------------------------------------------------
------------------------------------------------------------
------------------------------------------------------------
----
>Gelidibacter algens DSM 12408_HisD
-----------------------------------------------------MQIIKNP
NRNSWS--ELIKRPTQTLD-SIENTVNQIFDDVSRNGNLAVQKYTSLFDGVESE--LIEV
PVSEITTASQNVSQELKDAIKMAKKNIHIFHQAQ-KTSKIEVETMPGVQCWQEKRPIEKV
GLYIPG-GTAPLFSTVLMLAVPAQIAGCKEIILCTPPNKKGAIANEILYAAQLCGVTKIY
KVGGIQAIAAMTFGTETIPQVYKIFGPGNQFVTVAKQLATKY--GVAIDMPAGPSELLVV
ADDSANAAYVASDLLSQAEHGADSQVILVSNSESFLTAVEEEISNQMAVLP-RKTMAEKA
IE-NSKLILIADDQEALDFINAYGPEHFIVCSRNE--ALFVEGITNAGSVFVGNYTPESA
GDYASGTNHTLPTNGYSKAYSGVNLDSFSKSMTFQKITKEGLKNIGTSIELMAEAEGLQA
HKNAVSIRLKDLQE----------------------------------------------
------------------------------------------------------------
------------------------------------------------------------
------------------------------------------------------------
------------------------------------------------------------
------------------------------------------------------------
----
>Formosa algae KMM 8021_HisD
-----------------------------------------------------MNIIENP
NKSDWS--DILQRPTQTVN-DIEDTVTQIFDDVKCNGDEAIAKYTSRFDGVTLE--NNLV
SAEEIEAAIAQVSEDLKIAITTAYKNIERFHAAQ-KTTKVEVETMPGVHCWQEKRAIEKI
GLYIPG-GTAPLFSTVLMLAIPAKIAGCKEIVLCSPPNASGKIANEILFAADLCGVSKII
KVGGIQAIAGLTFGTENIPQVYKIFGPGNQFVTVAKQLATKH--GVAIDMPAGPSELLVV
ADDTANATFVASDLLSQAEHGADSQVILVSTSKTMINDVLKAVDVQIEQLP-RQEIAKKA
IA-NSKLILVENDEIALELINEYAPEHFIICAKNE--ALFVNGIRNAGSVFIGNYTPESA
GDYASGTNHTLPTNGFSRSYSGVNLDSFLKSITFQKITDKGLLDLGPIIEKMAAAEGLEA
HKNAVTLRLNDLNKN---------------------------------------------
------------------------------------------------------------
------------------------------------------------------------
------------------------------------------------------------
------------------------------------------------------------
------------------------------------------------------------
----
>Flaviramulus basaltis DSM 18180_HisD
-----------------------------------------------------MQIIDNP
DRSKWS--EILKRPTQTVD-DIENTVNQIFEEVKQKGDDAIKKYTVKFDVVDLE--SNLV
STNEIEEAIKKVPKNLQNAIKQAKQNIEAFHSAQ-KTSKIEIETTNGVKCWQEKRPIQKV
GLYIPG-GTAPLFSTVLMLAVPAQIAGCKDIVLCSPPNKNGELAPEILYAAQLCGVTKII
KVGGIQAIAGLTFGTKTIPQVYKIFGPGNQFVTVAKQLATKF--GVAIDMPAGPSELLVV
ADDTANASYIASDLLSQAEHGIDSQVILVSTSKALVDEVSKEIEKQLDVLP-RKAIAEKS
IA-NSKLIYVENDEIALELINEYGPEHFIICSKNE--DYYIDGVTNAGSIFIGDYTPESA
GDYASGTNHTLPTNGFSKAYSGVNLDSFLKSMTFQKISKEGLLNIGETIELMAEAEGLQA
HKNAVSIRLKDLK-----------------------------------------------
------------------------------------------------------------
------------------------------------------------------------
------------------------------------------------------------
------------------------------------------------------------
------------------------------------------------------------
----
>Ulvibacter litoralis DSM 16195_HisD
-----------------------------------------------------MKKVENP
PKEAWL--ALTKRPQFEQE-ELTKLVQFILNDVKRNKDKAIFKYTEKFDKVALQ--ELFV
STSEIDTAMTSVSESLKQAINIAKANIEKFHASQ-NSVEAVIETTEGVSCWRKNVGIDKV
GLYIPG-GSAPLFSTILMLGIPAKLAGCKEIILCTPPNKEGNIHPAILYAANLVGITKIF
KVGGAQAIAAMAYGTETIPQVYKIFGPGNQFVTKAKELIQQD--GTAIDMPAGPSEVLVI
ADTSGIPSFIASDLLSQAEHGADSQVILVSNDAAILEQSLSEVQKQLEVLP-RKEIAQKA
LE-NSKAILLRSVEECFEFSNQYAPEHLIIASENA--SDYAALVQNAGSVFLGNYSCESA
GDYASGTNHTLPTNGYAKNHSGVSLESFQKKITFQKLTKQGLQNIGPAIEIMAEAEELQA
HKNAVTIRLNSLKNV---------------------------------------------
------------------------------------------------------------
------------------------------------------------------------
------------------------------------------------------------
------------------------------------------------------------
------------------------------------------------------------
----
>Leeuwenhoekiella marinoflava LMG 1345_HisD
-----------------------------------------------------MNKIENP
DRSTWA--DILKRPTQTYD-QIESTVLEIFDNIKSYGDSAVKQYTEKFDGVLIN--SLEV
QQEEINFAVKELSLELKEAIELAKKNIEVFHKAQ-KTEPVRVETAPGVKCWQEKRPIQKV
GLYIPG-GTAPLFSTILMLATPAKIAGCKEVVLCTPPDKQGNINPAILFTAQLCGIDKIY
KVGGIQAIGAMTFGTESISKVYKIFGPGNQFVTVAKQMATKY--NVSIDMPAGPSELLVV
ADDTADASFVASDLLSQAEHGVDSQVILVSTSKGLIVSVEDEINTQLVQLP-RKSIAEKA
IA-NSKLIYVENHKTALELIDEYGPEHFIVATNDN--AFYVDNIANAGSVFIGNYTPESA
GDYASGTNHTLPTNGYAKQYSGVNLDSFMKSMTFQELSQEGIKNIGNAIELMAEAEGLQA
HKNAITLRLNKLAKE---------------------------------------------
------------------------------------------------------------
------------------------------------------------------------
------------------------------------------------------------
------------------------------------------------------------
------------------------------------------------------------
----
>Nonlabens tegetincola JCM 12886_HisD
----------------------------------------------------MLQIIQSP
TREQQA--DLLQRPQQQKA-NIDTAVKEILNQVKQQGDSALIEFAQRFDNASLS--SLKV
SNQEVTAAIDKVSNQLKEAIKTAYQNIYKFHKACYTQEYPVVETMLGITCWRKSLPIEKV
GLYIPG-GSAPLFSTVLMLGVPAQIAGNKQVILCSPTDSDGAINPVVLYTAQLCGITEIY
KAGGAGAIAAMTYGTTTIPAVDKIFGPGNSFVTRAKELAQQQ--GVAIDMPAGPSEVLVI
ADKTANPDFIAADLLAQAEHGPDSQVILLTESSELANRVTDSVQEQLVELE-RKDIARAA
LQ-NSKIIVLESIQECVNWSDFYAPEHLIINTENS--ENVSSQINIAGSIFIGAYTCESL
GDYASGTNHTLPTYGYARNYSGVSVDSFVNKVTYQKATSQGIKNLGPAVELMAAAEGLGA
HKNAVSVRLKSIKSQGI-------------------------------------------
------------------------------------------------------------
------------------------------------------------------------
------------------------------------------------------------
------------------------------------------------------------
------------------------------------------------------------
----
>Croceibacter atlanticus HTCC2559_HisD
-----------------------------------------------------MKFVSYP
KIEDWQ--DLLKRPTQTVE-DIEDTVKQIFSEVDSKGDEAIKKYTELFDGIKLN--QLEV
SNLEIKESESLVSEELKQAITLAKSNIELFHKAQ-RTQKIEVETTQGVRCWQEKRPIQKV
GLYIPG-GTAPLFSTILMLAVPALIAGCEEIVLCTPPDKKGKINPAILYTANLCGISKIY
KVGGIQAIAGMTFGTESISKVYKIFGPGNQFVTVAKQLATKF--NVAIDMPAGPSELLVV
ADDTANAAFVASDLLSQAEHGKDSQVILVSTSMDLIKDVEAEISNQLKELP-RKDIAEVA
IK-HSKSILVKDNVEALDLINTYGPEHFIVCTKDN--DFFVNGIQNAGSVFIGNYTPESA
GDYASGTNHTLPTNGYAKQYSGVNLDSFMKSMTFQEISKTGIQNIGNAIELMAEAEGLQA
HKNAVTLRLKSLDNE---------------------------------------------
------------------------------------------------------------
------------------------------------------------------------
------------------------------------------------------------
------------------------------------------------------------
------------------------------------------------------------
----
>Salegentibacter salegens ACAM 48_HisD
-----------------------------------------------------MKKFFNP
SQDEWP--EILKRPTQTVE-DIEETVNQVFAEVKAKGNAAVSKYTELFDGINLE--NTRI
SEDEVRLAESRISEDLKQAIQLAKRNIEKFHTAQ-KTERFEVETTNGVICWQEKRPIQKV
GLYIPG-GSAPLFSTILMLAAPANIAGCKEIVLCTPPDKEGNVHPAILYTAALCGVTKIF
KIGGIQAIAAMTFGTESVPKVYKIFGPGNQFVTVAKQLATRY--NVAIDMPAGPSELLVF
ADDTANAAFVASDLLSQAEHGADSQVILVSSSKDLIEKVGIEVEIQLKDLP-RKSIAEKA
IA-HSRLIYIENKEDILEIINEYGPEHFIICAENE--TFYTEGIQNAGSVFIGNYTPESA
GDYASGTNHTLPTNGYAKQYSGVNLDSFMKSMTFQKISENGIRKIGPAIELMAEAEGLQA
HKNAVTLRLKELK-----------------------------------------------
------------------------------------------------------------
------------------------------------------------------------
------------------------------------------------------------
------------------------------------------------------------
------------------------------------------------------------
----
>Zunongwangia profunda SM-A87_HisD
-----------------------------------------------------MNKIYNP
SQSEWE--VVLKRPTKTVD-DIEDTVNQIFAEVKAKGDTAVAKYTDMFDGIKLE--NTLV
TSEEIATAEAEISEELKSAILLAKKNIEKFHAAQ-KTTKVEIETTSGVKCWQEKRPIQKI
GLYIPG-GSAPLFSTILMLAVPAAIAGCKEIVLCTPPNKEGKVHPAILYTANLCGVTKIN
KIGGIQAIAALTFGTETVPKVYKIFGPGNQFVTVAKQLATRH--NVSIDMPAGPSELLVV
ADDSANPAYVASDLLSQAEHGADSQVILVSTSKTFLDAVEVEVENQLSALP-RKAIAEKA
IE-NSKLIYVENDEIALDLINEYGPEHFIISTENN--DFYTEGIINAGSVFIGNYTPESA
GDYASGTNHTLPTNGYAKQYSGVNLDSFMKSMTFQQISEEGIKSIGPAIELMAEAEGLQA
HKNAVTLRLKDLN-----------------------------------------------
------------------------------------------------------------
------------------------------------------------------------
------------------------------------------------------------
------------------------------------------------------------
------------------------------------------------------------
----
>Prevotella maculosa OT 289_HisD
-----------------------------------------------------MNIIKYP
ARAEWG--DLVKRPQLDVS-QLNAVVAEVLAHVKEHGDAAVKGYEQQFDHAVLQ--DLAV
SKAEMDAAETLVSSELKEALALAHRNIAKFHRAQ-QFESTKVETSRGVTCWQKSVPIEKV
GLYIPG-GTAPLFSTVLMLATPAKIAGCKEIVLCTPPDSHVRVNPAILMAAKIAGVDKIF
KIGGVQAIGAMAYGTESVPKVYKIFGPGNQYVMTAKQQVSLH--DVAIDMPAGPSEVCVI
ADDTCNPAYVAADLLSQAEHGTDSQVLLIATSEEALLAIESETDKQLQRLP-RKDMAEKT
LT-HSRFVLVHDTDEAMALSNAYAPEHLILAVEDA--ENLSKQVTNAGSVFLGNYACESA
GDYASGTNHTLPTHGHATAYSGVNLDSYNRKITFQHLTREGVRSIGKAVVCMAENEQLEA
HANAMRIRINDTNP----------------------------------------------
------------------------------------------------------------
------------------------------------------------------------
------------------------------------------------------------
------------------------------------------------------------
------------------------------------------------------------
----
>Prevotella bergensis DSM 17361_HisD
-----------------------------------------------------MHIIKYP
PKSEWS--RILKRPHLDVS-QLNETVNEILSDVKSRGDEAVRHYEALFDQADLG--DLTV
SDEEIDEAMSMVSTDLKEALELAYHNISKFHESQ-LFHGKMVETAQGVVCWQKSVAIEKV
GLYIPG-GTAPLFSTVLMLATPAKIAGCKDIVLCTPPNHDGKIHPAILVAAHIAGVDRIF
KAGGVQAIGAMAYGTQTIPKVYKIFGPGNQYVMAAKQQVSLH--DVAIDMPAGPSEVCVI
ADEGSNAEFVAADLLSQAEHGSDSQVMLISTSDNLITEVRSQVERQLENLP-RREIASDA
LK-NSKFVLVHDMDEAMRLSNEYAPEHLILSTGNF--EEMADKVVNAGSVFMGKWSCESA
GDYASGTNHTLPTHQYALAYSGVNLDSYCRKITFQQLSENGVSSIGNAVVRMAEDEGLEA
HAHAMRIRLKKVDDKKESIISPLNHKVRKG------------------------------
------------------------------------------------------------
------------------------------------------------------------
------------------------------------------------------------
------------------------------------------------------------
------------------------------------------------------------
----
>Chryseobacterium aquaticum KCTC 12483_HisD
-----------------------------------------------------MNKYIFP
GKNSWN--ELIKRPVLKRE-EISEIVQNIFDEVKKNGDQALFDFNKKFDAVDIE--NLSP
SIDEVQNSENLISEDLKNAIQTAKENITIFHQSQ-KAEIQKIETTKGVICWRENRAIEKV
GIYIPG-GTAPLFSTVLMLAIPAQLAGCKEIILCTPPDKNGEINPAILYTAKLCGIAKIF
KTGGAQAVAAMTFGTESIPNVYKIFGPGNQFVVAAKELAQNY--GVAIDMPAGPSEVLII
ADKNAVPEFCAADLLSQAEHGSDSQVIFISTDAKILEETIEETQKQLENLP-RNEFARQS
LS-NSHFILMKSLDEALEFSNLYAPEHLILAITDF--EKYIPAIENAGSVFLGNYSCESA
GDYASGTNHTLPTNGFAKNYSGVSLDSFVKKITFQNLSKEGIQNLGKTIEIMAEAEGLFA
HKNAVSIRLKN-------------------------------------------------
------------------------------------------------------------
------------------------------------------------------------
------------------------------------------------------------
------------------------------------------------------------
------------------------------------------------------------
----
>Arenibacter echinorum DSM 23522_HisD
-----------------------------------------------------MNKIYNP
ERSQWK--AVLKRPTQSVS-DVEDIVNAVFSEIKAGGDSVVSNYTKKFDGVVLQ--EALV
SSKEIEESIKLISNDLKSAIQQAKNNIEKFHKAQ-KTEKITVETADGVLCWQEKRPIQKV
GLYIPG-GTAPLFSTILMLAIPANIAGCKEIILCTPPNKEGKVHPAILYAANLCGVTKIF
KVGGIQAIASMTFGTETIPPVYKIFGPGNQFVTVAKQIATKY--GVAIDMPAGPSELLVM
ADDTANAAFVASDLLSQAEHGVDSQVILVSTSKNFIDAVEAEVAEQIKDLP-RKEIAEKA
IA-NSKLIYVDSQQTAVDLINEYGPEHYILCVKNE--EFFLRQTYNAGSVFIGNYTPESA
GDYASGTNHTLPTNGYAKQYSGVNLDSFMKSMTFQKISKKGIQEIGRTIELMAEAEGLQA
HKNAVTLRLDSLK-----------------------------------------------
------------------------------------------------------------
------------------------------------------------------------
------------------------------------------------------------
------------------------------------------------------------
------------------------------------------------------------
----
>Maribacter cobaltidurans B1_HisD
-----------------------------------------------------MNKIYNP
SRESWS--TILKRPTQTVS-DIEDIVDTVFTEVKKGGDSILKTYTEKFDGVSLD--ALRV
TKEEVNQASLYVLEELKKAIQLAKRNIEEFHKAQ-KTERVFVTTAPGVDCWQEKRPIQKV
GLYIPG-GTAPLFSTILMLAIPAKLAGCKEIVLCTPPNKEGKVNPAILYTAALCGVTKIF
KVGGIQAIAGMTFGTESVPQVYKIFGPGNQYVTVAKQIATKY--GVAIDMPAGPSELLVF
ADDSANPVFVASDLLSQAEHGVDSQVILVSTSKELLDKVEVEVEIQLEDLP-RKEIAKKA
IE-NSKLIYVNDKKYAVDLINEYGPEHYIICAEDE--DFFIENVENAGSVFIGNYTPESA
GDYASGTNHTLPTNGYAKQYSGVNLDSFMKSMTFQKITPDGIQNIGKAIELMAEAEGLQA
HKNAVTLRLNEITKAISSEVGKS-------------------------------------
------------------------------------------------------------
------------------------------------------------------------
------------------------------------------------------------
------------------------------------------------------------
------------------------------------------------------------
----
>Olleya aquimaris DSM 24464_HisD
-----------------------------------------------------MKTFINP
NQSTWS--TLLKRPTQTID-DIETTVTQIFDDVQRNGDQAVAKYTQLFDGVELD--SNSV
TTKEVELASSNISSELKQAIQQAKQNIETFHKAQ-QTETISIETTIGVTCWQEKRAINKV
GIYIPA-GSAPLFSTVLMLAVPAQIAGCKEIVLCSPPNKEGNIANEILYAAQLCGVTKII
KVGGIQAIAGLTFGTESIPQVYKIFGPGNQFVTVAKQLATKY--GVAIDMPAGPSELLVA
ADKSANASYVASDLLSQAEHGADSQVILVSDSQDFVEEVQKEIDKQVKDLP-RKDIAKNA
LK-NSKAIIMEDANDALSLINDYAPEHLILCTNDN--DFFVANIQNAGSVFIGNYSPESA
GDYASGTNHTLPTNGFSKAYSGVNLDSFTKAITFQNITKEGLLNIGNTIELMAEAEGLQA
HKNAVSIRLKDLK-----------------------------------------------
------------------------------------------------------------
------------------------------------------------------------
------------------------------------------------------------
------------------------------------------------------------
------------------------------------------------------------
----
>Aquimarina aggregata RZW4-3-2_HisD
-----------------------------------------------------MKKIYNP
DKTTWL--EVLKRPTQTVA-DIENTVLNVFDKVKSEGDIAINEFTQKFDGVLLD--EILV
SVEEIEEAKNIISEELKEAIGLAKSNIETFHAAQ-KTSKISVETVDGVSCWQEKRPIQKV
GLYIPG-GTAPLFSTILMLAIPANLAGCQEIVLCSPPNKEGKINPAILYTANLCGVTKIC
KVGGIQAVAGMTFGTKSIPQVYKIFGPGNQFVTVAKQLATKF--GVAIDMPAGPSELLVV
ADDNANAAFVASDLLSQAEHGKDSQVIMVTTSKKMIDGVEQEIEKQLEILP-RKDIARIA
IE-NSKLIYVENDELALDLINEYGPEHFIVCVKNE--DFYINNIANAGSVFIGDYTPESA
GDYASGTNHTLPTNGYAKQYSGVNLDSFMKSMTFQKISAKGIQNIGTAIELMAEAEGLQA
HKNAVTLRLESLKKG---------------------------------------------
------------------------------------------------------------
------------------------------------------------------------
------------------------------------------------------------
------------------------------------------------------------
------------------------------------------------------------
----
