# Supplementary material for: The Histidine Biosynthetic Genes in the Superphylum Bacteroidota-Rhodothermota-Balneolota-Chlorobiota: Insights into the Evolution of Gene Structure and Organization
Source: Microorganisms. 2021 Jul 3;9(7):1439. doi: 10.3390/microorganisms9071439 (PMC8305728; doi:10.3390/microorganisms9071439)
Supplement: Supplementary file 1 [file microorganisms-09-01439-s001.zip › Supplementary file S8.fas]

>Ignavibacterium album JCM 16511_HisC
------------------------------------------------------------
------------------------------------------------------------
------------------------------------------------------------
------------------------------------------------------------
------------------------------------------------------------
------------------------------------------------------------
------------------------------------MKN---------------------
-------------------IETLVRKNILNLKPYTSAR-------DIYQD--------GI
FLDANEN----SFGSFIES--------DIVDLNRYPDPHQKELRKALSELINISSDKFFF
GVGSDEIIDLSIRIFCEPGKS-NVIIPTPTYGMYQVACAINDVEVKSVKLDDS-FDLDLE
KTLNAIDSNT---KMIFLCSPNNPTGN-LLSIE---------------------------
-------RIKSLAKSFEG--IIFLDEAYIDFAEEYSF---INQISDFNNVIISRTFSKAW
GLAGVRCGYCIADEVIVNLLFKVKAPYTINKLTSNAIRKAIQISER-KNLFVKNIIEERK
KLIIEL-SKLNFVKKIFPSAANFLLVEMS-NAKFVFDYLNDKKIRVRLRSDDERLKD---
---CLRITIGTPEENDLLIKALMELN----------------------------------
------------------------------------------------------------
------------------------------------------------------------
------------------------------------------------------------
------------------------------------------------------------
------------------------------------------------------------
---------------------------------------------
>Melioribacter roseus P3M_HisC
------------------------------------------------------------
------------------------------------------------------------
------------------------------------------------------------
------------------------------------------------------------
------------------------------------------------------------
------------------------------------------------------------
-------------------------------------MN---------------------
-------------------IEKLVRNNILNLKPYTSAR-------QSHTD--------GI
LLDANEN----SFGTVAED--L-----NDLDFNRYPDPYQKLLRKKTGDYLGIPGTNLFF
GVGSDEVIDLLIRIFCEPGKD-NVIVCEPTYGMYKVACDINNVEVINAPLNEK-YDLDYD
AIHSGVNENT---KILFLCSPNNPTSN-LLDKN---------------------------
-------IIRKLTAELNL--IVVIDEAYIDFSGDEGF---AKEALHTPNLVVTRTFSKAW
GMAGLRCGYCIAQEEIIGLLFKVKMPYNINKLTSMTVAKAVDNAGV-KDEYVKEIIEQRE
FLFDEL-KNNKKIINVLPSDANFISFKVE-NPHEVYNYLEKNGIIIRDRSGQFNFQG---
---YLRVTVGTPEENKLFLKKLNEIL----------------------------------
------------------------------------------------------------
------------------------------------------------------------
------------------------------------------------------------
------------------------------------------------------------
------------------------------------------------------------
---------------------------------------------
>Chloroherpeton thalassium ATCC 35110_HisC
------------------------------------------------------------
------------------------------------------------------------
------------------------------------------------------------
------------------------------------------------------------
------------------------------------------------------------
------------------------------------------------------------
------------------------------------------------------------
---------MQKDFSNDLEFRAFLNPAVRNMSAYHISG-------GQNAE---------I
KLNQNEN----PLDLPDWLKEKILADFAKEQWNRYPEIFPNQATRKYAEFLDVPAECVLM
GNGSNELLYTIFMATLTKGA--SVLIPQPSFSLYEKIADILNADVIAVPMTS-SFEFQPE
RIIAEAKNSQ--PNLIVLSTPNNPTSKSLSYEQ---------------------------
--------IKQIVTETDS--IVLADEAYIEFSKQKSA---LDLIYEHSNLLVLRTMSKAF
SLAGVRVGFAISHPELLKEISKPKIPFASNRLAELCLIHVLENYSV-IDERVKMLLGERE
RMAGIL-AKMNGIFLHESDTNFFIIE--VEQPGEVFNRLKAKDIIVRNVSSYPMME----
--KCLRINVGTKAENDRFLSELEKIMNEG-------------------------------
------------------------------------------------------------
------------------------------------------------------------
------------------------------------------------------------
------------------------------------------------------------
------------------------------------------------------------
---------------------------------------------
>Prosthecochloris aestuarii DSM 271_HisC
------------------------------------------------------------
------------------------------------------------------------
------------------------------------------------------------
------------------------------------------------------------
------------------------------------------------------------
------------------------------------------------------------
------------------------------------------------------------
---------MAHDFS------GLLNPSLLKMSAYSVEG-------GQQAE---------I
KLNQNES----PFDLPLWLKDEIMDEFKHEAWNRYPDILPFRGMKAYADFLGIAPESVMM
SNGSNEMLYTIFLACLSKGR--KVVIPEPSFSLYEKLAVLLQADIVDVPMHD-DLTFDVD
AIIARTNQER--AGFVVLSTPNNPTSQSLRLDD---------------------------
--------VRRIVSGVEA--LVLVDEAYVEFSREESA---LTLIDEFPNLIILRTMSKAL
ALAGMRIGFAITNPQLLSEIAKPKIPFTSGRLAEITLQHVLRHYSL-VDDAVAYILRERN
RLLGEL-SSVSAIHTFPSDANFIIIR--VDDARHVFHALQDEGILVRNVSGYRLME----
--NCLRFNIGLETENDLLLEKLHRMKG---------------------------------
------------------------------------------------------------
------------------------------------------------------------
------------------------------------------------------------
------------------------------------------------------------
------------------------------------------------------------
---------------------------------------------
>Chlorobaculum tepidum TLS_HisC
------------------------------------------------------------
------------------------------------------------------------
------------------------------------------------------------
------------------------------------------------------------
------------------------------------------------------------
------------------------------------------------------------
------------------------------------------------------------
----------------------MLNPALEHIETYKVEG-------GQEAE---------V
KLNQNEN----PFDLPSWLKDKILDQFRHEPWNRYPDILPYRGMAAYASFLGVKPELVIM
SNGSNEMLYTIFMACLGAGR--KVLIPEPSFSLYDKLARLQQAGVVEVPMHD-DLSFDVD
AIIEAARREK--VDFIVLSTPNNPTSKSLSHDE---------------------------
--------IERIVEAADA--IVLVDEAYVEFSREQSA---LDLIDRYPNLIVLRTMSKAL
ALAGMRIGFAIANPELLAEISKPKIPFASSRLAEITLMAVLENYSL-VTDAVQYILAERG
RIEAEL-TEIPGIHTFESDTNFLIIR--VANASEVFRKLKNAGVLVRNVSGYPLME----
--NCLRFNVGLREENDRLLELLKKL-----------------------------------
------------------------------------------------------------
------------------------------------------------------------
------------------------------------------------------------
------------------------------------------------------------
------------------------------------------------------------
---------------------------------------------
>Chlorobaculum limnaeum DSM 1677_HisC
------------------------------------------------------------
------------------------------------------------------------
------------------------------------------------------------
------------------------------------------------------------
------------------------------------------------------------
------------------------------------------------------------
------------------------------------------------------------
---------MKRDFR------AMLNPALEQIETYRVEG-------GQEAE---------V
KLNQNEN----PFDLPGWLKEKILDQFRQEPWNRYPDILPYRGMTAYASFLGVSPESVIM
SNGSNEMLYTIFMACLGAGR--KVLIPEPSFSLYDKLARLQQAEVVEVLTHH-DLSFDVE
AIIEAAQRET--VDFIVLSTPNNPTSKSLSHDE---------------------------
--------IERIVDAADA--IVLVDEAYIEFSRERSA---LDLIDRHPNLIVLRTMSKAL
ALAGMRIGFAIANPVLLAEISKPKIPFASGRLAEITLLEVLENYSL-VTDAVKYILAERQ
RIETEL-AGIPGVHTFESDTNFLIIR--VPNANEVFRKLKDAGVLVRNVSGYPLME----
--NCLRFNVGLKEENDRLLELLKTL-----------------------------------
------------------------------------------------------------
------------------------------------------------------------
------------------------------------------------------------
------------------------------------------------------------
------------------------------------------------------------
---------------------------------------------
>Chlorobium luteolum DSM 273_HisC
------------------------------------------------------------
------------------------------------------------------------
------------------------------------------------------------
------------------------------------------------------------
------------------------------------------------------------
------------------------------------------------------------
------------------------------------------------------------
---------MQNDIH------RHLNPALQKIGAYVVEG-------GQEAP---------V
KLNQNES----PFDVPMWLKEAITREFVREPWNRYPDILPYRGIEAYAEFLGVPAGRVIM
GNGSNELLYTIFMACLGPGR--RILIPEPSFSLYEKIALLMQADIVSVPMRR-GLDFDAD
LILERAKAEA--VDLIVLSTPNNPTGKSLSPDD---------------------------
--------IRRIATESGA--IVLVDEAYIEFSRHPSA---LPLVDELPNVVILRTMSKAL
ALAGMRIGFAIAPEALMAELTKPKIPFASNRLAEITLRHVLANYSI-VKDSVSYILDERE
RMYSEL-EGMDGLQPFMSDTNFLIIR--VADPRAVFQHLRGEGILVRNVSGYPLME----
--GCLRCNIGLRDENRRLLDGLSRALR---------------------------------
------------------------------------------------------------
------------------------------------------------------------
------------------------------------------------------------
------------------------------------------------------------
------------------------------------------------------------
---------------------------------------------
>Chlorobium limicola DSM 245_HisC
------------------------------------------------------------
------------------------------------------------------------
------------------------------------------------------------
------------------------------------------------------------
------------------------------------------------------------
------------------------------------------------------------
------------------------------------------------------------
---------MKRDIK------DLLNPALRNIAVYKVDG-------GQEAA---------V
KLNQNES----PFDLPFWMKEQILEEFRLEPWNRYPDILPFRGMDAYADFLGVSRDSVIM
SNGSNEMLYTIFLACLSPGK--KILIPEPSFSLYEKIALLLQADIVSVPMQP-SLDFDAD
SLIERAKQEK--VDFIVLSTPNNPTGKSLASPD---------------------------
--------IARIVRECDA--IVLVDEAYIEFSREHSV---LALIEECPNLIVLRTMSKAL
ALAGMRIGFAIANPLLMAEIAKPKIPFASSRFAEITLQHVLRYYYL-VTDAVSYILGERE
RIYAEL-EGIASLDVFQSDTNFLIIR--VPDAQKVFHALVSSGILVRNVSGYLLME----
--NCLRFNIGLREENDQLLEKLKSL-----------------------------------
------------------------------------------------------------
------------------------------------------------------------
------------------------------------------------------------
------------------------------------------------------------
------------------------------------------------------------
---------------------------------------------
>Chlorobium phaeobacteroides DSM 266_HisC
------------------------------------------------------------
------------------------------------------------------------
------------------------------------------------------------
------------------------------------------------------------
------------------------------------------------------------
------------------------------------------------------------
------------------------------------------------------------
---------MKRDIQ------ELLNPALRDLKAYNVEG-------GQQAG---------I
KLNQNES----PFDLPLWLKEEVLEAFEKEPWNRYPDILPFRGMRSYASFVGVPADAVMM
SNGSNEMLYTIFLACLGPGK--KILIPEPSFSLYEKIARLLHTEVVFVPMLP-GLAFDAD
AIIRKAGEER--VDFIVLSTPNNPTGMSLASEE---------------------------
--------VCRIAEAADA--LVLVDEAYIEFSRQKSV---VAEIARLKNLIVLRTMSKAL
ALAGMRIGFAIADPALMAEIAKPKIPFASSRLSEITLQRVLANYYL-VTDAVSYILHERE
RLSTEL-KGIGGVELYESDTNFIIIR--VRHAHELFCELSRRDILVRDVSGYPLME----
--NCLRFNIGLRDENDALLQQLRLLCDEPV------------------------------
------------------------------------------------------------
------------------------------------------------------------
------------------------------------------------------------
------------------------------------------------------------
------------------------------------------------------------
---------------------------------------------
>Fodinibius salinus DSM 21935_HisC
------------------------------------------------------------
------------------------------------------------------------
------------------------------------------------------------
------------------------------------------------------------
------------------------------------------------------------
------------------------------------------------------------
---------------------------------MSSSFN---------------------
-------------------IENFVRPNIRQLEPYHSAR-------EDFED--------GL
LLDANEN----SLGAPFTD---------DSKLHRYPDPAQKRLRGLIAKWRGVRRENIFT
GVGSDEGIDLLFRIFCTPGKD-RILTVPPTYGMYTVSANIYDIAIDEVLLEEETFQPRVE
PILNATTPET---KILFLCSPNNPTAN-TFEAD---------------------------
-------RVEQLVEKFPG--IVVVDEAYIDFSEEPSW---TSKIAEYSNLVVLQTMSKSL
GLAGIRLGITYAQEQIINYMMKVKAPYNINKLTAQKAIEGLQNWDT-VSFKINAIKKERK
QLAEKL-NQLNAVQKVYPSEANFLLVKIN-NARTLYEQLTKRDIIVRYRGDEPHCNS---
---CLRITVGTPDENERLISALQDLTS---------------------------------
------------------------------------------------------------
------------------------------------------------------------
------------------------------------------------------------
------------------------------------------------------------
------------------------------------------------------------
---------------------------------------------
>Aliifodinibius sediminis DSM 21194_HisC
------------------------------------------------------------
------------------------------------------------------------
------------------------------------------------------------
------------------------------------------------------------
------------------------------------------------------------
------------------------------------------------------------
----------------------------MKKEAMSTSFN---------------------
-------------------LEKLVRPNIQALKPYHSAR-------QDFSE--------GL
LLDANEN----SYGDPIRS---------SQELHRYPSPTHPRLRKRIAQWRRVRPENVFI
GVGSDEGIDLLYRIFCTPGQD-RILTTPPTYGMYRVSANIHDIAIDEVLLTKDHFQPQVD
QILKAVTDHT---KILLLCSPNNPTGN-TFERD---------------------------
-------RMRELIESFPG--IVVVDEAYIDFSDEESW---ASEVNTYPNLVVLQTLSKSF
GLAGIRLGITFASDAIIDYMMKVKAPYNVNKLTAQRALEAFDKMDR-IASNIAKIKKQRS
TLRQQL-EQIAIVRHIYPSEANFLLVRVD-HARKIYQKLADRGIIVRYRGNEPHCDD---
---TLRITVGTPEENERLISALKQLTE---------------------------------
------------------------------------------------------------
------------------------------------------------------------
------------------------------------------------------------
------------------------------------------------------------
------------------------------------------------------------
---------------------------------------------
>Aliifodinibius roseus DSM 21986_HisC
------------------------------------------------------------
------------------------------------------------------------
------------------------------------------------------------
------------------------------------------------------------
------------------------------------------------------------
------------------------------------------------------------
----------------------------MSKK--STSFD---------------------
-------------------LDQLVRPNIRDLKPYHSAR-------EDFSE--------GL
LLDANEN----SYGDPSRS---------TQELHRYPSPTHPLLRQRIAQWRSVRAENIFV
GAGSDEGIDLLYRIFCTPGRD-RILITPPTYGMYRVSAHIHDIAIDEVLLSNDDFQPRVD
RILEAVTPHT---KILLLCSPNNPTGN-TFERD---------------------------
-------KVRRLVEEFPG--IVVIDEAYIDFSDQQSW---ASGIHRYPNLVVLQTLSKSF
GLAGIRLGITLAPREIIGYMMKVKAPYNVNKLTARQAMDAFDRLGA-IESNIADIRRQRK
QLRRQL-AQLPLVEHIYPSEANFLLVKVK-NALDIHKQLADRGIIVRYRGNEPHCES---
---TLRITVGTPADNERLISALKELSI---------------------------------
------------------------------------------------------------
------------------------------------------------------------
------------------------------------------------------------
------------------------------------------------------------
------------------------------------------------------------
---------------------------------------------
>Gracilimonas mengyeensis DSM 21985_HisC
------------------------------------------------------------
------------------------------------------------------------
------------------------------------------------------------
------------------------------------------------------------
------------------------------------------------------------
------------------------------------------------------------
----------------------------------MKKID---------------------
-------------------INSLVRENIRNLKPYRSAR-------DDFDS--------GI
LLDANEN----SFGAPYAD---------DLELNRYPMPYQELLRDKIATFRGVNRENVFV
GVGSDEAIDLLFRIFCRPGKD-RIIINPPTYGMYKVSANINDVAVDEVLLTEG-FQLQPE
KILEAVKPET---KLIFICSPNNPTAN-SMSVT---------------------------
-------DIAKVLEGFDG--MVVVDEAYIDFSQQGSL---ANNLEEFTNLVVLQTMSKSF
GLAGIRLGVALANPEIISYMMKVKAPYNVNKLTSQKALQAFSSLDD-VTRNIEAIMEERE
RVIAEL-VTFPQVEKVFPTDANFVMFRID-DAQEVYKKLADEGVIVRYRGNEPHCEN---
---CLRLTVGTSVENDRFFEALGSL-----------------------------------
------------------------------------------------------------
------------------------------------------------------------
------------------------------------------------------------
------------------------------------------------------------
------------------------------------------------------------
---------------------------------------------
>Rubrivirga marina SAORIC-28_HisC
------------------------------------------------------------
------------------------------------------------------------
------------------------------------------------------------
------------------------------------------------------------
------------------------------------------------------------
------------------------------------------------------------
------------------------------------------------------------
-----------------MAPVDLVRPEIRAERAYRVPT-------TIEAT---------A
KVDQNES----PYDLPEAIKRQALDAFAAAPWNRYPDDRPHRLVRALEAKEGLPEGSVIV
GRGSNELSHTLALCFLGPGT--PVVLPSPMFALYASVARMHGADVIDVPAGP-NLRHDAD
AILRAAQRAD--APLTIVTTPNNPTGQTIDHGD---------------------------
--------LLRLAAGVPG--ILVIDEAYHEFLDGPTA---TDVLRAHDNVLVLRTFSKAF
GLAGVRLGVLLGHPELIAEMEKSRLPFLVGRLGEEIGLAILDHPGL-VAERVDVLKAERA
TLEASI-GALEGVEILPGAANFFLVR-TPLAPAELQRRMAERGVLIRDVSGYAALSSRDG
TPGWVRVSVGSPEENEATRRAFSEVMGEAS------------------------------
------------------------------------------------------------
------------------------------------------------------------
------------------------------------------------------------
------------------------------------------------------------
------------------------------------------------------------
---------------------------------------------
>Rhodothermus profundi DSM 22212_HisC
------------------------------------------------------------
------------------------------------------------------------
------------------------------------------------------------
------------------------------------------------------------
------------------------------------------------------------
------------------------------------------------------------
------------------------------------------------------------
---------MISVADALEQALAAIRPAVRQGKPYVVGT-------PPEAP---------I
KLNQNES----PWDLPEPLKRELLEAFFALPFNRYPAEHPERLRRALAEYIDWPPEGIIV
GNGSNELAFTVGLAVIDDGT--PVVMPRPMFSLYEMIVRLHGGRIHAVAPGP-DLQFDVA
GLLQAIAQHR--PALVILTSPNNPTGLAMDPRD---------------------------
--------IEAVVAAAPG--LVLIDEAYVEFADGVGA---RPLLDRYPRVLLLRTFSKAF
GLAGLRLGYLVGHPAVVQELYKARIPFMVDRLAETVALTLLRHPEL-VQARIAEIKAGVQ
WLYREL-AALPDVEPRPSQANFVIFR-TPLEPDVLLARLAKKGILIRNMSGYPELR----
--GYVRVNAGRAEENRAFVVALKKALAGDETP----------------------------
------------------------------------------------------------
------------------------------------------------------------
------------------------------------------------------------
------------------------------------------------------------
------------------------------------------------------------
---------------------------------------------
>Rhodothermus marinus DSM 4252_HisC
------------------------------------------------------------
------------------------------------------------------------
------------------------------------------------------------
------------------------------------------------------------
------------------------------------------------------------
------------------------------------------------------------
------------------------------------------------------------
---------MIPVADTLEQALAAIRPAVRQGKPYLVGT-------PPEAP---------I
KLNQNES----PWDLPEALKRELLEAFFALPFNRYPAEHPERLRRALAEYLDWTPEGVIV
GNGSNELVFTVGLAVIDEGT--PVVLPRPMFSLYEMIVRLHCGRLHAVAPRP-DLHFDVE
GLLEAMRRHR--PALVVLTTPNNPTGLAMAPED---------------------------
--------VEAVVAAAPG--LVLIDEAYVEFADGVGA---RPLLDRYPHVLLLRTFSKAF
GLAGLRLGYLVGHPDVVRELYKARIPFMVDRLAETVALTLLRHLDL-VRERVAEIKAGVQ
WLYREL-AALPGVEPIPSQANFVIFR-TPLEPDVLLARLAKDGILIRNMSGYSELR----
--GYVRMNAGRAEENRAFMVALKKALAGHETP----------------------------
------------------------------------------------------------
------------------------------------------------------------
------------------------------------------------------------
------------------------------------------------------------
------------------------------------------------------------
---------------------------------------------
>Longimonas halophila KCTC 42399_HisC
------------------------------------------------------------
------------------------------------------------------------
------------------------------------------------------------
------------------------------------------------------------
------------------------------------------------------------
------------------------------------------------------------
------------------------------------------------------------
------MDTASASPATLDTVMERIRPGVRNESPYLVGA-------PPRAE---------V
KLNQNES----PYDLPPALKAELIETLNDLAFNRYPAEQPSDLAEALAVHNDVSPEQVLV
GNGSNELTYLFGLAFIAPDT--PVVLPAPMFSLYEKVARLHDADLTTIPPRD-DLHFDID
ALVAAVTRTN--AAMTVLTTPNNPTGLALPPSD---------------------------
--------LERVLQATPG--IVVIDEAYVEFNEHPPA---TELLDAYPNLIILRTLSKAF
GLAGLRLGYLMAHESVVTELMKARLPFMVDRFSEAVGRTVLQHPDL-LNERVQQLKAHTR
HLVDAL-SARSDVTTVPTQANFVLFAPQTKHADAVQDALAERGVLVRNMGGYDALQ----
--GYLRVCAGTETENKAFLDALDAVL----------------------------------
------------------------------------------------------------
------------------------------------------------------------
------------------------------------------------------------
------------------------------------------------------------
------------------------------------------------------------
---------------------------------------------
>Longibacter salinarum KCTC 52045_HisC
------------------------------------------------------------
------------------------------------------------------------
------------------------------------------------------------
------------------------------------------------------------
------------------------------------------------------------
------------------------------------------------------------
------------------------------------------------------------
-------MNSTPALSSIDDVISLIRPSVRNEHAYVVGA-------PSHCE---------V
KLNQNES----PFDLPADLKEELAEAFTKIEANRYPDEQPTKLRNALAERDGVDPEGIIV
GNGSNELTYTFGTAFIDPGT--PVVMPRPMFSLYEKVARICGADLTPVAPSE-DLSFDAG
AIEKAVVETD--AVMTVLTTPNNPTGLAMPMEE---------------------------
--------IEQIVSAANG--VVVVDEAYVEFNPVGSA---THLLEKYPNVVILRTLSKGM
GLAGVRLGYMIARPELAHEVMKSRLPFMVDRFSEQIALSLLDREDL-LAERVGLMKQATQ
KLIAAL-EEMPGVDVVPSDANFCIFR-TDRDADALQADLADAGVLVRNMSGYPELP----
--GYLRVSAGTEAENKAFLTALERSLRGADTA----------------------------
------------------------------------------------------------
------------------------------------------------------------
------------------------------------------------------------
------------------------------------------------------------
------------------------------------------------------------
---------------------------------------------
>Salinibacter ruber DSM 13855_HisC
------------------------------------------------------------
------------------------------------------------------------
------------------------------------------------------------
------------------------------------------------------------
------------------------------------------------------------
------------------------------------------------------------
------------------------------------------------------------
---------------------------MRDRSEYIVDM-------PEGID---------V
KLNQNES----PFDLPAGLKQELLDAHAQVEMNRYPSEQPEALRHALAEYDGVDPDQILV
GNGSNEITYTFGLAFLDPGD--PVVLPRPMFSLYEKVMRLQEADLTIVPPQD-DFGFDAD
ALATAAAETE--AVLTILTTPNNPTGLAMTLDE---------------------------
--------LEQVVTASSG--FVVIDEAYVEFNPEGTA---IDLLEQHPNVLILRTLSKGF
GLAGARLGYLLAHPAVVTELMKARLPFMVDRFAEQTALAVLRRPDL-IEDRVSRIEASIT
TLTEAL-QAMEGVEVVPSQANFVVFT-TPLPADTLQDRLADRGVLVRNMGGYPELE----
--GYLRVSAGTEEENNAFLDALDVSLEEAGAISEV-------------------------
------------------------------------------------------------
------------------------------------------------------------
------------------------------------------------------------
------------------------------------------------------------
------------------------------------------------------------
---------------------------------------------
>Phaeodactylibacter xiamenensis KD52_HisC
------------------------------------------------------------
------------------------------------------------------------
------------------------------------------------------------
------------------------------------------------------------
------------------------------------------------------------
------------------------------------------------------------
--------------------------------------M---------------------
-------------------IQNLVRPNINRLTPYSSAR-------SEFKG-KAE-----V
FLDANES----PYETG---------------YNRYPDPLQWKLKQAISTLKGIAPEHIFL
GNGSDEAIDLLLRIFCEPGAD-HIIILPPTYGMYRVSADISNVAVKEIPLRPGSFQPDVE
AVLAEADAHS---KLLFICSPNNPTGN-SIRPG---------------------------
-------LIRELTKGFPG--IVVVDEAYIDFSAQESA---IRLLPEYSNLVVLQTFSKAW
GMAGIRLGMAFASEEIIGYFNKVKPPYNINQLTQEAALKALDKQEA-QEAQVKQLLGQRT
LLQQYL-GGLPFAERIYPSDANFLLVKVE-DPTGIYNYLVDRGIIVRDRSRVTLCEG---
---CLRITVGTPEENERLFRALVEFE----------------------------------
------------------------------------------------------------
------------------------------------------------------------
------------------------------------------------------------
------------------------------------------------------------
------------------------------------------------------------
---------------------------------------------
>Crenotalea thermophila DSM 14807_HisC
------------------------------------------------------------
------------------------------------------------------------
------------------------------------------------------------
------------------------------------------------------------
------------------------------------------------------------
------------------------------------------------------------
------------------------------------MFD---------------------
-------------------LQRLIRPNIRQLTPYSSAR-------DEFSG-EAQ-----I
FLDANEN----AWGSP-----------LPKSYNRYPDPLQHRLKAQIAKLKQIPERQIFL
GNGSDECIDLTLRAFCEPQQD-EVIICPPTYGMYEVCAKIQDAIIKKVPLTA-DFQLDTE
SIFRAVSPQT---KLIILCSPNNPTGN-CLRQE---------------------------
-------DVERVLHAFNG--IVAIDEAYIDFASQPGF---LHRLQEFPNLIVWQTFSKAW
GLAGLRVGMAFASAAIIGILNKIKYPYNISQLTQETLLQALDRVDQ-VEQWKAHIIQQRQ
ALSQAL-QQLDIVQKVYPSEANFVLAKIR-QARKVYAYLLQQGIVVRDRSQVALCED---
---CLRITVGRPEENEKLLAGLQAYQAQQTASGPLSH-----------------------
------------------------------------------------------------
------------------------------------------------------------
------------------------------------------------------------
------------------------------------------------------------
------------------------------------------------------------
---------------------------------------------
>Filimonas lacunae NBRC 104114_HisC
------------------------------------------------------------
------------------------------------------------------------
------------------------------------------------------------
------------------------------------------------------------
------------------------------------------------------------
------------------------------------------------------------
------------------------------------MFD---------------------
-------------------INKLVRSNIKNLAPYSSAR-------DEFSG-EAK-----V
FLDANEN----SLGSP-----------LNKWYNRYPDPHQVKVKQAISQVKSVAAESIFL
GNGSDECIDLLYRCFCTPGKD-NIIICPPTYGMYQVSAEINDVEIRKAPLLD-DFQLNLA
HLETLADENT---KIIWICSPNNPTGN-SLHRQ---------------------------
-------DIETVLNNFNG--LVVVDEAYINFARQKSW---VQELAEYPNLVVLQTFSKAW
GLAGLRLGMAFASKEIINVMDRVKPPYNINQVTQELALKALEEVGQ-VNDMIRLLVDMRN
ALAEVL-VQLPGVQKVYPSDANFLLVKIN-KARDVYNYLLEKGIVVRDRSNVLLCED---
---CLRITIGTEEENTALVDALNQLN----------------------------------
------------------------------------------------------------
------------------------------------------------------------
------------------------------------------------------------
------------------------------------------------------------
------------------------------------------------------------
---------------------------------------------
>Niastella koreensis GR20-10_HisC
------------------------------------------------------------
------------------------------------------------------------
------------------------------------------------------------
------------------------------------------------------------
------------------------------------------------------------
------------------------------------------------------------
-----------------------------------MTFD---------------------
-------------------LNNLLRENIKKLVPYSSAR-------DEFKG-EAS-----T
FLDANEN----SFGSP-----------LTRWYNRYPDPMQLKVKEKLSSIKGVPIENIFL
GNGSDECIDVLMRAFCEPGVD-NILICPPTYGMYQVSANINDVNIKKVPLTP-AFQLNLP
AIEEAIDNNT---KIIFLCSPNNPTGN-SLDRD---------------------------
-------DIEVILNNYSG--IVVIDEAYINFSRFRSF---TQELTDYPNLVILQTLSKAW
GLAALRVGMAFASAEIIHVMNKIKPPYNINQASQELALQALEEVGQ-VNDMIREIVAQRD
ILAKDL-LTIPSVQKIYPSDANFLLVQVT-NPKAIYNYLLEKGIVVRDRSSVELCAG---
---CLRITVGTPAENVSVVNAMKNWTPA--------------------------------
------------------------------------------------------------
------------------------------------------------------------
------------------------------------------------------------
------------------------------------------------------------
------------------------------------------------------------
---------------------------------------------
>Solitalea koreensis DSM 21342_HisC
------------------------------------------------------------
------------------------------------------------------------
------------------------------------------------------------
------------------------------------------------------------
------------------------------------------------------------
------------------------------------------------------------
------------------------------MTIEPTKMN---------------------
-------------------IQDLLRENIKNLTPYSSAR-------DEFQG-EAS-----I
YLDANEN----SFGSP-----------LETAFNRYPDPLQLELKKKLTTIKGVPAQNIFI
GNGSDEAIDILFRAFCRPGID-NVVTVPPTYGMYEVSANINDVEIRKVNLLP-NYQLNLE
GIAEAIDKNT---KLIFICSPNNPTGN-SINRE---------------------------
-------DIETILANFHG--IVVIDEAYINFSRQKTF---IQELTEYSNLVVLQTMSKAW
GLAALRVGMAYACEEIIEIFNKVKPPYNINRASQELALKALDNIDQ-VNQWIRETVAERN
KLAKSL-TEITIVEQVYPSDANFLLVKIK-YADYLYNFLVDKGIIVRNRSKVTLCES---
---CLRITVGTPDENKILINAIKEFVI---------------------------------
------------------------------------------------------------
------------------------------------------------------------
------------------------------------------------------------
------------------------------------------------------------
------------------------------------------------------------
---------------------------------------------
>Sphingobacterium spiritivorum ATCC 33861_HisC
------------------------------------------------------------
------------------------------------------------------------
------------------------------------------------------------
------------------------------------------------------------
------------------------------------------------------------
------------------------------------------------------------
---------------------------------MDNPFN---------------------
-------------------LTDLLRDNIKNLVPYSSAR-------DEFKG-EAS-----I
LIDANEN----AFGSP-----------LDHNYNRYPDPLQHLVKDKLSHIKGVPAANMFL
GNGSDEAIDILFRAFCRPGVD-NVILVPPTYGMYEVSANINDVAFKKVNLTK-EYQLDLD
GIQEAVDAQT---KLIFICSPNNPTGN-AINRK---------------------------
-------DIELILNNFHG--IVVVDEAYINFSQTRSF---TQELAEYPNLVVLQTLSKAW
GLAALRLGMAFASKEIIEVFNKIKPPYNINQATQDIVLEALDKVDQ-VNAWIKETVAERE
LLVKEL-VKIGYVQYITPSDANFILVRMD-NPRGLYTYLVQHGIIVRDRSKVELCEG---
---CLRITVGTPEENKILLEKMTAFAG---------------------------------
------------------------------------------------------------
------------------------------------------------------------
------------------------------------------------------------
------------------------------------------------------------
------------------------------------------------------------
---------------------------------------------
>Pedobacter psychrophilus CCM  8644_HisC
------------------------------------------------------------
------------------------------------------------------------
------------------------------------------------------------
------------------------------------------------------------
------------------------------------------------------------
------------------------------------------------------------
------------------------------------MFE---------------------
-------------------LNTIIRPNIKSLKPYSSAR-------DEFKG-EAS-----V
YLDANEN----AFGSP-----------LSTNYHRYPDPMAYAVKMRLSEIKGVPARNIFL
GNGSDEAIDILFRSFCNPGVD-NVIIVPPTYGMYEVSANINDVEIKRINLTE-EYQLNLE
GIAEAIDKNT---KLIFICSPNNPTGN-SINRE---------------------------
-------DIETLLANFNG--IVVVDEAYINFSRQKTF---IQELTEYANLVVLQTLSKAW
GLAALRVGMAFASEEIIEVFNRVKPPYNINEASQQLALEALQNVEK-INNWIKEILKERD
TLVLAL-KSFDFVIDIYPSDANFILVKTA-DADGIYKYLTEQGIIVRNRNKIKLCEG---
---CLRITVGTFEENQALINSLKKLKND--------------------------------
------------------------------------------------------------
------------------------------------------------------------
------------------------------------------------------------
------------------------------------------------------------
------------------------------------------------------------
---------------------------------------------
>Arcticibacter svalbardensis MN12-7_HisC
------------------------------------------------------------
------------------------------------------------------------
------------------------------------------------------------
------------------------------------------------------------
------------------------------------------------------------
------------------------------------------------------------
-----------------------------------MEFD---------------------
-------------------LKKLLRTNILNLVPYSSAR-------DEYKG-EAS-----V
FLDANEN----SYGSP-----------LSRNYNRYPDPMQQAVKAKLSLIKGVPVPNIFL
GNGSDEAIDILFRAFCRPGID-NVILLPPTYGMYEVSANINDVQTKKILLTP-EYQIDME
GVAEAIDEHT---KIIFVCSPNNPTAN-SINRS---------------------------
-------DIETLIANFSG--LVVVDEAYINYSRQKTF---IQELTEYGNLVVLQTLSKAW
GLAGIRMGMAFASEEIIEVFNKVKPPYNINEASQQLALEALSNVDQ-VNDWIREIILQRE
QVISKL-IELPFVLNIVPSDANFILVKMV-DPLGVYKYLVDNGIITRDRSKVQLCEG---
---CIRITIGTPEENVLLINTLRAYLKS--------------------------------
------------------------------------------------------------
------------------------------------------------------------
------------------------------------------------------------
------------------------------------------------------------
------------------------------------------------------------
---------------------------------------------
>Mucilaginibacter mallensis MP1X4_HisC
------------------------------------------------------------
------------------------------------------------------------
------------------------------------------------------------
------------------------------------------------------------
------------------------------------------------------------
------------------------------------------------------------
------------------------------------MFS---------------------
-------------------INKILRENIKKLVPYSSAR-------DEFKG-EAS-----V
FLDANEN----AFGSP-----------LEQQYNRYPDPLQYKVKKRLSDIKGVPPRNIFL
GNGSDEAIDVLFRSFCNPGVD-NVILVPPTYGMYEVSANINDIKINKVPLTE-EYQLNLE
GIAEAINDHT---KMIFICSPNNPTGN-SINRD---------------------------
-------DIETLLANFSG--LVVIDEAYINFSRQKTF---IQELTEYANLVVLQTLSKAW
GLAGLRVGMAFASEEIIEVMNKVKPPYNINEASQELALKALQNVDQ-VNGWIKEILLQRD
RLVLTL-KDFDFVLDIYPSDANFILVKTT-DPKGIYNFLVDKGIIVRDRSKVDLCEG---
---CLRITVGTPAENDILLQTLQNYK----------------------------------
------------------------------------------------------------
------------------------------------------------------------
------------------------------------------------------------
------------------------------------------------------------
------------------------------------------------------------
---------------------------------------------
>Pedobacter insulae DSM 18684_HisC
------------------------------------------------------------
------------------------------------------------------------
------------------------------------------------------------
------------------------------------------------------------
------------------------------------------------------------
------------------------------------------------------------
-------------------------------------MN---------------------
-------------------IKDLQRENIKTLKPYSTAR-------DEFKG-QAS-----V
FLDANEN----SYGSP-----------LPANYNRYPDPLQLDLKDAISKIKGVPIENTFL
GNGSDEAIDLLFRAFCNPGKD-NVIILPPTYGMYEVSANINDIELRKVDLLP-NFQLDLE
KIAEAIDANT---KMIFICSPNNPTGN-SINRT---------------------------
-------DIETILANFKG--LVVIDEAYINFAKQKTF---IQELIEYANLVILQTFSKAW
GLAALRLGMAFSSVPVIDILNKVKPPYNINQATQDLALAALSNIQQ-VNEWIKSTVTERA
RLTAEL-EKISIVKKVYPSDANFILVAVT-DALNIYNALVNEGIIVRDRSKVSLCEG---
---CLRITIGTIDENNQLLTVLAKI-----------------------------------
------------------------------------------------------------
------------------------------------------------------------
------------------------------------------------------------
------------------------------------------------------------
------------------------------------------------------------
---------------------------------------------
>Pedobacter heparinus DSM 2366_HisC
------------------------------------------------------------
------------------------------------------------------------
------------------------------------------------------------
------------------------------------------------------------
------------------------------------------------------------
------------------------------------------------------------
-------------------------------------MD---------------------
-------------------INKLQRENIRNLRPYSTAR-------DEYKG-QAS-----I
FLDANEN----SYGSPRSP--RSPETALTKDYNRYPDPLQLDLKEAISKIKGVPIENTFL
GNGSDEAIDLLFRAFCEPGQD-NVVILPPTYGMYEVSAGINNVAIRKVNLLP-SFQLDLD
GIAEAIDEHT---KLIFICSPNNPTGN-SIVRT---------------------------
-------DIETVLANFNG--LVVIDEAYINYAKQRTF---IKELTEYPNLVVLQTFSKAW
GLAALRLGMAFASRPVIDVLNKVKPPYNINQATQDIALDALKNIEQ-VNEWIKVTVAERE
SLGNAL-AALPMVKKVYPSDANFILIEVD-DALNTYNSLVEHGIIIRDRSKVTLCEG---
---CLRITIGTVEENKILLETLKTL-----------------------------------
------------------------------------------------------------
------------------------------------------------------------
------------------------------------------------------------
------------------------------------------------------------
------------------------------------------------------------
---------------------------------------------
>Microscilla marina ATCC 23134_HisC
------------------------------------------------------------
------------------------------------------------------------
------------------------------------------------------------
------------------------------------------------------------
------------------------------------------------------------
------------------------------------------------------------
------------------------------------MKN---------------------
-------------------IEKLVRPNIWALKPYSSAR-------DEFVVDDEGNEQPLV
FLDANEN----PLGSVG----------SNGANNRYPDPYQRKLKEALSALKNVAPENIFL
GNGSDEAIDLLFRIFCTPGQD-RVLVTPPTYGMYQVSADINHVAVDQVRLNE-DFTLPVA
QLLDTVGQHA--YKLLILCNPNNPTGNAIASTA---------------------------
-------EFEQILQAFEG--VVVVDEAYIDFADFASM---TALIDRYPNLVVLQTFSKAW
GLANLRLGMAFASAPIIDLLNKVKPPYNLNGVTQELGLQAVQNVAQ-KDAFVASIRAQRA
WLYTQL-PLFDFIEKIFPSQTNFILFRTQ-QPNELYNYLVQHQVIVRNRSTQPLCEG---
---CLRVSVGAEAENKRFIELLKSWELL--------------------------------
------------------------------------------------------------
------------------------------------------------------------
------------------------------------------------------------
------------------------------------------------------------
------------------------------------------------------------
---------------------------------------------
>Cesiribacter andamanensis AMV16_HisC
------------------------------------------------------------
------------------------------------------------------------
------------------------------------------------------------
------------------------------------------------------------
------------------------------------------------------------
------------------------------------------------------------
------------------------------------MFD---------------------
-------------------INSLLRPHLRNLTPYSSAR-------DEFSG-TAQ-----V
YLDANEN----SFG-SA----------TAEDFNRYPDPHQRRVKRMLARLKEVPADQIFL
GNGSDEPIDLLIRAFCQPGQD-HILILPPTYGMYSVSATINGVGVREVLLRP-NFSLDAN
AVLSNTDRNS---KILFICSPNNPTGN-LMDRV---------------------------
-------AVEKLLQEFPG--LVVVDEAYIDYCREDSW---TCRLEEFPNLVVLQTFSKAW
GLAALRLGMAFASRELIEILNKIKPPYNISQLSQQYALRAITNRDK-MKRQLALTLFERQ
QLEQRL-PQLAIVEKVYPSEANFLLVKVQ-EARPLYDFLLEKGIVVRDRSRVQLCEG---
---CLRITVGTPNENEQLLEALAAFSVKEKQAI---------------------------
------------------------------------------------------------
------------------------------------------------------------
------------------------------------------------------------
------------------------------------------------------------
------------------------------------------------------------
---------------------------------------------
>Reichenbachiella agariperforans DSM 26134_HisC
------------------------------------------------------------
------------------------------------------------------------
------------------------------------------------------------
------------------------------------------------------------
------------------------------------------------------------
------------------------------------------------------------
-------------------------------------MN---------------------
-------------------IRSLLRKNIQSLTPYSSAR-------DEFDS---VA---EV
YLDANEN----PFDNG---------------VNRYPDPYQKPVKARLSEIKNIAPEKILL
GNGSDEVLDLIYRAFCEPKVD-NVISHNPSYGMYPVLSEINDVELRKVNLD-AGFSLDAK
KMIAASDEHT---KLFFICSPNNPSGN-LLNKE---------------------------
-------EIRQILDLKKG--IVVIDEAYIDFAETDSW---LTELDRYPNLIVCQTLSKAW
GLAGLRVGMCFAAEEIVRVLNAIKPPYNVNVLSQEAALKALNQEDE-FKKQLAIILDEKK
KVEAAL-AQSPCVQELFPSDSNFVLARVE-NANALYDFLLERKVIVRNRSKEHLCAN---
---CLRFTIGTPEENQRLLDGITDYEKK--------------------------------
------------------------------------------------------------
------------------------------------------------------------
------------------------------------------------------------
------------------------------------------------------------
------------------------------------------------------------
---------------------------------------------
>Roseivirga ehrenbergii KMM 6017_HisC
------------------------------------------------------------
------------------------------------------------------------
------------------------------------------------------------
------------------------------------------------------------
------------------------------------------------------------
------------------------------------------------------------
------------------------------------MFD---------------------
-------------------PNALLRTHLQKLVPYSSAR-------DDYKG-NEG-----V
FLDANEN----PLGSI-----------TEEDWNRYPDPYQKELKARIAQIKGVRSENIFL
GNGSDEPIDLLFRAFCEPEKD-NVIINPPTYGMYKVSADINNVEAREVLLTA-DYDLDVE
AIKSAVDENT---KIIFICSPNNPTGN-DVSLD---------------------------
-------KIEEVLQFFKG--IVLVDEAYVDFTSRQSF---ALRLEEFPNLLVLQTFSKAW
GLAALRIGMAFASEEILAILNKIKAPYNLSGLVQKTVLKALENLEK-KDKMVDQILKNRE
SLGEAL-KQTPMIKTICPTDSNFFLVKLE-NASDVYKKLIEQKIILRDRSKVALCEG---
---GIRITVGTEKENELLIKALKNLN----------------------------------
------------------------------------------------------------
------------------------------------------------------------
------------------------------------------------------------
------------------------------------------------------------
------------------------------------------------------------
---------------------------------------------
>Marivirga tractuosa DSM 4126_HisC
------------------------------------------------------------
------------------------------------------------------------
------------------------------------------------------------
------------------------------------------------------------
------------------------------------------------------------
------------------------------------------------------------
---------------------------------MSNTVN---------------------
-------------------WKDLVLPHILNLQAYSSAR-------DEFSG-DAK-----V
FLDANEN----PFDEEQ------------QNWNRYPDPLQMGIKQQLSKIKGIASENIFL
GNGSDEAIDLLFRIFCKGGDS-NVITCPPTYGMYKVSSSIHNVANIEVPLTK-DFQLDVA
AILKATNEKS---KMLFICSPNNPTGN-SLRKD---------------------------
-------DIETLLENFRG--IVIIDEAYIDFSAQESF---IHKLKSYPNLVVLQTLSKAW
GMASARLGMAFANPELINILNKVKPPYNISGPSQKLVEKSLRQSDV-FLRQIKGILAERD
SLNQQL-QDIPGVKKVFDTDANFILVKID-EAKTIYKKLINKGIVVRDRSNVKLCYD---
---CLRITVGTSTENKTLISALRDISI---------------------------------
------------------------------------------------------------
------------------------------------------------------------
------------------------------------------------------------
------------------------------------------------------------
------------------------------------------------------------
---------------------------------------------
>Cyclobacterium marinum DSM 745_HisC
------------------------------------------------------------
------------------------------------------------------------
------------------------------------------------------------
------------------------------------------------------------
------------------------------------------------------------
------------------------------------------------------------
-----------------------------------MAFD---------------------
-------------------LQKLLRPHIAALKPYSSAR-------DEYTG-KEG-----I
FLDANEN----AIGSV-----------SEQAFNRYPDPYQSELKKKIGELKQVLPTNIFL
GNGSDEAIDLLFRAFCRPGLD-NVIIMPPTYGMYEVSAGINDIATKKVPLST-SFEIEVG
EVLAAVDECT---KIIFICSPNNPSGN-KISRQ---------------------------
-------SIYQILTNFDG--LVVIDEAYIDFSDEPSF---SLELNHYPNMLVMQTLSKAW
GLAALRLGMAYASKEIIGILNKIKPPYNISGLTQETVLNALSNTKL-LEDMVKEILVQKE
KLILAL-EEIPEVEKVYPSAANFLLAKVP-HASQVYQKLIEEKIIVRDRSKVQRCED---
---CLRITVGNEEENKQFIQALKEVLQVHTKTT---------------------------
------------------------------------------------------------
------------------------------------------------------------
------------------------------------------------------------
------------------------------------------------------------
------------------------------------------------------------
---------------------------------------------
>Belliella baltica DSM 15883_HisC
------------------------------------------------------------
------------------------------------------------------------
------------------------------------------------------------
------------------------------------------------------------
------------------------------------------------------------
------------------------------------------------------------
-----------------------------------MAFD---------------------
-------------------LEKLLRPHISKIKPYSSAR-------DEYSG-KAG-----I
FLDANEN----PFGSM-----------ADGKFNRYPDPYQLDIKQKLAVVKGVEANQIFL
GNGSDEAIDLLMRAFCRPGID-NIILLPPTYGMYEVSAGINDIAIQKVNLTP-DYQLRPD
AILEAVNENT---KIIFICSPNNPSGN-KVKRS---------------------------
-------DIHQILNNFQG--LVVVDEAYIDFSDEPSF---TTELANYPNLLVMQTFSKAW
GLASLRIGMAFASVEIIKILNLIKPPYNISGLTQEKVLEALDNASA-IQRIVKDTLAERA
FLKTEL-EKFPFVSTIYPSHANFLLIKTE-GARKIYEYLIEQTIIIRDRSKVVLCED---
---CLRISVGTRTENEALLKALVQYKP---------------------------------
------------------------------------------------------------
------------------------------------------------------------
------------------------------------------------------------
------------------------------------------------------------
------------------------------------------------------------
---------------------------------------------
>Algoriphagus ratkowskyi DSM 22686_HisC
------------------------------------------------------------
------------------------------------------------------------
------------------------------------------------------------
------------------------------------------------------------
------------------------------------------------------------
------------------------------------------------------------
-----------------------------------MKFD---------------------
-------------------LTPLLRPHIVNLLPYTSAR-------DEYTG-KEG-----I
FLDANEN----PYGSV-----------TDEDYNRYPDPYQHELKAEIAEIKQVKPSQIFL
GNGSDEAIDLLFRAFCNPGKD-NVILLPPTYGMYEVSAGINDVETRKIPLTA-DFQLQPN
LILQAVDENT---KIIFVCSPNNPSGN-KVDRE---------------------------
-------DILKLLQEFNG--LVVVDEAYIDFSDEPSF---TTLLNEYKNLLVMQTFSKAW
GLASLRLGMAFASKDMIKILNRIKPPYNISGLTQQTVLAALKNVDK-VNAMIADILQERD
YLRNEL-AKLDYVEKIHPSHANFLLVKMP-NASHVYDDLIEEKIIVRNRAKVQLCEE---
---CLRITVGTRTENTAFIQALKKIYTESFNL----------------------------
------------------------------------------------------------
------------------------------------------------------------
------------------------------------------------------------
------------------------------------------------------------
------------------------------------------------------------
---------------------------------------------
>Algoriphagus hitonicola DSM 19315_HisC
------------------------------------------------------------
------------------------------------------------------------
------------------------------------------------------------
------------------------------------------------------------
------------------------------------------------------------
------------------------------------------------------------
-----------------------------------MSFE---------------------
-------------------LKSLLRPHIAKIQPYTSAR-------DEYSG-KEG-----I
FLDANEN----PYGSI-----------TEQDFNRYPDPYQQQLKAEIAKIKQVKSDQIFL
GNGSDEAIDLLFRAFCRPGID-NVILLPPTYGMYEVSAAINDVETRKVPLTS-DFQLQTD
RILDQVDSNT---KIIFICSPNNPSGN-KLLRT---------------------------
-------EIQRIIREFNG--LVVVDEAYIDFNDEPSF---TTEMAEFPNLLVMQTFSKAW
GLASLRLGMAFASQELIRILNLIKPPYNISGLTQDTVLKAIQNIGK-VNRMIAEILEERA
FLAKEL-KELTFVQKVYPSQANFLLIKIP-NANEVYNALINAKIIVRNRSKVILCED---
---CLRITVGTRFENEMLLTALNKVFAEIEN-----------------------------
------------------------------------------------------------
------------------------------------------------------------
------------------------------------------------------------
------------------------------------------------------------
------------------------------------------------------------
---------------------------------------------
>Flexibacter flexilis DSM 6793_HisC
------------------------------------------------------------
------------------------------------------------------------
------------------------------------------------------------
------------------------------------------------------------
------------------------------------------------------------
------------------------------------------------------------
------------------------------------MKP---------------------
-------------------FTELLQPHILALAPYSSAR-------DEYTG-SEG-----V
FLDANEN----PLGSVG----------SSQNYNRYPDPYQHAIKTELARIKGVNPNQIFL
GNGSDEAIDLLIRAFCKPSHD-QILIMPPTYGMYEVSANINNVGIVRVPLTA-DYQIDVA
AVQAAITPQT---KILFICSPNNPTGN-ALNPQ---------------------------
-------HIQTLLDTFEG--IVILDEAYIDFCPETSW---LSKLDSYPNLVIIQTFSKAW
GLAGLRVGMAFAQAGPIAVLNKIKPPYNISLVTQQIVLESLLHESE-KDAMVAEILHQRV
SLAAAL-ETFSFVQKIHVSDANFLLVQML-NAKQIFDYLIDNQVIVRNRANVILCSD---
---CLRISVGTQAENEVLLQKLAMWEKK----SM--------------------------
------------------------------------------------------------
------------------------------------------------------------
------------------------------------------------------------
------------------------------------------------------------
------------------------------------------------------------
---------------------------------------------
>Rufibacter tibetensis 1351_HisC
------------------------------------------------------------
------------------------------------------------------------
------------------------------------------------------------
------------------------------------------------------------
------------------------------------------------------------
------------------------------------------------------------
------------------------------------MFS---------------------
-------------------IDNFIRPHLKSLKPYSSAR-------DEFEG-EAS-----V
YLDANEN----NLGSLA----------GGVDYNRYPDPYQKTIKEKLSKLKGIRPEQIFI
GNGSDEAIDLLMRLVCEPGRN-EVLLLPPTYGMYEVSANIHNVGIQRVPLDE-HFQPVFE
KIAEKQTEST---KILFLCSPNNPTGN-ILEPA---------------------------
-------TVEKLIRSFNG--LVVVDEAYIDFTDIPSW---STRLDEFPNLLVMQTLSKAW
GMAGLRLGMAFASPEIIGYLNKIKPPYNINVVTQELVSAALDKTAQ-LQDMLQVIIKERT
RLVEAF-EALPLIEKVYPSDANFVLVQVH-NANELYAYLLERGVVVRNRSTQPGCAN---
---CLRITIGTPAENDNLLESLNAYSAQEATL----------------------------
------------------------------------------------------------
------------------------------------------------------------
------------------------------------------------------------
------------------------------------------------------------
------------------------------------------------------------
---------------------------------------------
>Pontibacter actiniarum DSM 19842_HisC1
------------------------------------------------------------
------------------------------------------------------------
------------------------------------------------------------
------------------------------------------------------------
------------------------------------------------------------
------------------------------------------------------------
------------------------------------MFN---------------------
-------------------LNDIIRPNVLKMKAYSSAR-------DEFKG-AAS-----V
FLDANEN----NLGSLA----------G-ENYNRYPDPHQRKLKERIAEIKGVQPEQIFL
GNGSDEAIDLLFRMVCRPGQD-SMLHLPPTYGMYEVSANLNDVALQAVQLTE-DFQVPVE
EVLLNIKPTT---KIIFICSPNNPTGN-LIEQE---------------------------
-------SITELLTAFKG--LVVVDEAYIDFADTRSW---TARLNEFPNLVVLQTFSKAW
GMAGLRLGLAFASQELVSVLDKIKPPYNINEATQELALQALQREEA-LKDMVEEIVQERE
LLMEAL-PDLPAVVHVYPSDANFILVKVK-DADNMYKYLLGKGIVVRNRSGLAGCEG---
---CLRISVGTLEENQKLLQAISEFKAQD-------------------------------
------------------------------------------------------------
------------------------------------------------------------
------------------------------------------------------------
------------------------------------------------------------
------------------------------------------------------------
---------------------------------------------
>Pontibacter actiniarum DSM 19842_HisC2
------------------------------------------------------------
------------------------------------------------------------
------------------------------------------------------------
------------------------------------------------------------
------------------------------------------------------------
------------------------------------------------------------
------------------------------------------------------------
-------------------MKTFAQAVYNGAANENLFGASSKVTA--------------A
LQDAIAQ------------------------VHSYPTPDAAPLRQAIAYHLGLQPSQIAV
GSGSAELISLLVRAFCQPFAESNVVSVAPTYPLYQMEAAALGVTFKPAPLNS-KYEFDID
CLLRQVDGNT---RLVFLSNPNNPTGGYLTYAQ---------------------------
--------LERLLQEIPPQVLLVLDEAYVEFVTAPDFAKALPYLAQHANLVVLRTFSKAY
GLASLRVGYMVAQEQLLARLLPAKQPFNVNQLAQIGAVIALEDEEH-LAYTLTETAIGKA
HLQQLL---DAEGVQWWPSEGNFLFVDAGMPAAGLAAELQQQGIHVRETDSR--------
--FHLRITVGTKEHQQHLQEQLKAILAPHSVWHDKTLAQILHTGYALPKADDVFKALAAV
SELAEGANSIGSAAERIALAYARAFSTCLGPEGNEHAGNLYSSTYGETDMISAFNVLVKA
TPLVSFGHMFGNLAIAGATAHADEIHILDLGIGGGLQWLHLLELLAARPGTPPKVSITGV
DIPAATGKPEARLQQTGDMLQQHASRLGLNFTYSCLAKRLEELSMQELYFSPTEALVVNS
AFTLHHLPDQLLGEVDYRDRILQQIKALNPVIFTLTEPDSEHNKLSFLPRLRESLRHYYT
VFDALDTLLPRLLPERQVIEQEFFGREIINVISCEGARRVERHERHEAWRQRLVRNGFAP
IAAAAPTDSIQEALQLHENFLLQPNGAGYTLCWKGTPVVAATAWV
>Hymenobacter roseosalivarius DSM 11622_HisC
------------------------------------------------------------
------------------------------------------------------------
------------------------------------------------------------
------------------------------------------------------------
------------------------------------------------------------
------------------------------------------------------------
-------------------------------------MD---------------------
-------------------LESLVRPNIRAMKPYSSAR-------DEFQG-DAQ-----V
MLDANEN----SLG-SA----------GPATFNRYPDPQQRAVKAELAQLKNVAGGQIFL
GNGSDEAIDLLVRLTCIPGQD-SILILPPTYGMYEVAANLNDVAIQRLPLTA-DFQLSAE
IVAGIIASDA---KLVFICSPNNPTGN-LLHAA---------------------------
-------AIEEILRGFRG--LVVVDEAYADFAAAPSW---TTRLAEFPNLVILQTFSKAW
GLAGLRLGMAFASPEIIGYLNKIKPPYNVSEATQQHALAALAAGGH-FDNLRNDLLVGRQ
WLAERL-PALAIVERVFPSDANFLLVRFRPDATAVYEYLLNRGIVVRNRTTQPGCAG---
---TLRLTVGTPAENGQLLTALREFR----------------------------------
------------------------------------------------------------
------------------------------------------------------------
------------------------------------------------------------
------------------------------------------------------------
------------------------------------------------------------
---------------------------------------------
>Cytophaga hutchinsonii ATCC 33406_HisC
------------------------------------------------------------
------------------------------------------------------------
------------------------------------------------------------
------------------------------------------------------------
------------------------------------------------------------
------------------------------------------------------------
-----------------------------------MAFS---------------------
-------------------LDSILRDNIKNAKPYSSAR-------DEYKG-TEG-----I
FLDANEN----PYGSAI----------QKMVN-RYPDPLQRDVKTALSALKNVSAEHIFF
GNGSDEPIDLLIRATCQPGKD-SILILPPTYGMYEVSAGINDVDIISVPLTK-AFDLDVD
AILAAVKTHT---KIIFICSPNNPTGN-LMSED---------------------------
-------KVKRILNAFSG--IVVVDEAYIDFADTKGF---VPLLDQYPNMVVLQTFSKAW
GMAALRLGTAFASKEIVSVLNKIKPPYNINLLTQEAALEALQNVSV-KDEMVYKILKQRD
WLREEL-SKLPVCLELYPSDANFILMRTA-DGKKVYDYLVEHIVITRDRSKIILCEG---
---CVRITVGTEAENKRLLDVLKTY-----------------------------------
------------------------------------------------------------
------------------------------------------------------------
------------------------------------------------------------
------------------------------------------------------------
------------------------------------------------------------
---------------------------------------------
>Siphonobacter aquaeclarae DMS 21668_HisC
------------------------------------------------------------
------------------------------------------------------------
------------------------------------------------------------
------------------------------------------------------------
------------------------------------------------------------
------------------------------------------------------------
------------------------------------MFS---------------------
-------------------LNTLVRPHLLSLTPYSSAR-------DEYSG-KEG-----V
FLDANEN----PLGSA-----------SAGRYNRYPDPYQWAIKEKLAPLKGVRPQQILL
GNGSDEPIDLLVRLFCEPKED-HILILPPTYGMYEVSANIQNVGIKKVPLTA-DFQLDVP
AVLNSVDNHT---KIIWLCSPNNPSGN-VLNRA---------------------------
-------DIIRIVEAT-SC-IVVVDEAYIDFAPESTL---LSELDRYPNLVVLQTFSKAW
GLAGLRVGMCFASEEIIALLNKIKSPYNLSSSTQAILAEALNGVEK-KNEMVRDILRNRE
RLRETL-LTLPNVETIFPSDSNQLLVKFT-DSAAVFHYLLENKVIVRDRSKVMHCEN---
---CLRISIGTEEEDRRLTDLLAAFAAKA-------------------------------
------------------------------------------------------------
------------------------------------------------------------
------------------------------------------------------------
------------------------------------------------------------
------------------------------------------------------------
---------------------------------------------
>Leadbetterella byssophila DSM 17132_HisC
------------------------------------------------------------
------------------------------------------------------------
------------------------------------------------------------
------------------------------------------------------------
------------------------------------------------------------
------------------------------------------------------------
-------------------------------------ME---------------------
-------------------VLDLIRPIFVKLTPYSSAR-------DEYSG-KEG-----V
FLDANEN----PFSSV-----------TGESFNRYPDPYQWACKEKLAKIKGVKPEQIFL
GNGSDEAIDHLIRITCTPKED-NILILPPTYGMYKVCADIQEVGIQEAPLTE-DFEIDPD
TVFDSINTAT---KIIWICSPNNPSGN-SLDRE---------------------------
-------AILQIVKAFPHK-MVVVDEAYVDFSSEPSF---IQELDKYPNLVVIQTFSKAW
GMAGLRIGTAYAHPEIIKILNKVKYPYNLNQLTQAKLLESLDKEEQ-KNTYVKEILALRD
QLEESL-KPLA--EKIFPSQSNMLLVRFK-DAKALFHYLLGQKVIIRDRTSVILCKD---
---CLRITIGTAEENKILLEKIEEFYKK--------------------------------
------------------------------------------------------------
------------------------------------------------------------
------------------------------------------------------------
------------------------------------------------------------
------------------------------------------------------------
---------------------------------------------
>Dyadobacter fermentans DSM 18053_HisC
------------------------------------------------------------
------------------------------------------------------------
------------------------------------------------------------
------------------------------------------------------------
------------------------------------------------------------
------------------------------------------------------------
---------------------------------MNNSFD---------------------
-------------------LQKLLRPHILTLAPYSSAR-------DEYTG-HVG-----V
FLDANEN----PYGSV-----------TGENFNRYPDPYQAEIKQKLSPIKQVSPDRIFL
GNGSDEPIDLLTRATCTPGQD-RVIIMPPTYGMYEVSASIHDVKLDKVSLTS-DYHIDTQ
AVLDAVTPLT---KIIWICSPNNPTGN-VMQRD---------------------------
-------AIQTILENFAG--LVVVDEAYIDFTDEPSW---IQHLDQYPNLVVLQTFSKAW
GLAGIRVGMCFASPELIRILNKIKPPYNISLPAQQALLEGLNGIGK-KDRMVADILEQRD
ALTGML-QSLPIVVKIHPTDANFLLVQFE-DAKGVMDYLIHETIIVRDRSRVHLCEG---
---CLRITVGTKEENEVLIESLKKFHPR----NVIV------------------------
------------------------------------------------------------
------------------------------------------------------------
------------------------------------------------------------
------------------------------------------------------------
------------------------------------------------------------
---------------------------------------------
>Spirosoma linguale DSM 74_HisC
------------------------------------------------------------
------------------------------------------------------------
------------------------------------------------------------
------------------------------------------------------------
------------------------------------------------------------
------------------------------------------------------------
------------------------------------MFS---------------------
-------------------LNNLLRPHILTLMPYSSAR-------DEYTG-KEG-----V
FLDANEN----PLGST-----------TSGNYNRYPDPHQWAIKQRLAPIKGVRPEHIFL
GNGSDEPIDLLVRATCTPGTD-SILIMPPTYGMYEVSASINDVKVTKVPLTA-DFLVDTD
AVLAAITDTT---KLIWLCSPNNPSGN-LLQPE---------------------------
-------AIRTILNAAQQS-LVIVDEAYIDFADVPSW---TSELDNYPNLVVLQTFSKAW
GLAALRLGMCFASEELIRIMNKIKPPYNISAPTQALALEALGNESG-KNDMVAQILTERQ
SLADEL-RALPTVQVVHPSDANFLLVQFA-DAKGTFEYLIEQQVIVRDRSNVKLCDG---
---CLRISVGTSTENERLMAVLRQMPDVPPSTNLPLGTGDDATKPELVSNA---------
------------------------------------------------------------
------------------------------------------------------------
------------------------------------------------------------
------------------------------------------------------------
------------------------------------------------------------
---------------------------------------------
>Odoribacter splanchnicus DSM 20712_HisC
------------------------------------------------------------
------------------------------------------------------------
------------------------------------------------------------
------------------------------------------------------------
------------------------------------------------------------
------------------------------------------------------------
-------------------------------------ME---------------------
-------------------IEKLIRKNIWELQPYSCAR-------EEYEGGQ------AI
LLDANEN----PFDTG---------------VNRYPDPYQRELKKELARLKEVKVDHMIL
GNGSDELIDLLIRSFCEPAED-NIVVFSPGYAMYEVSAAINRVGVKKIDLTA-DLLPDWS
ELRRRVDDRT---KLIFLCTPNNPTGK-VIPYG---------------------------
-------QIERLCGEFQG--MVIVDEAYIDFTDAPSA---VHLLDKYRNVVVLQTLSKAW
GMAGLRLGIGLADPEVVGILNRVKAPYNIGGLTQQTALALLRQYDL-FQNRRTGIILERE
RLIREL-RGLGIFRRVYDSEANFILVITE-FCQKLYRYLIACRVVVRLRDIPPLIGG---
---GIRITVGTREENDRLLEVLHEYDNVMEVNTL--------------------------
------------------------------------------------------------
------------------------------------------------------------
------------------------------------------------------------
------------------------------------------------------------
------------------------------------------------------------
---------------------------------------------
>Draconibacterium orientale FH5T_HisC
------------------------------------------------------------
------------------------------------------------------------
------------------------------------------------------------
------------------------------------------------------------
------------------------------------------------------------
------------------------------------------------------------
------------------------------------MME---------------------
-------------------LNNLLRENIKNLKPYSSAR-------DEYSG-DAM-----V
FLDANEN----PFNAP---------------YNRYPDPLQRMVKEKIAVIKKVGSENIFL
GNGSDEPIDLLIRAFCEPGKD-NVVSIDPTYGMYQVAADISGVELRKVSLTE-DFQLNIN
DVLGETDKNT---KLIFLCSPNNPTGN-SLKKE---------------------------
-------AMLELANQFHG--LVIVDEAYIDFAPGKTL---MPELEHFPNLVILQTFSKAW
GMAGIRLGMAFASTELISILNKIKYPYNLNILTQEKAMELLDKKVT-VQKWVKLLIAERE
KMEKLL-AEFLFVVKVYPSEANFLLVKMH-DARGIYNYLVEEGIIVRDRSKVHLCDE---
---SLRITIGNSEENENLLCALKKLI----------------------------------
------------------------------------------------------------
------------------------------------------------------------
------------------------------------------------------------
------------------------------------------------------------
------------------------------------------------------------
---------------------------------------------
>Thermophagus xiamenensis DSM 19012_HisC
------------------------------------------------------------
------------------------------------------------------------
------------------------------------------------------------
------------------------------------------------------------
------------------------------------------------------------
------------------------------------------------------------
------------------------------------MKP---------------------
-------------------LEQLLRPNIKDLKPYSSAR-------DEYSG-EAA-----V
FLDANEN----PFNAP---------------YNRYPDPYQRELKSHIAGIKNIPPEKIFL
GNGSDEAIDIVLRAFCEPGID-NIVSIAPTYGMYQVAADINNIEVRKAFLTS-DFQLDPQ
AVLNQVDEHT---KIIFLCSPNNPTGN-CFRDR---------------------------
-------DVLEVLKGFDG--IVVMDEAYIDFAPEKSW---LPRLNDWPGLIILQTFSKAW
GMAGIRLGMAFANKQIINTFSKIKYPYNINILTQKTALDFITQKHTQMQAWVKEILSEKK
ILTNAL-KQLPFVQHIFPSDANFLLIKTQ-NPKKIYNFLVEKKIIVRDRSSVALCEG---
---CLRITVGTPRENRTLISALKMF-----------------------------------
------------------------------------------------------------
------------------------------------------------------------
------------------------------------------------------------
------------------------------------------------------------
------------------------------------------------------------
---------------------------------------------
>Paludibacter propionicigenes WB4_HisC
------------------------------------------------------------
------------------------------------------------------------
------------------------------------------------------------
------------------------------------------------------------
------------------------------------------------------------
------------------------------------------------------------
-------------------------------------MN---------------------
-------------------IDKLLRTNIRELQPYSCAR-------DEFKG-EAS-----V
YLDANEN----PYNAP---------------FNRYPDPLQWEVKDLITKVKNVPAENIFL
GNGSDEPIDLLYRAFCEPRID-NVVAIEPTYGMYKVCASINDVEYRKVLLDE-NFQFTAD
SLLAATNLYT---KLIWLCSPNNPTGN-SLDRK---------------------------
-------EIVKLLTSFEG--IVVLDEAYIDFASEGSF---SGFLSQYPNLVILQTFSKAW
GSAAIRLGMAFASTEIIGILNKIKYPYNVNILTQKQAVASLKNADQ-TKAWVKTLLAERT
VLVQEL-EKLPLVQHIYPTDANFVLVKVP-DANAVYHHLVDKSIIVRNRNTVSLCMG---
---CVRITVGTPEENKTLLEELKKF-----------------------------------
------------------------------------------------------------
------------------------------------------------------------
------------------------------------------------------------
------------------------------------------------------------
------------------------------------------------------------
---------------------------------------------
>Parabacteroides distasonis ATCC 8503_HisC
------------------------------------------------------------
------------------------------------------------------------
------------------------------------------------------------
------------------------------------------------------------
------------------------------------------------------------
------------------------------------------------------------
------------------------------------MKD---------------------
-------------------LKDLVRPNVWNLKPYSSAR-------DEFHG-DAS-----V
FLDANEN----PWNMP---------------YNRYPDPLQWKLKDRLAVLKGVDRSSIFL
GNGSDEAIDLVIRAFCEPGLD-SVVTISPSYGMYEVAANVNNVECRKVSLDE-NFDLDAE
AVLESADEWT---KVIFLCSPNNPSGN-SLDRG---------------------------
-------SIYKILKNYEG--IVVIDEAYIDFSAYPSF---LKELSGFPNLIVLQTLSKAW
GAAGIRLGMAFASPEIIGVLNKIKYPYNVNQLTQEKALELLNDEAT-MKHQVNEILTERN
RLEKIL-SEPPFSYQVYPSDANFLLVNVA-KADAMYNGLVKKGIVVRNRSNVQKCRG---
---CLRITIGTPKENDSLLNAMKNMKL---------------------------------
------------------------------------------------------------
------------------------------------------------------------
------------------------------------------------------------
------------------------------------------------------------
------------------------------------------------------------
---------------------------------------------
>Coprobacter fastidiosus NSB1_HisC
------------------------------------------------------------
------------------------------------------------------------
------------------------------------------------------------
------------------------------------------------------------
------------------------------------------------------------
------------------------------------------------------------
------------------------------------MKK---------------------
-------------------LEKLVRPNIWRLKPYSSAR-------DEFKG-EAS-----V
FLDANEN----PYNTP---------------YNRYPDPLQWKVKEKIADLKGVNIESIFL
GVGSDEPIDLLYRAFCEPGID-NVIAIDPTYGMYKVCADINNVEYRPVRLNN-DFDFEPD
KLLAEADSNS---KLLFLCSPNNPSGN-SFSFE---------------------------
-------KIRYILDNFQG--IVIVDEAYIDFSAYPSL---LEKLDQYPNLVVLQTFSKAW
GSAGIRLGMAFASKNIIQIFNKIKYPYNINRLTQEHALELLKRNGE-IQAWVKELVSERE
ILQKEL-SALPVILHIYPSDANFLLVKTR-DAQALYDYLVAKGIIVRNRNKITLCEN---
---CLRITVGTPEENKALIDALKKVTL---------------------------------
------------------------------------------------------------
------------------------------------------------------------
------------------------------------------------------------
------------------------------------------------------------
------------------------------------------------------------
---------------------------------------------
>Bacteroides vulgatus ATCC 8482_HisC
------------------------------------------------------------
------------------------------------------------------------
------------------------------------------------------------
------------------------------------------------------------
------------------------------------------------------------
------------------------------------------------------------
------------------------------------MKD---------------------
-------------------LKELTRPNIWALKPYSSAR-------DEYNGAEAS-----V
FLDANEN----PYNTP---------------NNRYPDPMQRELKNMIAPIKKVDPDTIFL
GNGSDEAIDLVYRAFCIPGVD-NVVAIDPTYGMYQVCADVNDVEYRKVLLDE-NYQFSAD
KLLAATDDHT---KLVFLCSPNNPTGN-NLDRR---------------------------
-------EMEKLLDTFQG--LVIIDEAYSDFSDAPSF---LADLDKYPNLIVFQTFSKAW
GCAAIRLGMAFASKEIISIFSKIKYPYNVNLLTQKEAVMMLHRHYE-VERWVKSLLEERT
RLVNEF-VELPCCEKIYPTDANFFLAKVT-DAKKIYNYLVGKGIIVRNRTSISLCRD---
---CLRVTIGTRPENDMLLEALKNYEC---------------------------------
------------------------------------------------------------
------------------------------------------------------------
------------------------------------------------------------
------------------------------------------------------------
------------------------------------------------------------
---------------------------------------------
>Bacteroides helcogenes P36-108_HisC
------------------------------------------------------------
------------------------------------------------------------
------------------------------------------------------------
------------------------------------------------------------
------------------------------------------------------------
------------------------------------------------------------
------------------------------------MKT---------------------
-------------------LQELTRPNIWRLKPYSSAR-------DEYNGVAAS-----V
FLDANEN----PYNMP---------------HNRYPDPMQRELKKELSKIKKISPEHIFL
GNGSDEAIDLVYRAFCEPQID-NVVAIDPTYGMYQICAEVNDVEYRKVLLDE-NFCFSAD
KLLETADEHT---KLIFLCSPNNPTGN-DLLRS---------------------------
-------EIEKLICGFNG--LVVLDEAYNDFSEAPSF---LENLGKYPNLILLQTFSKAW
GCAAIRLGMAFASPQVIGILSKIKYPYNVNELTQKQAMEMLHRYYE-IERWVKTLKEARE
DLETEF-AALPCTVKLFPSDANFFLVRVT-DAVNIYNYLVGEGIIVRNRNSVSLCGN---
---CLRVTVGTRMENEILIEALKKYR----------------------------------
------------------------------------------------------------
------------------------------------------------------------
------------------------------------------------------------
------------------------------------------------------------
------------------------------------------------------------
---------------------------------------------
>Bacteroides fragilis NCTC 9343_HisC
------------------------------------------------------------
------------------------------------------------------------
------------------------------------------------------------
------------------------------------------------------------
------------------------------------------------------------
------------------------------------------------------------
------------------------------------MKT---------------------
-------------------LQELTRPNIWRLKPYSSAR-------DEYSGAAAS-----V
FLDANEN----PYNLP---------------HNRYPDPMQRDLKLELSKIKKVAPAHIFL
GNGSDEAIDLVFRAFCEPGRD-NVVAIDPTYGMYQVCADVNDVEYRKVLLHD-DFQFSAD
ELLAVADERT---KMIFLCSPNNPTGN-DLLRS---------------------------
-------EIIKVINDFEG--LVILDEAYNDFSDEPSF---LSELGKYPNLIILQTFSKAF
GCAAIRLGMAFASEGIIGVLNKIKYPYNVNQLTQQQAIEMLHKYYE-IERWVKTLKEERG
YLEEAF-VELPWVLQVFPSNANFFLARVT-DAVKIYNYLVGEGIIVRNRNSISLCGN---
---CLRVTVGTRAENAKLIGALKKYQ----------------------------------
------------------------------------------------------------
------------------------------------------------------------
------------------------------------------------------------
------------------------------------------------------------
------------------------------------------------------------
---------------------------------------------
>Paraprevotella clara YIT 11840_HisC
------------------------------------------------------------
------------------------------------------------------------
------------------------------------------------------------
------------------------------------------------------------
------------------------------------------------------------
------------------------------------------------------------
----------------------------------MSMKP---------------------
-------------------LQKLVRPNIWALKPYSSAR-------DEYKGAAAS-----V
FLDANEN----PYNAP---------------YNRYPDPLQLEVKEMLAPVKGVKPGQIFL
GNGSDEAIDLAFRIFCEPKTD-NVVAIAPTYGMYKVCADINDVAYRPVLLDD-GFRLDAG
KLLAAADEHT---KLIFLCSPNNPSGN-DLERE---------------------------
-------EIVKVLERFPG--MVVIDEAYADFSEQKPF---REELETYPNLIVLNTFSKAW
GSAAIRLGMAFASEEVISLFNKVKYPYNVNQLTQRQAVEILKKRFD-VDKWVKTLLRERG
QVMAAF-AELDICEKIYPTNANFFLAKVK-GADAIYAYLVKNGIIVRNRSRVELCGD---
---CLRVTIGTPQEDNSLLGALRSYKPETIK-----------------------------
------------------------------------------------------------
------------------------------------------------------------
------------------------------------------------------------
------------------------------------------------------------
------------------------------------------------------------
---------------------------------------------
>Fluviicola taffensis DSM 16823_HisC
MKVLINPSQLELTLALNRPKLESTNLESIISDIFTQVESDKDKALKALTLQFDQVSITDL
AVSKPEFDEANQLVSFELKEAIQVAAQNIERFHRSQENKEYEVETSPGVVCWRKSLPIQR
VGLYVPGGTAPLFSTVLMLGIPAKIAGSSIRYLCTPPNREGKIHPAILFAAKMAGIETVY
KVGGAQAIAAMSFGTESIPKADKIFGPGNQYVTAAKQYAQRLGIAIDMPAGPSEVLVAAD
NSIPASFVAADLLAQAEHGTDSQVIFLSDQILFVDEVLTEIEKQLAILPRAGIAREAMKA
STAIVVEAENWSEIINSYAPEHLIIMGKYEELVLKKVINAGSVFIGKNTAESFGDYASGT
NHTLPTSGFARSYSGVSLDSFVKKITYQKVSDEGIRNLAQTVITMAEAEELQGHANAVKV
RLEYASSIREQQTSDSVSKIQTFIRNDFRDVKSYSSAR-------DEFEG---LG---EV
FLDANEN----GLVTA---------------YNRYPDPLQFELKSEISIAKNVPSENIFL
GNGSDEVLDLIFRLTATPFLD-SAAYLNPSYGMYPVLAKVNGVRTIPINLD-SKFNISVS
EILSQAN-GS---KLLVICNPNNPTGG-IICKT---------------------------
-------KILEIVKEFNG--VVVIDEAYIDFCTSNSV---VDEVNNYPNLIVVQTLSKAY
GMAGLRIGMAIASSEWITALNSIKPPYNLSSLVQKTAINELKSINW--KAIKTGIINERE
RLISFL-KSNKKVIEVFPTEANFILFRIP-NATEIYNKLIKKGVIVRNRSTQYNCAD---
---TLRVSVGTKIENDKFIQMMQKL-----------------------------------
------------------------------------------------------------
------------------------------------------------------------
------------------------------------------------------------
------------------------------------------------------------
------------------------------------------------------------
---------------------------------------------
>Schleiferia thermophila DSM 21410_HisC
------------------------------------------------------------
------------------------------------------------------------
------------------------------------------------------------
------------------------------------------------------------
------------------------------------------------------------
------------------------------------------------------------
----------------------------------MKNLD---------------------
-------------------VRKLMRPHIRRMVPYSTAR-------DEYKG---TQ---GI
FLDANENPFGSPVAKD---------------LHRYPDPSHKALKAVLADRLELPADMLFC
GSGSDEVIDVLMKVFCTPGHS-GVVILPPTYGMYEVLAEIYELNVIKVPLD-NEFQPDVP
GIIRQGT-GA---EMLFLCSPNNPTGN-LMDHQ---------------------------
-------RVLEILQHFEG--VVVMDEAYMDFAESTSW---AQEVLHHPNLIVLKTLSKLW
GLAALRVGIAIAHPEVISAMNKVKLPYNLSTPVMEMAVKALKNHDY-PLKIKESVKVNRQ
LLTREL-SQLNRVKHIFPSDANFLLVRFD-NADEVYRLLGQRHIIVRNRSKEINCQN---
---CLRITVGTVEEVLHLVQALKEIDTTTDP-----------------------------
------------------------------------------------------------
------------------------------------------------------------
------------------------------------------------------------
------------------------------------------------------------
------------------------------------------------------------
---------------------------------------------
>Algoriella xinjiangensis XJ109_HisC
------------------------------------------------------------
------------------------------------------------------------
------------------------------------------------------------
------------------------------------------------------------
------------------------------------------------------------
------------------------------------------------------------
----------------------------------MKNFN---------------------
-------------------LNKIIRPNILAMKAYSSAR-------DEFKD-ASKD---LI
FLDANEN----PYNNG---------------LNRYPDPQQRDLKQILSQIKNISTENMVL
GNGSDEVLDLIFRAFCEPNQD-NVISISPSYGMYSVLANLNAVEYRKSLLNITDFQPNLD
DIFSKVDANT---KMIFLCSPNNPTGE-IIKRN---------------------------
-------TLTEIVENFDG--LVVIDEAYIDFCDEKSW---IYELENYPNIIVTQTLSKAV
GLAGIRLGILYARKEIISVLNKIKPPYNVNQLTQNKAIEILKDYEK-INAIMQVLIEQKA
VLKQAL-ENCSFVEKIYPSDANFILIKVD-NANKRYDEFLEKGIIIRNRTNDDLCEN---
---CLRITVGTEEENSKLIETLTDLSRKI-------------------------------
------------------------------------------------------------
------------------------------------------------------------
------------------------------------------------------------
------------------------------------------------------------
------------------------------------------------------------
---------------------------------------------
>Chryseobacterium gleum NCTC11432_HisC
------------------------------------------------------------
------------------------------------------------------------
------------------------------------------------------------
------------------------------------------------------------
------------------------------------------------------------
------------------------------------------------------------
------------------------------------------------------------
------------------------------------------------------------
MLDANES----PFGEC----------------NRYPDSTQKKLKNRLAELKNVLPSQIAI
GNGSDELIDLIIKIFCEPKKD-AVLMMNPSFAMYGFYAAINENKVLKLDLDE-NFEIVKD
NFLETAKDSS--LKIFFLCSPNNPTGN-SVD-----------------------------
-------DIEFYLQNFNG--IVVVDEAYIEFSGKKSS---LELLEQYSNLIVLQTFSKAW
GIAGARVGMAYASEEIIGLINTVKHLITMNVLSQELILKTLEDEGR-LKENVNRILEERM
WLKQQF-DGIACISKVFSTDANFFLIKME-NVDSVYTRMLEEEILASR--RDPAIPG---
---CIRINVGNREENEKLINLLKSI-----------------------------------
------------------------------------------------------------
------------------------------------------------------------
------------------------------------------------------------
------------------------------------------------------------
------------------------------------------------------------
---------------------------------------------
>Wenyingzhuangia marina DSM 100572_HisC
------------------------------------------------------------
------------------------------------------------------------
------------------------------------------------------------
------------------------------------------------------------
------------------------------------------------------------
------------------------------------------------------------
-----------------------------------MKFN---------------------
-------------------LKNIIRENVANMKAYSSAR-------DEFQG-ATDD---MV
FLDANEN----PFENG---------------VNRYPDPMQKTVKSELAKIKGVAQENILL
GNGSDEVIDLILRAFCEPKQD-NIITLPPSYGMYDVSANLNNITIKEVPLK-ENFQPNVS
KILETVDENT---KVIFLCSPNNPSGN-LFDYA---------------------------
-------NVKAIVEGFNG--LVVVDEAYIDFASEPSW---VTRLSKHPNLIVSQTMSKAY
GMAGIRLGVCYASKEIISVLNKIKPPYNINELTQQKALERLLAYED-VQEEIEAVLVERD
NLEIAL-KEVSFVEKIYPSDANFLLVKVD-DATKRYNQLIEKGIVVRNRTTQLLCEN---
---TLRFTVGTIKENIALMKALKELE----------------------------------
------------------------------------------------------------
------------------------------------------------------------
------------------------------------------------------------
------------------------------------------------------------
------------------------------------------------------------
---------------------------------------------
>Tenacibaculum maritimum NCIBM 2154T_HisC
------------------------------------------------------------
------------------------------------------------------------
------------------------------------------------------------
------------------------------------------------------------
------------------------------------------------------------
------------------------------------------------------------
---------------------------------MMEQLD---------------------
-------------------IQSLVRENIRNISPYASAR-------EEFTK-CERE---MI
YLDANEN----PFKSN---------------INRYPDPHQKEIKELLSKRKNIPVENILI
GNGSDEILDLIFRAFCEPKKD-NVLILPPTYGMYKVLASINDIAVKEVSLS-REYQPKVE
KILKESNTYS---KILFLCSPNNPTGN-SFDTA---------------------------
-------LMEKLIRTFKG--IVVLDEAYIDFSSKNSW---TDRWNEFPNLIITQTASKAY
GMAGVRLGIGYAAEQIIRILKNIKPPYNVSTISQRKMRDRLQEIGS-VQQEIQEIKRQRF
WLENEL-LQICFVKKIYPSEANFLLIKVD-DASLRYTQLLTKGIVVRNRTKEVLCNN---
---CLRITVGTKEENQKLMQVLNTI-----------------------------------
------------------------------------------------------------
------------------------------------------------------------
------------------------------------------------------------
------------------------------------------------------------
------------------------------------------------------------
---------------------------------------------
>Polaribacter filamentus ATCC 700397_HisC
------------------------------------------------------------
------------------------------------------------------------
------------------------------------------------------------
------------------------------------------------------------
------------------------------------------------------------
------------------------------------------------------------
----------------------------------MKNFN---------------------
-------------------INNLIRENIKSLKPYSSAR-------DEYKDATTAE---MI
FLDANEN----PFENG---------------VNRYPDPQQNSVKDVLSKIKNIDKKNILL
GNGSDEVLDLIFRAFCEPKED-NVVTLPPTYGMYSVLANLNNIENRKVLLN-TDFQPEVA
AILNVVDANS---KILFLCSPNNPSGN-SFTAE---------------------------
-------KVDYLLTNFKG--LVVIDEAYIDFSEQESW---LKRMEEFPNLVITQTLSKAY
GMAGIRLGVCYASAEIIQILNNIKPPYNINQLTQLRAINRLQNLKE-VENEISQLISERN
HLKKELEFCVDFIEKVYPTDSNFILIKVD-DAAKRYKQLIEYGVVIRNRTNEPLCEN---
---CLRISVGISEENEKLLRTLKEIQ----------------------------------
------------------------------------------------------------
------------------------------------------------------------
------------------------------------------------------------
------------------------------------------------------------
------------------------------------------------------------
---------------------------------------------
>Myroides phaeus DSM 23313_HisC
------------------------------------------------------------
------------------------------------------------------------
------------------------------------------------------------
------------------------------------------------------------
------------------------------------------------------------
------------------------------------------------------------
-----------------------------------MNSN---------------------
-------------------ITALVRQNIQSLVPYASAR-------DEYKG-NEG-----V
FLDANEN----PFGLT----------------NRYPDPYQKELKQVIADIKNIDAANLFL
GNGSDEAIDLAYRIFCEPKQD-KALAFTPTYGMYEVYANINNVDLYTLPLND-LFQIDKA
SLTPYLQDN-SI-KLMFICSPNNPTGN-VIATE---------------------------
-------TIEWILANFKG--IVIVDEAYIDFSNSVSW---TQRLGDYPNLIILQTLSKGW
GMAGLRIGMAVMNQEVLQYFNKVKSPYNISQINQMEAIKVLSDTAA-FDQRIALLNQEKA
RVIEEL-NAMAMTKRIYPSDANFILVEVT-NANAVYSQLIDKQIIVRNRHSV--VPN---
---TLRISIGTPTENTQLINTLKQIDNEKESIIYR-------------------------
------------------------------------------------------------
------------------------------------------------------------
------------------------------------------------------------
------------------------------------------------------------
------------------------------------------------------------
---------------------------------------------
>Flavobacterium cucumis DSM 18830_HisC
------------------------------------------------------------
------------------------------------------------------------
------------------------------------------------------------
------------------------------------------------------------
------------------------------------------------------------
------------------------------------------------------------
-------------------------------------MN---------------------
-------------------LENLIRENVKKLSPYSSAR-------DEFEQ-FTKP---MI
YLDANEN----PFSNG---------------MNRYPDPQQKELKAIIADRNNVPKDNVIL
GNGSDEVLDLIFRAFCEPNRD-NIITLPPTYGMYGVLANINAIENREVLLN-EAFQPNVD
AILEAVDANT---KIIFLCSPNNPTGN-SFTDT---------------------------
-------AVIKILNQFKG--FVVLDEAYIDFSKDESW---LSVLKDFPNLIITQTLSKAY
AMAGLRIGILYASKEIISVLNKIKPPYNINGLSQETAVKKLLQS-T-MPAQVKKIITERT
KLVNAL-SKCKFVEKIYPSDANFILIKVD-DANFRYQQFIDNGIVVRNRSTQPLCEN---
---CLRISVGTKEETEQIVELIKNFDDVKKSIVYR-------------------------
------------------------------------------------------------
------------------------------------------------------------
------------------------------------------------------------
------------------------------------------------------------
------------------------------------------------------------
---------------------------------------------
>Flavobacterium aquatile LMG 4008_HisC
------------------------------------------------------------
------------------------------------------------------------
------------------------------------------------------------
------------------------------------------------------------
------------------------------------------------------------
------------------------------------------------------------
------------------------------------MDN---------------------
-------------------ITNLIRKNILSLTPYSSAR-------DEYKS-NQG-----I
FLDANEN----PFGNL----------------NRYPDPYQWRLKQILSSQKKVGIENILI
GNGSDEIIDLVQRVFCDPNED-KIIICPPTYGMYEVYANINNLEIISIPLTE-DFQLNTE
AILAQN-----A-KILYLCSPNNPTGN-SLEN----------------------------
--------LEYIIENFNG--IVFLDEAYIDFSEQPSL---VSKIKKYPNLIVSQTFSKAR
GLAAVRVGIAYANEKIISVMNKVKPPYNVSQLNQESAVQSLANEDD-FKSNVQLIKSERE
LLKQSL-LALDFVTKIYPSEANFLLVEME-NATAIYNSLIEQQIITRNRSSV--VEN---
---TIRITIGTPRENQQLLYALNLVMS---------------------------------
------------------------------------------------------------
------------------------------------------------------------
------------------------------------------------------------
------------------------------------------------------------
------------------------------------------------------------
---------------------------------------------
>Flavobacterium johnsoniae UW101_HisC
------------------------------------------------------------
------------------------------------------------------------
------------------------------------------------------------
------------------------------------------------------------
------------------------------------------------------------
------------------------------------------------------------
----------------------------------MNTFD---------------------
-------------------INTITRENVKSLKPYSSAR-------DEFEDFDTAE---MI
FLDANEN----PFQNG---------------VNRYPDPQQNSVKAILAKNNNTKQSQILL
GNGSDEVLDLLFRAFCEPNKD-NIISLPPTYGMYGVLANINAVENREILLT-TDFQPQVE
KILEAVDENT---KIIFLCSPNNPTGN-SFSDE---------------------------
-------SVVKLLQNFKG--LVVIDEAYIDFSEKESW---LTEIDEYPNLVITQTLSKAY
GLAGIRLGICYASEAVISVLNKIKPPYNVNELTQQRAKERLKDLDK-IKQEIASIIEQRE
ELLKVL-LEVNFVEKVYPTEANFILAKVD-DANKRYNQLIEKGIVIRNRTTQPLCEN---
---CLRFTIGTKEENAVVIKELKLLN----------------------------------
------------------------------------------------------------
------------------------------------------------------------
------------------------------------------------------------
------------------------------------------------------------
------------------------------------------------------------
---------------------------------------------
>Imtechella halotolerans K1_HisC
------------------------------------------------------------
------------------------------------------------------------
------------------------------------------------------------
------------------------------------------------------------
------------------------------------------------------------
------------------------------------------------------------
-------------------------------MMKTTKFT---------------------
-------------------LDSLVRVNVKRLTPYSSAR-------DEFKD-SSQD---MI
FLDANEN----PFENG---------------VNRYPDPQQRSLKQELARIKGVDSNQILL
GNGSDEVLDLLFRAFCEPGVD-NIITLPPTYGMYSVLADTNAVENREVLLT-SDFQPDEI
GVMNAADEYT---KITFLCSPNNPTAN-SFESK---------------------------
-------KIEKILENTKG--LVVIDEAYIDFSSQQSW---LSKLQKYPNLIVVQTLSKAY
GLAGIRLGICYASQEIISVLTKIKPPYNVNELTQKKALQRVVDQKG-VKSEIDLILAERA
LLIKAL-GELPYVNKVFPTDANFILAEVD-DAQLRYTQLLKAGVVVRNRSTQPMCTN---
---TLRFTIGTSEENKQLINVLTTLKN---------------------------------
------------------------------------------------------------
------------------------------------------------------------
------------------------------------------------------------
------------------------------------------------------------
------------------------------------------------------------
---------------------------------------------
>Muricauda ruestringensis DSM 13258_HisC
------------------------------------------------------------
------------------------------------------------------------
------------------------------------------------------------
------------------------------------------------------------
------------------------------------------------------------
------------------------------------------------------------
----------------------------------MKVFE---------------------
-------------------LNKLVRESVRKLQPYSSAR-------DEYVS-DGSE---MI
FLDANEN----PFDNG---------------VNRYPDPYQRSLKSLLAEQKGVSESQILL
GNGSDEVLDLIYRAFCEPNQD-NIITLPPTYGMYKVLAGINSVENKEVLLT-TDFQPNVD
EILATVDTNT---KLLFICSPNNPTGN-SFKKE---------------------------
-------GIEELLKSFNG--LMVIDEAYIDFSKDESW---LSQLKQYPNLIVTQTLSKAY
GLAGIRLGICYASEEIIAVLNKIKPPYNVNQLTQQRALQRVLNQDL-VNQEVKQILQERA
ELIKAL-NSLKFVEQLYPSDANFVLAKVD-NADKRYQQLLKKQVVVRNRSTQPLCEN---
---TLRFTVGTPEENKKLIAILKEL-----------------------------------
------------------------------------------------------------
------------------------------------------------------------
------------------------------------------------------------
------------------------------------------------------------
------------------------------------------------------------
---------------------------------------------
>Robiginitalea biformata HTCC2501_HisC
------------------------------------------------------------
------------------------------------------------------------
------------------------------------------------------------
------------------------------------------------------------
------------------------------------------------------------
------------------------------------------------------------
---------------------------------MPEVLD---------------------
-------------------IDKLVRPLVRNLKPYASAR-------DEYSG-SGSG---MD
FLDANEN----PFENG---------------VNRYPDPHQRTVKKAIARFRGVPEESLLL
GNGSDEVLDLLFRVFCEPGQD-AAITLPPTYGMYSVLAEINGVENIRVPLT-PDFQLNVP
AILEAVQPRA---KLLFICSPNNPSGN-SMARA---------------------------
-------GVIQLLEAFPG--LVVIDEAYIDFTGEPGF---AGLMGEHKNLVVTQTFSKAL
GMAGIRLGVCMAHPEVIGYLTRVKPPYNVNELTQQRALQGLAQSEA-IREHVEVLNRERE
GLRQGL-ESISFVSGIFPSDANFLLVRVD-DAHARYAQLIDKGIVVRNRSGQLHCEN---
---CLRITVGTPQENQRLLRVLNELSK---------------------------------
------------------------------------------------------------
------------------------------------------------------------
------------------------------------------------------------
------------------------------------------------------------
------------------------------------------------------------
---------------------------------------------
>Cellulophaga lytica DSM 7489_HisC
------------------------------------------------------------
------------------------------------------------------------
------------------------------------------------------------
------------------------------------------------------------
------------------------------------------------------------
------------------------------------------------------------
----------------------------------MKDFN---------------------
-------------------LDKLTRENVKGLSPYSSAR-------DEYVS-DGTE---MV
FLDANEN----PFSNG---------------VNRYPDPQQRSLKSVLAEQKGVKTENLLL
GNGSDEVLDLIYRAFCEPKED-NIITLPPTYGMYKVLSGINNIENKEVLLT-ANFEPNVD
EILATANNNS---KILFLCSPNNPTGN-SFTAA---------------------------
-------KMHQLLEEFNG--LVVVDEAYIDFSPQESW---VTQLGNYPNLIVTQTLSKAY
GLAGVRLGICIASEEIISVLNKIKPPYNVNELTQQRAKERVLDIDS-VKQEVSKIMLEKE
ALSKVL-LQVSFIEKVYASDANFILAKVD-DATKRYNQLLEKGIVIRNRTTQPLCEN---
---TLRFTVGTPKENKQLINALNQINN---------------------------------
------------------------------------------------------------
------------------------------------------------------------
------------------------------------------------------------
------------------------------------------------------------
------------------------------------------------------------
---------------------------------------------
>Zhouia amylolytica CGMCC 1.6114_HisCC
------------------------------------------------------------
------------------------------------------------------------
------------------------------------------------------------
------------------------------------------------------------
------------------------------------------------------------
------------------------------------------------------------
--------------------------------MDIKTFN---------------------
-------------------IEKLVRSNVLRLKPYSSAR-------DEFVD-FKQK---MI
YLDANEN----PFENG---------------VNRYPDPQQRSLKEVLAEQKGVQVEQILL
GNGSDEVLDLVFRAFCEPKED-NIITLPPTYGMYGVLAETNDVENKKVLLD-ENFQPNVE
AILAKVDVNS---KLMFLCSPNNPSGN-SLDSV---------------------------
-------RIEQLLRAFKG--LVVIDEAYIDFSKHPSW---LNRLEEYPNLIITQTLSKAY
GMAGIRLGICYASKEVIAVLNKIKPPYNVNELTQQKALETMLHISK-VNNEINCILSNKK
DLLKAL-LQVNFVEKIYPTDANFVLVKVD-NADRRYEELIAKGIVVRNRSKQPLCDN---
---TLRFTIGTKSENEALIKALKEL-----------------------------------
------------------------------------------------------------
------------------------------------------------------------
------------------------------------------------------------
------------------------------------------------------------
------------------------------------------------------------
---------------------------------------------
>Kordia algicida OT-1_HisC
------------------------------------------------------------
------------------------------------------------------------
------------------------------------------------------------
------------------------------------------------------------
------------------------------------------------------------
------------------------------------------------------------
----------------------------------MNTFN---------------------
-------------------IQNLLRENIKTLKPYSSAR-------DEYKA-SGSE---MV
FLDANEN----PYENG---------------VNRYPDPKQKDVKVALAKVKNCNPENIVL
GNGSDEILDLIFRAFCEPKED-NIIILPPTYGMYKVLAEINDINIKEVVLS-KTFQPKAD
EILNTANKNS---KILFLCSPNNPTGN-SFDIA---------------------------
-------TVEKLLKEFNG--IIVIDEAYIDFSGQESW---LNRLEEFPNLIIIQTLSKAY
GMAGIRLGICYASFTIVEILNRIKPPYNVNLLTQSYALKRIEDQES-VNIEIAEIQKNKE
QLAEAL-KEVGFVSEIYPSDANFILVKVD-DANLRYNQLIKKGIVIRNRTTQALCEN---
---CLRFTVGTNVENQRLLKALNEIES---------------------------------
------------------------------------------------------------
------------------------------------------------------------
------------------------------------------------------------
------------------------------------------------------------
------------------------------------------------------------
---------------------------------------------
>Gelidibacter algens DSM 12408_HisC
------------------------------------------------------------
------------------------------------------------------------
------------------------------------------------------------
------------------------------------------------------------
------------------------------------------------------------
------------------------------------------------------------
-------------------------------------MS---------------------
-------------------IQDLIRPSIKALKPYSSAR-------DEFKGSKDN----LI
FLDANEN----PFENG---------------VNRYPDPQQGELKALISKIKNVPTENILL
GNGSDEVLDLLIRMFCEPNKD-NIIILPPTYGMYEVLANVNAVETFKVNLSYETFQPQDS
NIIEAANINS---KILFLCSPNNPTGN-SFEAS---------------------------
-------TIEFLLKNFKG--IVVIDEAYIDFAIEDSW---LGKLQHFPNLVVTQTLSKAY
GMAGIRLGMCFASAEIIATLNKIKPPYNINQLTQDKAMEGLRKMTL-VNSQIACLLDERG
ALIKAL-EDVDFIVKVYPSDANFVMVKVD-DANKRYEQLIDSGIVIRNRTTQPLCDN---
---CLRLTVGTEEENKRLIENLKTL-----------------------------------
------------------------------------------------------------
------------------------------------------------------------
------------------------------------------------------------
------------------------------------------------------------
------------------------------------------------------------
---------------------------------------------
>Formosa algae KMM 8021_HisC
------------------------------------------------------------
------------------------------------------------------------
------------------------------------------------------------
------------------------------------------------------------
------------------------------------------------------------
------------------------------------------------------------
------------------------------------MAT---------------------
-------------------VQDLLRPSIKALKAYSSAR-------DEFQEETSN----MV
FLDANEN----PFENG---------------INRYPDPHQNAVKDILADIKGVSKSQILL
GNGSDEVLDLLVRAFCEPNQD-NIIILPPTYGMYEVLANLNAVAIKKVLLS-ESFQPEVD
QILNVADAHS---KILFLCSPNNPSGN-SFNDN---------------------------
-------EVETLLKKFEG--IVVIDEAYIDFSTQDSW---LHRLEEFPNLVITQTLSKAY
GMAGLRLGICYASETIISVLNTIKPPYNINVLTQNKAVELLKQTEV-VSDEIDSILIERS
KLLSEL-KSIAYIEKIYPSDTNFVLVKVD-DATARYNQLIQEGIVIRNRTTQPLCEN---
---CLRLTVGTPSENKTLITALTKLK----------------------------------
------------------------------------------------------------
------------------------------------------------------------
------------------------------------------------------------
------------------------------------------------------------
------------------------------------------------------------
---------------------------------------------
>Flaviramulus basaltis DSM 18180_HisC
------------------------------------------------------------
------------------------------------------------------------
------------------------------------------------------------
------------------------------------------------------------
------------------------------------------------------------
------------------------------------------------------------
-------------------------------------MN---------------------
-------------------IQDLIRPTIKALKPYSSAR-------DEFQGNSSD----MV
FLDANEN----PFENG---------------VNRYPDPQQRNLKAILSEIKGISTKNILL
GNGSDEVLDLIFRAFCEPNED-NIIILPPTYGMYSVLANINAIGIKKVNLT-EDFQIDVD
GVLNMADANS---KVLFLCSPNNPTGN-SLISK---------------------------
-------DIEKLLIKFKG--IVAIDEAYIDFSNDKSW---LNRLKEFPNLIVTQTLSKAF
GMAGIRLGICYASEEIISVLNRIKPPYNVNELTQKKAVELLTDKSI-AVNEIKSILVERD
VLKSEL-ETISFISKIYPSDSNFILAKVD-DATKRYNQLIDKGIVIRNRTTQPGCEN---
---CLRFTVGTSKENKILIDTLKSI-----------------------------------
------------------------------------------------------------
------------------------------------------------------------
------------------------------------------------------------
------------------------------------------------------------
------------------------------------------------------------
---------------------------------------------
>Ulvibacter litoralis DSM 16195_HisC
------------------------------------------------------------
------------------------------------------------------------
------------------------------------------------------------
------------------------------------------------------------
------------------------------------------------------------
------------------------------------------------------------
------------------------------------MFN---------------------
-------------------LQSIVRNNIQALLPYSSAR-------DEFKG-TSG-----V
FLDANEN----PFGTL----------------NRYPDPYQTDLKSKIASLKNVRSEQIFI
GNGSDEVIDLAFRIFCQPRED-KALTFSPTYGMYDVSAAINEVSLTKIPLTD-SFQIDSD
AVLPLLKDS-FL-KIIFICSPNNPTGN-TLSKN---------------------------
-------AIETILKNFNG--IVIIDEAYIDFSPSESW---LRKLNDYPNLMVCQTFSKAW
GLAAARVGMAFASEEIIRLLNKVKPPYNVSELNQKAALEAVSNTAQ-FQKNLEQIKTQKE
ALQTAL-QELKLVVKVYPSEANFLLVEVI-NATKIYSDLVTQKIITRNRNSL--VAN---
---CIRISVGTPSENKKLLTALKNIES---------------------------------
------------------------------------------------------------
------------------------------------------------------------
------------------------------------------------------------
------------------------------------------------------------
------------------------------------------------------------
---------------------------------------------
>Leeuwenhoekiella marinoflava LMG 1345_HisC
------------------------------------------------------------
------------------------------------------------------------
------------------------------------------------------------
------------------------------------------------------------
------------------------------------------------------------
------------------------------------------------------------
--------------------------------MSTSTFN---------------------
-------------------LDRLVRENVSKLKPYSSAR-------DEFKD-FNED---MV
FLDANEN----PYNNG---------------VNRYPDPQQITLKQHLSSVKRVPTDQILL
GNGSDEVLDLLFRAFCEPKKD-NVITLPPTYGMYSVLAATNDIANREVLLT-EDFQPDVA
QILEQVDHQT---KMLFLCSPNNPTAN-SFEAE---------------------------
-------TITELLESFKG--IVVIDEAYVDFMEGESW---STKLQEYPNLVIIQTLSKAY
GLAGIRLGICYASAAIIAVLNKIKPPYNVNELTQKKALERILDFES-VATEINSILKERD
ILSKVL-LEVSFVEKIFPSEANFILARVD-DADKRYNELIKKGIVVRNRSTQALCEN---
---TLRFTVGTSTENKKLIAALKELV----------------------------------
------------------------------------------------------------
------------------------------------------------------------
------------------------------------------------------------
------------------------------------------------------------
------------------------------------------------------------
---------------------------------------------
>Nonlabens tegetincola JCM 12886_HisC
------------------------------------------------------------
------------------------------------------------------------
------------------------------------------------------------
------------------------------------------------------------
------------------------------------------------------------
------------------------------------------------------------
-----------------------------------MTFN---------------------
-------------------LKDIVRKNIWDLKPYSSAR-------SEFDLYNSGKNK-LT
LLDANEN----PQGQL----------------NRYPDPLQLELKKELAYQKKLSIDQIFV
GNGSDEAIDLLYRIFCNPGKD-KTLILPPTYGMYEVSAGINDIEVLKAPLNS-AFEIDFD
AVNNQITNNENL-KIIWICSPNNPTGN-AILKADLKHDWQAQNYTKGGMMDLPFNPAFEE
EMQENQERLDKLFNNFKG--IIVVDEAYQDFTENISF---INRLQDYPNLVVLQTMSKAQ
GLAAARVGFAFASKEIIELFNKTKPPYNVNELSQKAALSAIRNVEQ-AQKSITTLNANRK
WLSEQL-DTFDFINKVFPSEANFILASVK-NANHVYNYLRDQGIIIRNRSSQ--IEN---
---TLRFTVGTMQECEEMVLALNNYQKQVQ------------------------------
------------------------------------------------------------
------------------------------------------------------------
------------------------------------------------------------
------------------------------------------------------------
------------------------------------------------------------
---------------------------------------------
>Croceibacter atlanticus HTCC2559_HisC
------------------------------------------------------------
------------------------------------------------------------
------------------------------------------------------------
------------------------------------------------------------
------------------------------------------------------------
------------------------------------------------------------
---------------------------------MNKDFN---------------------
-------------------LDTLVRENIKAMSAYSSAR-------DEFTD-FEDD---MV
FLDANEN----PFETK---------------VNRYPDPQQLNLKTQLSSVKRVPINQILL
GNGSDEVLDLIFRAFCEPNRD-NIITLPPTYGMYKVLANTNAIENKEVLLV-DDFQLDVN
AILAEVDANT---KLIFICSPNNPTGN-LIASK---------------------------
-------AIETILSSFNG--IIVIDEAYIDFAEAESW---TTRLQEFQNLIVTQTLSKAY
GMAGIRLGMCFASKEIISILNKIKPPYNVNVLTQQVALKRILEEEN-VQLEITKLISERE
KLMNQL-NTINFINHSYKTDANFILVKVD-DANKRYKQLIENGIVIRNRSTQPLCEN---
---TLRFTVGTASENEKLITTLKSISKS--------------------------------
------------------------------------------------------------
------------------------------------------------------------
------------------------------------------------------------
------------------------------------------------------------
------------------------------------------------------------
---------------------------------------------
>Salegentibacter salegens ACAM 48_HisC
------------------------------------------------------------
------------------------------------------------------------
------------------------------------------------------------
------------------------------------------------------------
------------------------------------------------------------
------------------------------------------------------------
----------------------------------MKNLN---------------------
-------------------INNLVRPNVAGLKPYSSAR-------DEYQS-TGSE---MV
FLDANEN----PFQTD---------------VNRYPDPQQRSLKAELAKIKNISTEHILL
GNGSDEVLDLLFRAFCEPGED-NVITLPPTYGMYKVLANINNIENKEVLLN-SDFEPNVE
EILNSVDQNT---KMIFLCSPNNPTGN-SFSEE---------------------------
-------NILEILESFNG--LVIIDEAYIDFSAKDSW---LKKLQDFPNLVVTQTLSKAF
GMAGIRLGICYASVEIIEILNKIKPPYNINELTQVRALDRVLRKGE-VDTEVSDLLKERT
LLSEAL-VEVKFIEKIYPSDANFILVKVD-DANKRYDQLLEKGIVIRNRTTQPLCEN---
---TLRFTVGTGEENEKLLKALRSLQ----------------------------------
------------------------------------------------------------
------------------------------------------------------------
------------------------------------------------------------
------------------------------------------------------------
------------------------------------------------------------
---------------------------------------------
>Zunongwangia profunda SM-A87_HisC
------------------------------------------------------------
------------------------------------------------------------
------------------------------------------------------------
------------------------------------------------------------
------------------------------------------------------------
------------------------------------------------------------
---------------------------------MPTKTN---------------------
-------------------IQTLVRENVKKLKPYSSAR-------DEYKS-MGTD---MV
FLDANEN----PYQTD---------------VNRYPDPHQRNVKDELAKIKGIRPEEILL
GNGSDEVLDLLFRAFCEPGKD-NVITLPPTYGMYKVLSEINNIENREVLLS-KDFEPQVS
SILDNADAHS---KLLFLCSPNNPTGN-TFSEE---------------------------
-------KVEELLQEFNG--LVIIDEAYIDFSGKESW---LSRLQQYPNLVITQTLSKAY
GMAGIRLGICCASRDIIDILKKIKPPYNVNQLTQQRALNRILDVEN-VKAEVADILKGRD
QLFKVL-MEVSYVEKIYPSDANFILLQVD-DATARYNQLIEKGIVIRNRSTQPLCEN---
---TLRFTVGTTQENEKLIAALKSLT----------------------------------
------------------------------------------------------------
------------------------------------------------------------
------------------------------------------------------------
------------------------------------------------------------
------------------------------------------------------------
---------------------------------------------
>Prevotella maculosa OT 289_HisC
------------------------------------------------------------
------------------------------------------------------------
------------------------------------------------------------
------------------------------------------------------------
------------------------------------------------------------
------------------------------------------------------------
------------------------------------MKE---------------------
-------------------IKALCRPNIWRLAAYSCAR-------TEFSGRSAT-----V
FLDANEN----PYNKP---------------FNRYPDPLQQELKQLLAAVKGVPAENIFL
GNGSDEAIDLPYRIFCEPGID-NVVAIAPTYGMYEVCADVNNVEYRPVLLDA-DYRITAD
KLLGACDAHT---KLMWICSPNNPTGN-LIDRE---------------------------
-------AIEKVLQMFQG--IVIIDEAYSDFANARPF---RHELASHPNLIVLNTMSKAW
GCAAIRLGMAFASKDIIGLFNKVKYPYNVNALTQRQAIDALKDPFA-VDKWVSIIKQERT
RVMQAF-ADLPICKKVYPTEANFFLARVT-DAQGIYDYLVDRGIIVRNRTRITLCDD---
---CLRITIGTKSENQELLAALRKL-----------------------------------
------------------------------------------------------------
------------------------------------------------------------
------------------------------------------------------------
------------------------------------------------------------
------------------------------------------------------------
---------------------------------------------
>Prevotella bergensis DSM 17361_HisC
------------------------------------------------------------
------------------------------------------------------------
------------------------------------------------------------
------------------------------------------------------------
------------------------------------------------------------
------------------------------------------------------------
------------------------------------MKT---------------------
-------------------LQELVRENIWRLAPYSSAR-------NEYSGHEAR-----V
FLDANEN----PYNKP---------------FNRYPDPLQTELKTELSRVKQVPAENIFL
GNGSDEAIDLVYRIFCRPQFD-NVVAIEPTYGMYKVCADINDVEYRPVLLDS-SYQLNAE
TMLAACDDKT---KVIWLCTPNNPTGN-NLQQE---------------------------
-------KITKILERFEG--VVVIDEAYSDFSSAEVF---RTKIAQYPNIIVLNTMSKAW
GCAAIRLGMAFASKEIISLMNKVKYPYNINLLSQEHAIDALKHRED-VEKWVKLLLLERG
HLMNAF-RELPICEQVYPSDANFFLARMT-DAQRIYNDLIDKGIVVRNRTRVQLCHN---
---CLRVTIGTKGENTELLSALRQYR----------------------------------
------------------------------------------------------------
------------------------------------------------------------
------------------------------------------------------------
------------------------------------------------------------
------------------------------------------------------------
---------------------------------------------
>Chryseobacterium aquaticum KCTC 12483_HisC
------------------------------------------------------------
------------------------------------------------------------
------------------------------------------------------------
------------------------------------------------------------
------------------------------------------------------------
------------------------------------------------------------
----------------------------------MSTIN---------------------
-------------------ITQFVRKNILELQPYISFRDV-----NEFNN--------PV
LMDANES----PFGEF----------------NRYPDSTHKKIRTQISELKNISSEKIAV
GNGSDELIDLIIKIFCEPKKD-SVLMMNPSFAMYGFYASINENSVLKLQLDE-NFEIQKE
DFLNITKENH--PKIFFLCSPNNPTGN-AIE-----------------------------
-------DIEFYIKNFNG--IVVVDEAYIEFSDKKSA---IELLEKYPNLIVLQTFSKAW
GMAGARVGIAYASEEIIRLIYTVKAPYNVNSLSLNLASESLKNINE-FKNNLQDILSERV
WLNEEF-KNIQCIKKVFPTDANFFLIEFK-DAENVFFKLLENEILTSK--RFPQIPN---
---CIRINVGKREENKQLINVLKTI-----------------------------------
------------------------------------------------------------
------------------------------------------------------------
------------------------------------------------------------
------------------------------------------------------------
------------------------------------------------------------
---------------------------------------------
>Arenibacter echinorum DSM 23522_HisC
------------------------------------------------------------
------------------------------------------------------------
------------------------------------------------------------
------------------------------------------------------------
------------------------------------------------------------
------------------------------------------------------------
-------------------------MAKSIKKMKTKIFN---------------------
-------------------INNIVRENVKGLSPYSSAR-------DEYVS-DGSK---MV
FLDANEN----PFETG---------------VNRYPDPHQRRLKEVLAEKKGVSTQQLLL
GNGSDEVLDLIFRAFCEPKED-NIISLPPTYGMYKVLAGINNVENREVLLT-KEFEPNVA
EILKVADGKS---KLLFLCSPNNPTGN-SFSSS---------------------------
-------SVRELLDNFNG--LVVVDEAYVDFSSEKSW---ITELSNYPNLVVTQTLSKAY
GMAGIRLGTCYASEEIISILNKIKPPYNVNELTQQRALERVLDANA-VNLEVSDILTERE
ALVNVL-GQVDFVDKIYPSDANFVLAKVD-DATKRYNQLLKKGIVVRNRTTQPLCEN---
---TLRFTVGTKEENKILISALQNITTI--------------------------------
------------------------------------------------------------
------------------------------------------------------------
------------------------------------------------------------
------------------------------------------------------------
------------------------------------------------------------
---------------------------------------------
>Maribacter cobaltidurans B1_HisC
------------------------------------------------------------
------------------------------------------------------------
------------------------------------------------------------
------------------------------------------------------------
------------------------------------------------------------
------------------------------------------------------------
----------------------------------MKVFD---------------------
-------------------LNNLIRQNVKGLKPYSSAR-------DEYVS-DGSE---MI
FLDANEN----PFQNG---------------VNRYPDPQQRGLKSVLAQQKGVRQENILL
GNGSDEVLDILYRAFCEPKVD-NIITLPPTYGMYKVLADINVVENREVLLM-DDFQPDVE
SILKNVDSHT---KLVFLCSPNNPTGN-SFQVS---------------------------
-------KIENLLSSFNG--LVVIDEAYIDFSSEESW---VAKLSEYPNLVITQTLSKAY
GMAGIRLGICLASEEIIAVLNKIKPPYNVNELTQQRAMERVLNREE-INKEVENILKERR
VLEQTL-KTIQFVEQVYPTDANFILARVD-DASLRYEQLLEKGIVIRNRTTQPLCEN---
---KLRFTVGTHRENEFLIKALKELP----------------------------------
------------------------------------------------------------
------------------------------------------------------------
------------------------------------------------------------
------------------------------------------------------------
------------------------------------------------------------
---------------------------------------------
>Olleya aquimaris DSM 24464_HisC
------------------------------------------------------------
------------------------------------------------------------
------------------------------------------------------------
------------------------------------------------------------
------------------------------------------------------------
------------------------------------------------------------
---------------------------------MKTTFN---------------------
-------------------INNLVRANIKALKPYSSAR-------DEYKDATSQN---MV
FLDANEN----PFENG---------------VNRYPDPQQQDVKALLSKIKKVSTNQILL
GNGSDEVLDLIFRAFCDPNQD-KIITLPPTYGMYEVLANTNAIEVIKIELT-KDFQPDFD
EILKASNTET---KLLFLCSPNNPTAN-SFEAS---------------------------
-------IIEKLITNFQG--IVVIDEAYIDFSNQQSW---ISRLQEFPNVIVTQTLSKAY
GMAGIRLGVCYASAEIIAVLNKIKPPYNVNELTQQKAIERLKNQAE-VSEEITSIITERE
QLMLAL-KTINFVSTIYPSDANFVLVKVD-DANKRYNQLIMQGIVVRNRTNQPLCEN---
---CLRLTVGTKTENKRLIEALKKI-----------------------------------
------------------------------------------------------------
------------------------------------------------------------
------------------------------------------------------------
------------------------------------------------------------
------------------------------------------------------------
---------------------------------------------
>Aquimarina aggregata RZW4-3-2_HisC
------------------------------------------------------------
------------------------------------------------------------
------------------------------------------------------------
------------------------------------------------------------
------------------------------------------------------------
------------------------------------------------------------
--------------------------------MNKVDFN---------------------
-------------------IDQIIRENVKGLKPYSSAR-------DEYVS-DGSD---MI
FLDANEN----PFENG---------------VNRYPDPQQRSLKAVLAEQKKVSVKNILL
GNGSDEVLDLLFRAFCEPKKD-NIITLPPTYGMYKVLANINNIEEQEVLLS-DNFEPNVE
EILNRVTVNT---KIIFLCSPNNPTGN-SFPEN---------------------------
-------TIIEILESFKG--LVVIDEAYIDFSDKESW---IVKIKSYPNLIVTQTLSKAY
GLAGIRLGVCYGSEDVIAVLNKIKPPYNVNELTQQRALERVLNQEQ-VKQEVSEILEQRT
YLEKTL-SALSFVIKVYKSDANFILVKVD-DANKRYDQLLEEGIVVRNRSTQPLCEN---
---TLRFTVGTVEENKRLIKIITNI-----------------------------------
------------------------------------------------------------
------------------------------------------------------------
------------------------------------------------------------
------------------------------------------------------------
------------------------------------------------------------
---------------------------------------------
