# Supplementary material for: The Histidine Biosynthetic Genes in the Superphylum Bacteroidota-Rhodothermota-Balneolota-Chlorobiota: Insights into the Evolution of Gene Structure and Organization
Source: Microorganisms. 2021 Jul 3;9(7):1439. doi: 10.3390/microorganisms9071439 (PMC8305728; doi:10.3390/microorganisms9071439)
Supplement: Supplementary file 1 [file microorganisms-09-01439-s001.zip › Supplementary file S9.fas]

>Ignavibacterium album JCM 16511_HisH1
--------------------------MIVLIDYGAGNTASVINVLKDLNAD-FVLTNDKQ
IISNADKIILPGVGEASSAMNKLEELGLISIIK-ELTKP---FLGICLGMQLLCSKTEE-
GDADCLNIIPAEVKKFDS-----------TKSKVPHMGWNSINNFND----EILFRNIPE
--NSFYYFAHSYYVPEN--QFTTSVCNYEIN-FSSSIRYKNFFGVQFHPEKSAEQGIQII
KNYLSL------------
>Ignavibacterium album JCM 16511_HisH2
--------------------------MTTIVDFGDINSKEVAEALKIITND-FIVSSSEV
DICRADKVIFPGAGSAKDVMKKIHLLNLFSVLRIIIDKP---MLGIGLGMQIMCEYTSE-
GNLSCLGIFPGSIIGLEN-----------SNQSKTHEGFDKVKIIKD----CPLFVDIPN
--ESEFYFKHSYFLPVN--EFTVATSKGGDREFTSAIQKNLSFGVQFHPEKSGEAGLKLL
ENFIKL------------
>Melioribacter roseus P3M_HisH1
--------------------------MIALIDYGAGNIQSVKNALDDLNVV-YTVTNRES
DILKCDKIIFPGVGEASFAIRKLHLLNLFTMLR-ITKKP---LLGICLGMQLLTAKSKE-
GDVCCLSVLNTTTEMFEP-----------SKVKVPHMGWNRVEVIKD----SPLFDGIEN
--NSYFYFAHSYYVPQN--ENTITVSDYGVR-FSAAIAKDNFYGVQFHPEKSGPKGIQIL
KNFIEKC-----------
>Melioribacter roseus P3M_HisH2
------------------------MSFIIIIDYSMGNLRSIEKRLKKLGVN-SLITSNIT
EIEKADKLILPGVGHFKAAMEKIRQMNLLAILNRKVLKDKVPILGICLGTQLFCRFSEE-
GNAEGLGWIDAEAIRFR-VSDKIKY-------KVPHMGWNQVK-V---VNFNSLDRGIR-
-ETDEFYFVHSYHLKCNDPKDIWMTTVYD-YEFVSAIHRDNIYGTQFHPEKSHDAGMEVL
KNFCDL------------
>Chloroherpeton thalassium ATCC 35110_HisH
--------------------------MICIIDYGAGNLHSVKKAFDFIGVP-AKVTDSPS
EIRDADKLLVPGVGAFGKGMEALRRQGFTDAILGHVEKG-RHILGICLGMQLFLTDSVEM
GDNNGLDLIPGHVLRFD---SAQA--------KVPQIGWNSLDFQ----RESPLFAGIS-
-PGTYFYFVHSYFCEPNDEEATVATASYAGRNFCAAIEKNGIFAIQFHPEKSASNGLKVL
ENFAKL------------
>Prosthecochloris aestuarii DSM 271_HisH
--------------------------MVFIADYGAGNLHSVQKAFEYLGVK-TVVSADAS
RLSEYSKVLVPGVGAFGHAIGSFNRSGFSDAIREHIDKG-RHVLGICLGMQLFLTESEEM
GAHRGLDVVAGKVRLFR---DTDE--------KVPQIGWNSVDYC----RDSELFRGIP-
-DKSFFYFVHSYYCDPVHSADVVATTFFGGKNFCSAIEKNGIFAVQFHPEKSSEAGLQVL
KNFAKC------------
>Chlorobaculum tepidum TLS_HisH
--------------------------MVFIADYGAGNLRSVHKAFDYLGIE-AVVSDKAS
EMSRYDKVLIPGVGAFGPAMEALNRQGFDEAIREHIDKG-RSVLGICLGMQLFLSESEEM
GAYKGLDIVPGKVLRFT---SSTD--------KIPQIGWNSVDYC----KDSVLFRNVP-
-DQSYFYFVHSYYCAPDEPESVAATTFFAGKKFCSAIEKNGIFAVQFHPEKSSEAGLQVL
KNFAEF------------
>Chlorobaculum limnaeum DSM 1677_HisH
--------------------------MVFIADYGAGNLRSVHKAFDYLGIE-AVVSDKAS
EMSRYEKVLIPGVGAFGPAMEALNRQGFGEALREHIDKG-RSVLGICLGMQLFLSQSEEM
GEHEGLGIVPGKVLRFR---SSED--------KIPQIGWNSADLCH---KDSILFRNIP-
-DRSYFYFVHSFYCSPDEPESVAATTFFAGKNFCSAIEKNGIFAVQFHPEKSSEAGLQVL
KNFAEF------------
>Chlorobium luteolum DSM 273_HisH
--------------------------MVFIADYGAGNLRSVQKAFDYLGIP-ATVSSDPA
KMAGCRKVVLPGVGAFGQAIEALDRLGFTDALSEHVDKG-GHLFGICLGMQLMLSDSEEM
GSHRGLGLIPGSVRHFQ---SDSD--------KIPQIGWNSIDLK----QESVLFRGIA-
-DHSFFYFVHSYYCDPLEASSIASTTWFAGKNFCSAIEKNGIFAVQFHPEKSSEAGLQVL
RNFAEC------------
>Chlorobium limicola DSM 245_HisH
--------------------------MIFIADYGAGNLHSVKKAFDYLGIK-AMVSSDPG
KLSGHSKVLLPGVGAFGQAIDSLNASGFTEAVLEHLDKG-GQLLGICLGMQLLLGESEEM
GVHQGIDLVPGKVLRFR---SETD--------KIPQIGWNSVDLK----KECVLFKGIE-
-DHSFFYFVHSYYCEPANPGDIAATTWFAGKNFCSAIEKNGIFAVQFHPEKSSEAGLQVL
KNFAGC------------
>Chlorobium phaeobacteroides DSM 266_HisH
--------------------------MVFIADYGAGNLRSVQKAFDYLGVN-SVVSSDPG
KLVGCKKVLLPGVGAFGQAIDSLNRSGFTDAVREHVDKG-GHLLGICLGMQLLLSESEEM
GSHSGMNLVPGKVRHFR---SATD--------KIPQIGWNSIQMQ----KESLLFRGMP-
-DGSFFYFVHSYYCEPEDNDAVAAVTWFAGNNFCSAIEKNGIFAVQFHPEKSSEAGLQVL
KNFAGC------------
>Fodinibius salinus DSM 21935_HisH
--------------------------MIAIINYEAGNLASVSNALSRLNAN-HIVTNQKE
ELNQAEGIIFPGVGHAEPAMESLRTNELDQWLK-DTNKP---VLGICLGMQLLYESSEE-
GNSEGLGLIPGTLKKFNS-----------ETKKVPHMGWNTFTEVN---TDHPLVSNFDD
--SEYFYFVHSYFAPIN--KYSIANCHYI-QDFTAVVSKGNYMGVQFHPEKSGKAGSLLL
QNFLDYVHYTDLET----
>Aliifodinibius sediminis DSM 21194_HisH
--------------------------MIAIINYEAGNLASVSNALSRLDVP-HTITNKEK
ELDEASGIIFPGVGHARPAMESLQANGLDHWLK-NTSKP---VLGICLGMQLLYDSSEE-
GDASGLGIIPGRLRKFDA-----------SLEKVPHMGWNTFSDMR----DHPLLEGFST
--DHYFYYVHSYYAPVN--DFTIASCRYI-TNFASVVAKDNFMGVQFHPEKSGKAGAQLL
RQFLQYALTS--------
>Aliifodinibius roseus DSM 21986_HisH
--------------------------MIAIINYDAGNLASVSNALKRLDVE-HVITNKKA
ELDRADGVIFPGVGHASPAMASLRDNHLDGWLR-KTGKP---VLGICLGMQLLYEASEE-
GDAQGLGIIPGTLKKFDS-----------SKDKVPHMGWNTFSEVRD--PDHPLVRGFGT
--DNHFYYVHSYYAPVN--EYTIASCRYI-TEFASVVSRDNFTGVQFHPEKSGPTGARLL
RNFIESVPLTVNG-----
>Gracilimonas mengyeensis DSM 21985_HisH
--------------------------MIAIIKYKAGNTASVANALERLGTD-YYLAETPD
ELNKADGIIFPGVGHAGAAMQSLKDQKIDTWLK-NTEKP---VLGICVGMQLLYETSSE-
GNTVGLGIIDGGLEKFDE-----------SQAKVPHMGWNRI-NLQV--ESHPILRNIIP
--KHYLYFVHSYYAPVS--EDTLAACNYI-NDFTAIVAKDNFIGVQFHPEKSGNVGSLIL
QNFLDMVYSPEKVKA---
>Rubrivirga marina SAORIC-28_HisH
--------------------------MTTLIDYGIGNLRSLAKAFAAAGVE-AVRTDDAD
RIAEAERLVLPGVGAFGACAAELRARGLFDLVRQRAEAG-VPLLGVCVGMQLLFDASEER
GEHAGLGLLPGRVVRFA---RDAEA--DGRRLKVPHMGWNRLRPQ----RPHPIVEGDD-
----WVYFVHSYHAAPADPTDVVATVDYG-AEVPAVVGRANVVGVQFHPEKSARAGLAML
RRFASWTPSPTTAPV---
>Rhodothermus profundi DSM 22212_HisH
--------------------------MVTLIDYGIGNLRSLEKAFQAVGAE-VQRTDQPD
ALQRARRLVLPGVGAFGACMAELHRRRLIAPIREAVRRG-IPLLGVCAGLQLLFEESEEH
GRHEGLGLLPGRVVRFP---EATS---DGQRLKVPHMGWNTITPH----RPSPLLNGIP-
-AGTYFYFVHSYYAVAADPNDVLATSCYGGVSFPAIVGRGRVFGVQFHPEKSQQRGLRIL
KNFLDLSA----------
>Rhodothermus marinus DSM 4252_HisH
--------------------------MVTIIDYGIGNLRSLEKAFQAVGAE-VLRTDRPD
DLLQAERLVLPGVGAFGACMAELRRRGLIAPIHEAVRRG-IPLLGVCAGLQLLFEESEEH
GRHEGLRLLPGRVVRFP---ETTA---DGRRLKVPHMGWNTIAHH----RPSPLLEGIP-
-DGAYFYFVHSYHAVAENPDDVLAVTTYGDVTFPAIVGRGRVFGVQFHPEKSQQHGLRIL
KNFLDLSA----------
>Longimonas halophila KCTC 42399_HisH
--------------------------MTTIIDYGIGNLRSIEKAFEAVGAD-VVRTDDAD
TILSADRVVLPGVGAFGACMTEVAARELTPVVREVVSQG-TPFLGVCVGMQMLFSEGHER
GTYEGLDIMPGTVVHFN---DAKNATDAMSTRKVPHMGWNTLDVH----RDSPLLDDIA-
-PGDYVYFVHSYHAQAEHEDDVLASASYD-HAFPAIVQRDNVFGVQFHPEKSHAVGLQLL
KNFAALS-----------
>Longibacter salinarum KCTC 52045_HisH
--------------------------MVTIVDYGIGNLRSVEKAFHAVGAE-VLRTDDPD
TIGQAERLVLPGVGAFGACINEIRSREVEEAIHHAIDGG-VPFLGVCVGMQLLFQEGLEH
GTHRGLGLLPGQVVHFH---KAENG--AAANLKVPHMGWNVLTPT----RSSRLLDGLDE
GGEPYVYFVHSYHAVADDEADVLATSTYG-HTFPAVVQRDNVFGVQFHPEKSQYHGLRIL
ENFTQL------------
>Salinibacter ruber DSM 13855_HisH
--------------------------MTTIIDYGIGNLRSIEKAFETVGAT-VHRTDDPA
AIAEAERLVLPGVGAFRACIDEIRRRDLEGPIHDAIGRG-VPFLGVCVGMQLLFETGYEK
GEHEGLGVLPGHVAHFR---ETDAG--MPDELTVPHMGWNAIEPT----RDHPLLDEL--
GATPYVYFVHSYHPVAEDADDVLTTTSYG-HTFPSVVQRDNVFGVQFHPEKSQAAGLGLL
DNFAALPTTEEAGRTVST
>Phaeodactylibacter xiamenensis KD52_HisH
----------------------MKV---AIIDYNAGNVRSVQFAMQRLGIE-AHLTGDAA
EIQAAEKVIFPGVGEANTTMAYLRERGLDEVIR-NLKQP---VLGICLGMQLLCRHSEE-
NDTDCLGIIPQEVVRFRPKQG--E--------KIPHMGWNSIRNLG-----DGLFSPGLE
--GEYVYFVHSYYVEQG--PYTTATTEHV-LPFSSALQKDNFYATQFHPEKSGKVGEAIL
KHFIQL------------
>Crenotalea thermophila DSM 14807_HisH
-------------------------MEIAVIRYHAGNIQSVLFALERMGYR-AHVTDNAR
IIRSADRVIFPGVGEASSAMSYLKARKLDEVIR-SLTQP---VLGICLGMQLMARYSEE-
NNTPCLDIFPEEVKKFS-SE---------GGLKVPQIGWNQITQLHS-----PLFEGVKD
--GAYVYFVHSYYVPCC--AYTIAAASYG-ITYSAAIQRDHFYAVQFHPEKSAEVGERIL
RNFIHLS-----------
>Filimonas lacunae NBRC 104114_HisH
-------------------------MNIVIIKYNAGNIQSVLYALERINAE-ALVTDDHE
LIAKADKVIFPGVGEASSAMRYLRERQLDKVIT-SLTQP---VLGICLGMQLMCKTSEE-
NNTECMGIFEEPVKKFIATD---------VAFKVPQIGWNNIYDLQT-----PLFDQVPE
--DSYCYFVHGYYAALG--EHTIATTNYI-QPYSSGLHKNNFFGVQYHPEKSANVGEQIL
KNFIEKI-----------
>Niastella koreensis GR20_10_HisH
-------------------------MDLVIIKYNAGNIQSVLYALERIGVN-AVVTDDVE
QIKSAGKVIFPGVGEASSAMRYLKEHKLDTVIK-NLQQP---VLGICLGMQLMCAYSEE-
NDTTCLGIFDEHVQQFTPKN---------GELKVPQIGWNNIFNLKT-----KLFADLPE
--NSYCYFVHGYYAALG--EHTIATTDYV-QPYSSALQRDNFYGVQFHPEKSAKAGELIL
KNFLSL------------
>Solitalea koreensis DSM 21342_HisH
--------------------------MIGIINYGAGNIFSLQSALDRLGLS-YKIIESVS
DFDSCDRYIIPGVGHAAPAMKKLNSTGLVPLIK-QTNKP---VLGICLGMQLLASFSEE-
GNTDLLNLISMKVLKFNDS-----------KLKIPHIGWNKVNPTEK----ETIFKNIPD
--ESYFYFVHSYYLQHIP-AYTLARTEYG-LTYASSIKKNNYFGVQFHPEKSGKVGELLL
KNFSEL------------
>Sphingobacterium spiritivorum ATCC 33861_HisH
--------------------------MIGIINYGAGNIFSLTAALDRVGLS-YMMINLPE
EIDQCDRIIIPGVGHAGAAMQKLRESGLSEYIH-TIKKP---VLGICVGMQLMTDFSEE-
GNAGLLKIVPLQTLHFKERI----------AQKVPHMGWNSISPSKG----NPLFLHIED
--NAYFYFVHSYFIEYHE-DYTIAKCDYD-VPFSAAMSKGNFYGVQFHPEKSGKAGEQLL
LNFSKIN-----------
>Pedobacter psychrophilus CCM  8644_HisH
--------------------------MTGIVNYGAGNIFSLTAALERLNLE-YGMINSES
DFDLYERIIIPGVGHAGAAMKKLIDTGLVPKIK-SLTKP---VLGICVGMQLITDFSEE-
GNSEMLGIIPVKTLKFKEDI----------SKKVPHMGWNQIFVQNE----NLLFAGIAD
--ETYFYFVHSYYIEFNS-KFTISYCNYG-TKFSASIKKNNFYGVQFHPEKSGEAGEKLL
QNFAHLKI----------
>Arcticibacter svalbardensis MN12-7_HisH
--------------------------MIGIINYGAGNIFSLTAALDRQHIS-YEMVASSA
DFDKYDHFIIPGVGHAGAAMQKLEESGMADAIK-GIDKP---VLGICVGMQLMTEFSEE-
GNSDLLGITPVKTLLFTSDL----------KVKVPHMGWNRVYSQSE----NSLFNGIQD
--GSYFYFVHSYFIEFNS-TFTVAFADYG-LKFSAAFSKNNFYGVQFHPEKSGEAGEQLL
KNFSEL------------
>Mucilaginibacter mallensis MP1X4_HisH
MSDSIVDNVTANPQPEDKSSPFRGSGGIGIIRYGAGNIFSLTAALERLGIP-YGMIFKEE
DFDQYDRYIIPGVGHAGAAMNKLEQTGLIPKIK-SLTKP---VLGICVGMQLLTAHSEE-
GDSNLLNIFPVKTLRFKDSA----------DYKVPHTGWNQTFPEKG----NPLFENIPG
--GSHFYFVHSYFIEYDE-AYTLSSTDYN-NKFSASIWRDNFFGVQFHPEKSGKYGETLL
TNFSKI------------
>Pedobacter insulae DSM 18684_HisH
--------------------------MIGIINYGAGNIFSLTAALTRQDIT-YGMVNTVA
DLDLYSHIIIPGVGHAGAAMQKLTQTGMVDAIK-VLKVP---VLGICVGMQLLTAHSEE-
GNAELLAIFPLKTKLFDKGL----------SIKIPHMGWNKIAFKN-----NFLFEGVAP
--ETQFYFVHSYFIEYNP-IFDIAAVHYG-DKFSAAIQKDNFYGVQFHPEKSGKEGERLL
KNFSNLSL----------
>Pedobacter heparinus DSM 2366_HisH1
--------------------------MIGIVNYGAGNIFSLTSALDRLTLP-YGMVNTEA
DLDKYTHIIIPGVGHAGTAMKKLEQTGLVAPIK-ALKKP---VLGICVGMQLLTEHSEE-
GDAVLMDIVPVKTRLFDKNQ----------GIKIPHMGWNNISPKN-----NLLFEGVEE
--GTQFYFVHSYFIEYNA-TFDIATANYG-IPFSAAVQKDNFYGVQFHPEKSGAAGERLL
KNFSNLKQ----------
>Pedobacter heparinus DSM 2366_HisH2
---------------------MNLKQNIVIIDYGVGNTFSVSNAIKHLGYRKVTISDQES
VIDNADVLILPGVGAFEEAINNLKSLGLDEILHKTILVRKKPILGICVGMQLMATFSEEN
GIHNGLNWIEGKVTKLD---LPAEF-------AVPHVGWNNVT-Y---SN--PLFGVIP-
-SESNFYFDHSFHFDCEK-KYVTGYSDYG-LKVTASIQKENVFGVQFHPEKSQTNGLKLF
RGFFNLIK----------
>Microscilla marina ATCC 23134_HisH1
----------------------MKV---AILRYNAGNTQSVQYALERLGVT-PLVTDDPA
LLTSADKVIFPGVGHAYSAMNYLKSKQLDQLIP-QLKQP---FLGICLGMQLLCEHSEE-
GDTACLGVFPVKVVKFDAHLAQQQS----AKLKVPHMGWNNLQEMNG-----KITKGLTA
--NDYVYFVHSYYVELA--DYTTAQTDHI-VPFSAMLEKDNFHAAQFHPEKSSQQGSQII
QNFLEL------------
>Microscilla marina ATCC 23134_HisH2
--------------------------MITIIDYGIGNLGSVFNMFKKIGAK-AKVTSNLS
EIEQAEKLLLPGVGAFDKAMTKINEGRLREVLDYKALEQKVPLLGICLGMQLLTESSEE-
GKIPGLGWIP--AKTIA-FKKENNL-------KVPHMGWNEVK-V---AQECPLVKDLP-
-EEPRFYFVHSYYVQCDHNENVLLKTHYA-HNFDSAIWKDNIYGAQFHPEKSHKFGMKLF
DNFDKLI-----------
>Cesiribacter andamanensis AMV16_HisH
----------------------MNV---ALVKYNAGNIRSVTYALQRLGIE-PCISDDPD
TLRAADKVIFPGVGEASTAMRYLKERQLDRLLP-TLRQP---VLGVCLGLQLMCRHSEE-
GDTPCLGIFDVEVRKFS------------QGLKVPHMGWNLLQPTEH-----PLFSGLPA
--ESYLYYVHSYYAELH--AGTIGTTEYG-IPYSAALHKDNFYALQAHPEKSGKTGEKIL
ENFLKLEVRN--------
>Reichenbachiella agariperforans DSM 26134_HisH
------------------------MSKVVIIDYGAGNVRSVKFALERMGIT-PMLSRDAP
EIQSADKIIFPGVGEASSSMKALENYGLIEVIQ-NAKQP---FLGICLGMQMMCESSEE-
NNTQGLGIFPLPVKLFAGG-----------AVKVPHMGWNQIEALKT-----PIFNGLEE
--KEYMYFVHSYYVPDS--EWTIAKASYP-TPFSAALHKDNFYGCQFHPEKSGTFGQQIL
KNFIEM------------
>Roseivirga ehrenbergii KMM 6017_HisH
----------------------MSV---VIVDYNAGNVQSVTYALERLGVS-PVLSADPE
VIRSADRVIFPGVGEASTAMRFLKERKLDEVIK-DLKQP---VFGVCLGLQLMCAHSEE-
NNTDCLGIFDVQVKKFE------------PTLKVPQMGWNNLEHTTG-----PLFKGIEA
--DSYVYYVHSYYAETS--EYTIATTDYV-NTFSAALNKDNFYALQAHPEKSGKVGERIL
QNFLDIK-----------
>Marivirga tractuosa DSM 4126_HisH
-------------------------MKVAIIKYNAGNIKSVLLALKRLGIE-GNLTDNPD
EILAADRVIFPGQGEAKSAMKYLKERGLDKVIQ-SIENP---FLGICLGLQLLCSHSEE-
GDTECLGIFDAKVKKFP------------SKLKVPHMGWNTGSISDD-----VIFQGIKS
--PAYFYFVHSYYAEIC--DQTISQTEYM-LPFSNVLKKDNFYAIQPHPEKSAEAGEQFL
KNFLFEL-----------
>Cyclobacterium marinum DSM 745_HisH
----------------------MEV---AVIKYNAGNVKSVLYAMERLGVN-ATLTDDWE
TIKKADKVIFPGQGEASTAMKYLKERKIDKLIK-ELKQP---FFGICLGLQLLCDYSEE-
YDTQCLGIFPIKVKKFP----PLN--------KVPHIGWNNLENLKT-----PLLEGLDE
--SAYVYYVHSYYAELNP-KYTIATTHYI-NDFSAMLHKDNYYAMQGHPEKSSVVGEKIL
NNFLKL------------
>Belliella baltica DSM 15883_HisH
----------------------MQV---AVIKYNAGNVQSVLYALERLGVE-AVLTDDLE
VISKADRVIFPGQGEASTAMRYLKEKQLDQLIP-NLKQP---FFGVCLGQQLLCEHSEE-
NDNACLGVFPVKVKKFI----PENI----SDFKVPHVGWNNLTELKT-----PLLKGLTD
--ESFVYYVHSFYCELS--DYTIAKTNYI-LDFAGLMHKDNFYAMQAHPEKSGLVGERIL
KNFLSL------------
>Algoriphagus ratkowskyi DSM 22686_HisH
-MTDVRCWVFTSGIGHLTPDNKMKI---AVIKYNSGNVQSVLYALERLGAD-AELTDDPE
LIRAADKVIFPGQGEASSAMRYLKERKLDQVIS-DIKQP---FLGVCLGLQLLCEHTEE-
NDTECLGIFPVKVKRFV----PENS----QEFKVPHVGWNELENLADN----PILKDLPA
--NPFVYYVHSFYAELS--EFTIAQTHYI-HDFSGILHRDNYYAIQAHPEKSGLVGEKIL
ENFLSL------------
>Algoriphagus hitonicola DSM 19315_HisH
----------------------MKV---AVIKYNAGNVQSVLYALERLGVE-AELTDDPD
KIRSADKIIFPGQGEASSAMTYLKARQLDQVIR-EIKQP---FLGVCLGLQLLCEHSEE-
NDTDCLGIFPVKVKKFI----PENS----QEFKVPHIGWNELENLADD----VLLRDLPE
--SKFLYYVHSYYAELS--EVTIATTHYI-HDFTAILHRDNYWAIQAHPEKSSTVGEKML
SNFLNI------------
>Flexibacter flexilis DSM 6793_HisH
----------------------MKV---AIVEYNAGNVQSVKYALERLGVE-PVLTSDVT
ELRSADKVIFPGVGEASSAMRFLKNKNLDKIIP-TLTQP---VLGICLGLQLLCRHSQE-
GDADCLGVFDVEVCRFP-------Q----ATEKVPHVGWNTLQLTDN-----VLLKDLPP
--LPHVYYVHSYYAQLS--PYTIATTDYI-VPFSAMLHRDNFYAAQFHPEKSSEVGEKII
ANFLNL------------
>Rufibacter tibetensis 1351_HisH
----------------------MKI---VIVDYKAGNVQSVLFALERLGAQ-ATVTSNAE
EIQSADKVIFPGVGEASSAMRALKVNNLDQLLP-TLTQP---FLGVCLGMQLLCQHSEE-
GDTVMLGIIPVPVKKFDA------------AVKVPHMGWNNLHHLKS-----DLFTGINE
--DEYAYFVHSFYAPVT--EHTIAQSSYP-EPFSAALQYKNFYAVQFHTEKSGPAGAHIL
QNFLNL------------
>Pontibacter actiniarum DSM 19842_HisH
----------------------MNL---VIVDYKAGNVQSVLFALERLGVQ-ATLSSDFE
TIKSADKVIFPGVGEASSAMAQLKSRNLDKLLP-TLEQP---FFGVCLGMQLLCQHSEE-
GDTDLLNIIPLQVKRFQT------------DLKVPHMGWNQLEQLQS-----PLFEGLQE
--QEYVYYVHSYYVPQS--EYTIAQTSYP-EPFSAALQYKNFYAAQFHPEKSGPAGAQIL
KNFLAI------------
>Hymenobacter roseosalivarius DSM 11622_HisH
----------------------MEI---AVIDYKGGNVQSVLFALERLGCR-PTLTADPE
AIRRADKIIFPGEGEAASAMRELRAQGLDVLLP-TLTQP---FLGVCLGMQLLGTHSEE-
NDATMLGILPFEVKRFPAL----------PEYKVPHMGWNTLQRLRS-----PLFAGLGA
--EDYVYFVHSYYAPVG--DYTIAEAKYP-APFSAAVQHKNFYAVQFHTEKSGPVGTRIL
ENFLKL------------
>Cytophaga hutchinsonii ATCC 33406_HisH
----------------------MKL---AIVKYNAGNIQSVIYALNRLGIE-PVLTDDVD
ELRSADKVLFPGQGEASNAMNYLRSKGLDQVIK-DLKQP---VFGICIGQQLLCEHSEE-
NNTDCLGIIPAKVKKFPP------------LDKVPQIGWNTVTELK-----SPLFKGIAE
--ESYVYFVHSYYVESN--AYQIATTNYI-LPYACALQKDNFYAVQFHPEKSSDVGEQIL
KNFIEL------------
>Siphonobacter aquaeclarae DSM 21668_HisH
----------------------MKT---VIIKYNAGNVQSVMYALERIGAG-YLWTDDEQ
EIRTADRVIFPGVGEASTAMAYLRDKGLDRIIP-TLKQP---VLGTCVGMQLLCRSSEE-
NNTTAMGIFPVDVKRFP------AG----D-QKVPHVGWNNLTNLRS-----ELTAGMSD
--NPYVYFVHSYAAPVC--AYTVATCEYM-VPFSAMLQKDNFYAAQFHAEISGKEGQQIL
ENFLKLS-----------
>Leadbetterella byssophila DSM 17132_HisH
----------------------MNSPEVAILKYNAGNIRSVMIALERLGVK-SVLTDDPD
ILIKAERIIFPGVGEAGTAMKSLKEKGLDQLIP-TLKQP---FLGTCVGMQLLCKSSEE-
SHTECIGIFDVEVIKFR------TD----GPEKIPQTGWNSIQNYRT-----PLCNGLEN
--GSYVYYNHGYYAPLC--ADTVAETDYI-QPYSAILQKDNFFACQFHSEISGKVGEQIF
KNFLTL------------
>Dyadobacter fermentans DSM 18053_HisH
----------------------MKT---VIIKYNAGNVQSVMYALDRIGAS-YLYTDDEA
EIRSADKVIFPGVGEASTTMSYLRNVGLDKVIP-SLKQP---VFGTCVGMQLMCRFSEE-
NNTDCMGIFDVDVKRFP------AD----AGLKVPHMGWNNISGYQS-----PLTAGLPD
--NAYVYFVHSYAAPIC--EYTVASCDYA-LPFSAMLHKDNFYAAQFHCEISGNAGQQIL
ENFLKL------------
>Spirosoma linguale DSM 74_HisH
----------------------MKT---VIIKYNAGNVQSVMYALDRLGAS-YLLTDDEA
EIRSADKVIFPGVGEASTAMAYLRERGLDKLIP-SLKQP---VLGTCVGMQLMCRYSEE-
NDTTCMGIFDIDVRRFP------ND----AGLKVPHTGWNNIHTLRG-----PLTEGLTD
--NAYVYFVHSYAADVC--PETTAICDYV-RPFSAMLHRDNFYAAQFHAEISGNVGQRIL
ENFLTL------------
>Odoribacter splanchnicus DSM 20712_HisH
-------------------------MKVVIIDYGAGNVFSVTTALQRLGVQ-AVLSSDVR
LIARADRVIFPGVGQAAAAMKQLKDKGLDRIIP-QLEMP---VLGICLGMQLMCRFSEE-
ENTWGLGIFPMEVKKFAD------------SCKVPHMGWNTVRKLKT-----TLFQGINP
--GEWMYFVHSYYVPVT--AYCIATCDYQ-RSFAAAICKNNFYGCQFHPEKSAGAGEKII
KNFLDIV-----------
>Draconibacterium orientale FH5T_HisH
----------------------MNI---VIIKYNAGNIESVNNALNRLGVN-AEITADPD
KIRKADKVIFPGVGEASTTMAYLRENKLDELIV-SLKQP---VLGICLGLQLMCSHSEE-
NDTECLGIFDEKVKRFIPKPG--EE----YITKVPHMGWNAIQDLK-----SDLFTADLE
--NEYVYFVHSYYAEKS--EHTIATCNYI-LPFSAALHRDNFYATQFHPEKSGTIGAKIL
ENFLKL------------
>Thermophagus xiamenensis DSM 19012_HisH
----------------------MNI---AIIKYNAGNIRSVSFALERLGYK-PIITGDHD
TIRKADKVIFPGVGEASTTMAFLKQNGLHELIP-SLTQP---VLGICLGLQLMCKYSEE-
GDTECLGIFNAPVKKFIPLKD--VS----PKQKIPHMGWNNLTHVK-----SPLFNPELE
--GEFVYFVHSYYVPTG--AETIAQANYI-HPFSAALQKDNFFATQFHPEKSGSVGEQIL
KNFLSLK-----------
>Paludibacter propionicigenes WB4_HisH
-------------------------MKVVIIKYNAGNIRSVLFALERIGVN-AIVTDDHD
EIRSADRVIFPGVGEASSAMKYLKDKGLDKLIC-SLTQP---VLGICLGMQLMCAHSEE-
NDTQCLGIFDQKVKLFP-ST---------G-LKIPQIGWNNITNLKS-----DLFRGVAE
--NAYMYFVHSYYVESC--DNAIARTDYT-KEYSSAVHKNNFYAVQFHPEKSGEVGQKIL
ENFIQGV-----------
>Parabacteroides distasonis ATCC 8503_HisH
----------------------MDV---AIIKYNAGNIYSVDYALKRLGVT-PIITADPE
LLNKADKVIFPGVGEAFTTMEYLREHKLDQVIL-NLKQP---VLGICLGMQLMCMRSEE-
GNADCLGIFPTEVKRFIPRK---------HEDKVPHMGWNTLTNVK-----SGLFNERLE
--NKFVYFVHSYYVPVN--EYTAATTDYI-LPFSAALHKDNFYATQFHPEKSGSVGEVIL
KNFLKI------------
>Coprobacter fastidiosus NSB1_HisH
----------------------MKV---AIVKYNAGNIYSVDCALRRVGVE-AEITDNKE
ILMSADKVIFPGVGEAASTMHYLKKNNLDSLIK-DLKQP---VLGICIGMQLMCRHSEE-
GDVDCLNIFDVEVKRFHTES---------TEYKIPHMGWNTVRNVD-----MHMFPQHIE
--NQYVYFVHSYYVPVC--EYTTAETEYI-LPFSAALHKDNFYASQFHIEKSGAVGEDIF
NHFLSL------------
>Bacteroides vulgatus ATCC 8482_HisH
----------------------MKI---AVVKYNAGNIYSVDYALKRLGVE-ATITSDKE
VLMSADKVIFPGVGEAETTMSHLRKNRLDEVIK-NLKQP---VLGICLGMQLMCRHSEE-
GNADCLGIFDTDVKLFSPTR---------HEDKVPHMGWNTLTHVR-----SDLFKGFTK
--EEFVYFVHSFYVPLN--EFTAAQTDYI-LPYSSALHKDNFYATQFHPEKSGAVGERIL
RNFLEL------------
>Bacteroides helcogenes P 36-108_HisH
----------------------MNV---AVIKYNAGNIRSVDYALRRLGVE-AVITADET
VLRAADKVIFPGVGEAETTMDFLRVGGMDRLIK-ELRQP---VLGICLGMQLMCRHSKE-
GNTDCLGIFDVDVKRFVSRR---------HEDKVPHMGWNTIMHTG-----SALFKGFTK
--EEFVYFVHSYYVPLN--DCTAAVTDYI-FPFSAALHKDNYYATQFHPEKSGSVGERIL
QNFLDL------------
>Bacteroides fragilis NCTC 9343_HisH
----------------------MKV---AVIKYNAGNIRSVDYALKRLGVE-AVVTSDKE
VLKAADKVIFPGVGEAETTMLHLKESGMDHFIK-ELRQP---VLGICLGMQLMCRFSEE-
GNVDCLGIFDTDVKRFAPRK---------HEEKVPHMGWNTISCLK-----SDLFKGFTR
--DEFVYFVHSYYVPVS--EFTAAETDYI-RPFSAALHKDNFYATQFHPEKSGEAGERII
KNFLEL------------
>Paraprevotella clara YIT 11840_HisH
----------------------MNV---AIVKYNAGNIYSVVNALKRLGIT-PELTDDAE
RLSKADRVLFPGQGEAGSTMAYLRSRGLDRLIR-DLKQP---VLGICIGQQLMCSHSEE-
SDTDCLGIFDTEVLKFRPEK---------HEDKVPHMGWNTLTRTS-----SPLFKGLGT
--DEFVYFVHSYYVPVN--PYTIAVTDYV-VPFSAALHKDNFYATQFHPEKSGSVGERIL
KNFLDLTV----------
>Fluviicola taffensis DSM 16823_HisH1
-------------------------MKVVIIDYGAGNIFSVQQAFKRLGIE-ATLSNEEA
EIRTATHVIFPGVGHAKSAMEQLKSTGLDKMIP-TLKQP---VLGICLGMQLMCGWNEE-
GNLDGLGIFQARIQLIKSQF---------PDYPIPHMGWNDVQ-----------LNGKS-
---ETFYFVHSYVAEIC--EETSGITSYP-TPFSAALKKDNFYGVQFHPEKSGVAGENLL
NQFLAE------------
>Fluviicola taffensis DSM 16823_HisH2
--------------------------MIVIVDYGLGNLGSIKNMFQHIGFD-AVISSNQD
QLLAATKLVLPGIGSFDQGMTNLYERSLIPTLNQRVLVDQVPILGICLGMQLMGIKSEE-
GILPGLSWINQESKKFS-FLDPKSF-------PVPHLGWEYVSDN---GSQSSLLSGFN-
-EETKFYFAHSYYVTCVNREEVLLEADYV-HSFDAAIQKGNILGVQFHPEKSHKYGMQLL
TNFASKF-----------
>Schleiferia thermophila DSM 21410_HisH
-------------------------MSVAIVKFNAGNITSVKFALEKLGAS-YVITDDPG
KIAEADRVILPGVGEASSAMNYLREKGLDHILR-SLQQP---FLGICLGMQLLCTSSDE-
GNADGLNIIAGRVKKFS------------SKLKVPLIGWNCVKFAED-----ELFFGLKK
--LEFQYFVHSYYLETG--DRTIAEAQYG-ISYSAAVRHLNFRGVQFHPEKSAEPGLQIL
KNFLRLKT----------
>Algoriella xinjiangensis XJ109_HisH
--------------------------MIAIIKYNAGNVKSVYNAVTRLGFE-AVITDDFE
TLQNADKVIFPGVGEASSAMAYLKEKGLDKIIK-NLKQP---TLGICLGQQLMCAHSEE-
GNVDCLDIFPIQVKLFP------------STEIVPHMGWNTIFDLK-----TDLFNDVKE
--NSDIYYVHSFYCELS--EYTIAKTDYI-LEYSAALNKNNFYATQFHPEKSAGIGEQIL
KNFLSL------------
>Chryseobacterium gleum ATCC 35910_HisH1
--------------------------MIAIIKYNGGNVNSVQNALNRLNVD-SIITDDPE
KILKADKVIFPGVGEASSTMKLLKEKELDLLIP-GLKQP---VLGICLGMQLMCGKNEE-
GNTEGMGIFDINVRKFP------------SKDIVPHMGWNTVSGQT-----SPLFSGIEE
--SSDVYFVHSYYCELS--DFTTSVCDYI-LPFSASLQKDNFYAVQFHPEKSGIVGNQIV
KNFINL------------
>Chryseobacterium gleum NCTC11432_HisH2
--------------------------MITIIDYGVGNINAFVNVYKRVDVP-VKIARTKE
DLEGAQKLILPGVGHFDHAMTQLNNSGMREKLDDLVLNQKIPVIGICVGMQMMANRSDE-
GIMEGLKWIDATVKKFDETKIQQVT-------RLPHMGWNDVI-P---VKDVGLFEGLQ-
-DNSIFYFLHTYYFECNNSEDIMAVTEYG-GEFASAAHHENKFGIQFHPEKSHHYGEILL
HNFAKL------------
>Wenyingzhuangia marina DSM 100572_HisH
-------------------------MKIVIINYGAGNIQSIRFAIERLGYE-AVLSNDVE
EIKSADKVIFPGVGEASSAMKMLKATGLDTVIP-ILTQP---VLGICLGMQLMCKYSEE-
GDTTGLGIFDVDVKRFE------------NIVKVPQIGWNQIKGLGS-----KIFNDVKE
--GAYMYLVHSYYAPLT--KETIATTEYG-VQYSTALQKANFYGVQFHPEKSSTDGAKIL
ENFLNL------------
>Tenacibaculum maritimum NCIBM 2154T_HisH
-------------------------MRLVIIDYGAGNIKSIQFAFKRLDVE-AVLSSDMH
EIKNADKVIFPGVGEAGFAMKKLRESGLDKIIP-TLEQP---TLGICLGMQLMCNFTEE-
SNTTGLKIFDTTVKQFP------------KEIRSPQIGWNSINNLAS-----PLFKNVKE
--KEFMYLIHSFYAHSC--TEEIATAYYGGLNYAVALQKNNFYGVQFHPEKSGKEGAKIL
YNFLQLK-----------
>Polaribacter filamentus ATCC 700397_HisH
-------------------------MKLIIINYGAGNIKSIQFAFKRLGVD-AILSNNID
EIRTADKVIFPGVGEASTAMKMLQESGLDKVIP-TLKQP---VLGICLGMQLMCNSSEE-
GDTKGLGIFNVNVKKFS------------KVVKVPQMGWNVIYDLKS-----DLFTGIKE
--KEFMYLVHSFYAENC--EEAIATTDYE-IEYASALQKDNFYGVQFHPEKSGVEGSKIL
ENFLNL------------
>Myroides phaeus DSM 23313_HisH
--------------------------MIAILKYNAGNIQSVENAVQRLGYQ-TIVTDDVN
ELNAADKVIFPGVGEASSAMAYLKERQLDEVIK-QLKQP---VLGICLGMQLLCQFTEE-
GNTQGIGVFDNKVRLFP------------STDIVPHMGWNDCNTLQ-----GQLFQGIQE
--GADFYFVHSYCAEVN--ENTIATTNYI-LPFSAALQKDNFYAVQFHPEKSATIGNQLL
KNFLKL------------
>Flavobacterium cucumis DSM 18830_HisH
---------MKKNVNTVSQTPPLGAGGLAIIDYGAGNVQSVLFALERLGFE-GNVTNDWN
AIKAADKVIFPGVGEASSAMKMLEDSGLDVLIP-TLKQP---VLGICLGMQLMCQHSEE-
GNTNGLGIFDVNVVKFS------------NEVKVPQMGWNTIYNLKS-----ALFDGIKE
--NEFMYLVHSYYAPLS--ENTIATTNYE-LAYSTALQRDNFFGVQFHPEKSGIFGEQIL
KNFLNL------------
>Flavobacterium aquatile LMG 4008_HisH
--------------------------MIAIVKYNAGNITSVKNAVERLGYS-CIVTDDEA
ILKQAEKVIFPGVGEASSAMKYLKEKGLDEVIK-NLTQP---VLGICLGQQLLCQFSEE-
GNTECLGIFNATVKKF--------E----PKLKVPHMGWNTISQLN-----SELYSGISA
--DENFYFVHSFYAEIS--QETTAVCDYI-VPFSASMQKDNFYATQFHPEKSSSVGEQLL
LNFLKL------------
>Flavobacterium johnsoniae UW101_HisH
-------------------------MKIVIINYGAGNIQSIMFAIERLGFK-AVLSNNPD
EIKLADKVIFPGVGEASSAMAKLRESGLDSLIP-QLKQP---VLGICLGMQLMCNKSEE-
GNTEGLGIFDVDVLKFS------------NNVKVPQMGWNQIYDLKT-----DLFKGISE
--NEFMYLVHSFYAPNC--AESIATTNYD-VEYASALQKDNFYGTQFHPEKSGDVGEKIL
GNFLKM------------
>Imtechella halotolerans K1_HisH
-------------------------MKIAIIDYGAGNIQSIKFAIKRLGYE-AILTKNIE
TIRGADKVIFPGVGEASSAMMKLIDSGLHTLIP-SLTQP---VLGICLGMQLMCKFSEE-
GKTQGLGIFEVDVVRFP------------GTLKVPQIGWNTINQLQT-----PLFSEIAE
--NEYMYLVHSFYAALC--PSTIATVTYG-FPYSAALQVDNFYGVQFHPEKSSDAGIQLL
SNFLKL------------
>Muricauda ruestringensis DSM 13258_HisH
-------------------------MKLVIIDYGAGNIQSIMFAIKRLGFE-AVLSHDAE
EIRNADKVIFPGVGEASSAMAKLKATGLDKLIP-TLKQP---VLGICLGMQLMCHSSEE-
GNTEGLGIFDLDVVKFS------------NNVKVPQIGWNQISGLKS-----KLFTNIPE
--KSYIYLVHSFYAPIG--KETIATSEYD-LTYSAALQKDNFYGVQFHPEKSSDVGSQIL
NNFLTIV-----------
>Robiginitalea biformata HTCC2501_HisH
-------------------------MNIAIIDYGAGNIQSIRFALERLGYT-ADFTSDAA
RIREADRVIFPGVGEAGSAMEKLEDSGLDQVIP-GLTQP---VLGICLGMQLMCRYSEE-
GETRGLGIFDMEVRRFP------------KGLKVPQIGWNSIHRLKG-----PLFKGVGE
--GAYVYLVHSYFAPLS--GDTIAGSEYG-FEYSAALGRDNFMGVQFHPEKSSKDGAQIL
RNFIEMEP----------
>Cellulophaga lytica DSM 7489_HisH
-------------------------MKIVIINYGAGNIQSIKFAIKRLGFE-AVLTDNVD
DILAADKVIFPGVGEASSAMSKLRASGLDTLIP-TLKQP---VLGICLGMQLMCNASEE-
GKTKGLEIFNVDVVKFS------------NKVKVPQIGWNEISNLKT-----NLFNKVKE
--KSHIYMVHSFYAPVT--NETIATSNYD-VDYSAALQKNNFYGTQFHPEKSSEVGEQIL
MNFLEM------------
>Zhouia amylolytica CGMCC 1.6114_HisH
-------------------------MKIVIIDYGAGNIQSIIFAFQRLGFK-PVLSNDPD
EIMTADKVIFPGVGEASSAMRKLKETGLDSLIP-RLKQP---VLGICLGMQLMCNGSEE-
GSTKGLGIFNVDVIRFN------------NSVKVPQIGWNQIKHPEA-----PFFSEIKN
--NEYMYLVHSYYAPLC--EDTIASATYG-VEYSVALQKNNFYGVQFHPEKSSIAGEQLI
KNFLSL------------
>Kordia algicida OT-1_HisH
-------------------------MKTVIINYGAGNIQSIKFALQRLGVE-AVLSNDVE
EIRKADKVIFPGVGEASSAMKKLRESELDNIIP-TLTQP---VLGICLGMQLMCKSSEE-
GNTQGLGIFNTEVVRFS------------STVKVPQIGWNTIQNLEG-----SLFEGIRE
--NEYMYLVHSYYAKKS--NEMIAESEYD-IKYASALQKDNFYGVQFHPEKSSKAGSKIL
ENFLKL------------
>Gelidibacter algens DSM 12408_HisH
-------------MN------------IVIIDYGAGNTKSVQFACNRLGYN-PILSNSED
VIKAADKVIFPGVGQASHAMEMLKKSGLDTLIP-TLKQP---VLGICLGMQLLCNATEE-
GDTLGLGVFDVKVKRFS------------NKVKVPQMGWNTIFDLES-----DLFEGLKN
--DAYMYLVHSYYAEVC--EHTIAQTNYD-LNYSSALKKENFYGVQFHPEKSSTEGAQIL
RNFLKL------------
>Formosa algae KMM 8021_HisH
-------------------------MSVVIIDYGAGNIKSIQFAFKRLGVD-AVLSNDPE
TIKNADRVIFPGVGEASSALKMLKSTNLDELIP-TLTQP---VLGICLGMQLLCLSSEE-
GNTKGLGIFQVHVKRFP------------NTVKVPQMGWNTITNLKS-----DLFKGIPE
--ESYMYLVHSYYAEDC--KEAIATTNYN-GNYTTAVKHNNFYGVQFHPEKSSIAGAKLL
ENFLNLES----------
>Flaviramulus basaltis DSM 18180_HisH
-------------------------MKLVIINYGAGNIKSIQFAFKRLGVD-AILSNDPD
EILAADKIIFPGVGEAGSAMKMLKESGLDKLIP-SLKQP---VLGICLGMQLLCEFTEE-
SNTKGIGIFNTQVKRFS------------SNVKVPQMGWNVIKDLKS-----DLFKGIKE
--NEYMYLVHSYYAEHC--EQSIAKTDYG-INYASALQHDNFYGVQFHPEKSSLAGEKIL
KNFIEL------------
>Ulvibacter litoralis DSM 16195_HisH
--------------------------MIAIIKYNAGNVRSVQNALTKLGYE-SVITDNRE
TILSADKVIFPGVGEASSAMNYLKEKGLDKTIL-DIKKP---MLGICLGLQLMCNYSEE-
GDTDCLGIFKASVKKFP------------PNDTVPHMGWNNFSSTS-----GVLCQGITD
--TQDVYYVHSYYAEVT--ENTTAICNYI-VPFSASMRKNNFYATQFHPEKSAGIGTRIL
QNFLEL------------
>Leeuwenhoekiella marinoflava LMG 1345_HisH
------MIETKNTQKESQSTPPSGAGGLVIINYGAGNIQSIKFAFQRLGID-AVLSDDAE
KIKAADKVIFPGVGEASSAMAKLRVTGLDKIIP-NLKQP---VLGICLGMQLMCKHSTE-
GDTTGLGIFDVDVVKFS------------KEVKVPQIGWNEITDLQS-----ELFTDIPE
--NSHMYLVHSFYAPKC--TEMIATTNYE-LDYASALQKDNFYGVQFHPEKSGVVGEQIL
KNFLDL------------
>Nonlabens tegetincola JCM 12886_HisH
--------------------------MIAIVKYNAGNIGSVTNALNRLGVD-NIVTDDPK
ELQAADKVIFPGVGEASTAMKYLKERGLDKVIK-ELTQP---VLGICLGMQLMCTYSEE-
GSTDCLGIFDTIVKKFPD------N----PTLKVPHMGWNNIASESSYGSSSPLLKSIDS
--QDDVYYVHSYYAVPN--EDSLAVCNYI-NPFASMMNKGNFYATQFHPEKSAQVGEQLL
TNFLNL------------
>Croceibacter atlanticus HTCC2559_HisH
-------------------------MKLVIINYGAGNIKSLQFAFKRLGVE-AILSNDTE
TIKKADKVIFPGVGEASSAMKKLKETGLHKLIP-TLKQP---VLGICLGMQLMCNYTEE-
GQTEGLGIFDVDVLKFDS-----------TLVKVPQIGWNTITNLKS-----ELFQQVSE
--HSFMYLVHSYYAPIS--TETISTSEYQ-IQYSSALQKDNFYGVQFHPEKSSNDGEQLL
KNFLNL------------
>Salegentibacter salegens ACAM 48_HisH
-------------------------MKIVIIDYGAGNIQSIKFAIKRLGYD-AILSSDAE
EIKAADKVIFPGVGEASSAMKMLKSTGLDKVIP-TLKQP---VLGICLGMQLMCTYCEE-
GDTDGLGIFHANVVKFD------------NKLKVPQIGWNKIYDLKS-----ALFTGISE
--GEFVYLVHSFYVKEC--AETIASTEYG-VEYTSAIQKDNFYGVQFHPEKSSDAGEKIL
ENFLKLEVRN--------
>Zunongwangia profunda SM-A87_HisH
-------------------------MKIAIIDYGAGNIQSIKFAIKRLGYD-AVLTDDAA
EIKAADKVIFPGVGEASSAMKMLKSTGLDTVIP-KLTQP---VLGICLGMQLMCEYCEE-
GDTTGLSIFDAKVVRFD------------NSVKVPQIGWNQIYDLQS-----DLFEGVNE
--KEYVYLVHSFYVKEC--EETICSTEYG-VEYTSAIKKNNFYGVQFHPEKSSKAGEKIL
ENFLKLELPS--------
>Prevotella maculosa OT 289_HisH
----------------------MTV---AIIKYNAGNIYSVVNALRRLGIQ-SILTDDAE
TLRKADKVIFPGQGNALEAMAHLRKYRLDEEIK-NLTQP---VLGICVGQQLLCKHSKE-
GEVDCIGIFDTVVEKFHPVA---------HEDKVPVMGWQKIEIQGEQYQGNNLLKGLGE
--HPYVYFLHSYYVPIT--SYTIATANYI-LPYSACMQKDNFYACQFHPEKSGKTGERIL
QNFLDL------------
>Prevotella bergensis DSM 17361_HisH
----------------------MEV---AIINYNAGNIFSVVHALRRLGVE-PEITDDPE
KLQKSDRVLFPGQGNAQTTMHHLRTHGLDQVIR-DLRQP---VLGICVGQQLMCRHSEE-
GDVDCMGIFPVGVKRFRPTR---------HEEKVPAMGWNALRSPK-----GALFNGIQE
--SDYVYFVHSFYVPIC--DFTTAETDYI-LPYSAALHKDNFWATQFHPEKSGKVGEQII
ANFLNMK-----------
>Chryseobacterium aquaticum KCTC 12483_HisH
--------------------------MIAIIKYNGGNVQSVQNALDRLNAE-SIVTDNFD
LIQKADKVIFPGVGEASSTMKLLKEKGLDLLIP-KLTQP---VLGICLGMQLMCGNNEE-
GDTKGMNIFDTNVKKFP------------SENIVPHMGWNTVSETK-----SPLFSEISE
--ENDFYFVHSYYCELS--KFTTSVCDYI-LPFSATLQKDNFFATQFHPEKSGKIGNLLL
KNFLKL------------
>Arenibacter echinorum DSM 23522_HisH
-------------------------MKIVIIDYGAGNIQSIKFAFQRLGYE-AILSKAAD
EIMAADKVIFPGVGEASSAMKKLRESKLDQIIP-KLTQP---VLGICLGMQLMCHSSEE-
GDTQGLGIFDVDVIKFS------------KEVKVPQIGWNQITNLKS-----DLFKNVKE
--KEHIYLVHSFYAPLC--EETIAEAEYG-LGYSAALKKDNFYGTQFHPEKSSEVGEQIL
RNFIETIETPV-------
>Maribacter cobaltidurans B1_HisH1
-------------------------MKIVIINYGAGNIQSIKFAIKRLGYD-AVLSNDAD
EICQADKVIFPGVGEASSAMKKLRESQLDQLIP-NLTQP---VLGICLGMQLMCNGSEE-
GNTNGLGIFDVDVVRFS------------KKFKVPQIGWNQISDLKS-----PLFKGVKE
--NSHIYLVHSYYAPVC--KQTIATSSYD-MDYSAALQSNNFYGTQFHPEKSSDVGEQIL
RNFLNM------------
>Maribacter cobaltidurans B1_HisH2
--------------------MGETNKKVTIIDYQLGNLFSVKQACDTVGIN-AEISSKRE
DILNSAALILPGVGAFIEAMNNLKSLDLIDAIKEKVDGG-TALFGICLGQQLLFTNSEEF
GAGNGLDLIKGVIKKFP---DSFNG----EKMKVPHIAWNKVYSENL-EWKGTALDEID-
-DNEFMYFVHSYYVEPLNDECILAKANYSGLQFCSSILVDNIFATQFHPEKSGDKGISIY
KKWSLINNLL--------
>Olleya aquimaris DSM 24464_HisH
-------------------------MKIVIINYGAGNIKSIQFAFKRLGYD-AILSNNPE
EIEAADKVIFPGVGEASSAMSMLRTSGLDTLIP-TLKQP---VLGICLGMQLMCNSSEE-
GNTIGLGIFNTEVKRFN------------NTVKVPQMGWNTITNLKT-----DLFNGVKN
--REFMYCVHSFYAENC--NQSIAVTNYG-LDYASALQRDNFYGVQFHPEKSSTAGEQLL
KNFIELK-----------
>Aquimarina aggregata RZW4-3-2_HisH
-------------------------MKIVIINYGAGNIQSIKFAIQRLGYD-AILSNDPK
EIESADKVIFPGVGEASSAMKKLKDSGLDALVP-KLKQP---VLGICLGMQLMCNHTEE-
GDTTGLGIFDVDVLRFD------------TTVKVPQIGWNQITSLTS-----PLFKGINE
--KEYIYLVHSYYAPLT--KDTVAKTDYG-IAYSTAFHKDNFYGTQFHPEKSSVVGEKIL
KNFLEL------------
